# Supplementary material for: Predicting tumor repopulation through the gene panel derived from radiation resistant colorectal cancer cells
Source: J Transl Med. 2023 Jun 16;21:390. doi: 10.1186/s12967-023-04260-x (PMC10273655; doi:10.1186/s12967-023-04260-x)
Supplement: Supplementary file 6 — Additional file 6: Table S1. DEGs of dataset GSE97543. [file 12967_2023_4260_MOESM6_ESM.xlsx]

## Sheet: Sheet1
Differentially Expressed Genes of Dataset GSE97543
	logFC	AveExpr	t	P.Value	adj.P.Val	B
PIF1	4.7983	9.95388	3.42007	0.00672792	0.213065	-2.18403
H19	4.42737	12.8476	2.76991	0.0201259	0.215044	-3.01899
ST6GAL1	4.08693	9.52458	2.8746	0.0168445	0.213065	-2.8821
OLFM4	4.01797	15.3934	2.6895	0.0230779	0.217187	-3.12445
ERP27	3.7818	6.80651	3.70117	0.0042354	0.213065	-1.83928
SPC25	3.7346	11.753	2.87111	0.0169447	0.213065	-2.88665
DLGAP5	3.64433	11.3325	2.35184	0.0409712	0.242577	-3.56729
BIRC5	3.58503	15.0707	2.91325	0.0157747	0.213065	-2.83171
NFE2	3.54233	7.45793	2.84325	0.0177663	0.213065	-2.92304
PBK	3.4929	11.8746	2.65802	0.0243488	0.217615	-3.16579
ASPM	3.4742	12.1535	2.99869	0.0136478	0.213065	-2.72072
TOP2A	3.46277	11.8264	2.11491	0.061062	0.270671	-3.87386
UBE2C	3.43587	14.5678	3.04082	0.0127087	0.213065	-2.66619
TNS4	3.39267	14.0715	3.05972	0.0123091	0.213065	-2.64179
SAA2	3.35523	4.45105	2.16677	0.0559809	0.263283	-3.80731
NRXN3	3.3055	5.96986	2.82554	0.0183092	0.213065	-2.94618
MAGEB4	3.2737	3.14014	1.97544	0.0770022	0.293512	-4.05067
ESCO2	3.22023	8.96275	2.23426	0.0499749	0.255691	-3.72019
CENPF	3.21553	13.6867	3.25338	0.00888539	0.213065	-2.39385
ANLN	3.21433	9.48846	1.96055	0.078919	0.296212	-4.06933
BUB1	3.2081	11.2812	2.88559	0.0165331	0.213065	-2.86776
CEP55	3.15833	11.0915	3.92772	0.00293613	0.213065	-1.5708
DEFA5	3.155	11.8154	1.92332	0.0839113	0.301446	-4.11578
HJURP	3.14357	12.1776	2.61472	0.0262113	0.218701	-3.22265
H1-5	3.1429	10.5008	1.74092	0.1129	0.340632	-4.33847
NDC80	3.13107	11.7684	2.80418	0.0189862	0.213595	-2.97412
H3C15	3.11887	13.747	2.53582	0.0299784	0.223979	-3.32629
ZG16B	3.11633	8.97948	2.29634	0.045005	0.248754	-3.63962
CCNA2	3.1119	10.4131	3.05439	0.0124206	0.213065	-2.64868
IL17RD	3.1013	4.60346	1.74944	0.111364	0.338823	-4.32827
PTTG1	3.05133	15.5717	3.08601	0.0117747	0.213065	-2.6079
KIF20A	3.0478	10.584	3.03228	0.0128936	0.213065	-2.67724
CDK1	3.03777	12.8296	2.60907	0.0264648	0.218701	-3.23008
FAM72A	3.0322	8.72873	2.14926	0.0576494	0.265041	-3.82983
HMMR	3.0075	13.1704	3.68266	0.0043653	0.213065	-1.8616
DEFA6	2.99973	13.4621	1.47373	0.171899	0.416764	-4.64567
SHCBP1	2.9935	8.625	2.19355	0.0535188	0.260885	-3.77281
NUSAP1	2.98353	12.0052	3.22917	0.00925352	0.213065	-2.42462
CSPG5	2.97133	3.7029	2.56964	0.0283018	0.221436	-3.28187
OR51E1	2.95003	11.3418	1.33697	0.211404	0.461952	-4.79166
PTPRO	2.9388	11.191	2.37621	0.039314	0.240302	-3.53546
CCNB1	2.93833	13.9697	3.67019	0.00445519	0.213065	-1.87668
UBASH3A	2.93447	4.64748	1.70818	0.118989	0.34844	-4.37746
PLK1	2.91847	10.9704	3.44148	0.00649299	0.213065	-2.15735
ALDH1A3	2.90157	4.0776	3.21121	0.00953662	0.213065	-2.44748
GTSE1	2.88933	10.4758	3.36518	0.00737123	0.213065	-2.25272
LGR5	2.88687	7.23018	2.74971	0.0208298	0.215823	-3.04546
FNDC4	2.87837	3.5505	1.91273	0.0853852	0.302827	-4.12895
E2F8	2.87057	8.4104	2.19408	0.0534712	0.260885	-3.77213
PTTG2	2.8685	13.9527	3.08982	0.0116993	0.213065	-2.603
KIF2C	2.83547	13.9024	2.96603	0.0144239	0.213065	-2.76307
SLC6A11	2.8304	2.87283	1.40782	0.19007	0.438682	-4.7171
CHGA	2.81367	9.48507	1.72478	0.115866	0.344896	-4.35773
NOX1	2.8126	13.2824	1.9817	0.0762087	0.292959	-4.0428
NXN	2.81197	3.67247	2.54648	0.0294395	0.222974	-3.31228
GINS2	2.80607	12.3284	2.61437	0.026227	0.218701	-3.22311
TTK	2.79337	10.379	2.55078	0.0292252	0.22286	-3.30665
ACVR1C	2.7701	7.0052	3.14102	0.0107315	0.213065	-2.53721
CENPM	2.76677	14.0719	3.15659	0.0104539	0.213065	-2.51726
PIMREG	2.74483	8.72484	3.62414	0.004804	0.213065	-1.93254
TYMS	2.7448	14.4811	2.84693	0.0176553	0.213065	-2.91822
CST1	2.7404	12.4898	2.60662	0.0265752	0.218701	-3.23329
AGT	2.73683	10.4369	2.49974	0.0318756	0.227883	-3.37365
TPX2	2.7201	13.5672	3.03156	0.0129094	0.213065	-2.67817
OIP5	2.71903	11.831	3.41362	0.00680043	0.213065	-2.19209
PTPN7	2.705	4.00095	2.62022	0.0259671	0.218701	-3.21543
FOXM1	2.7006	12.7284	3.17988	0.0100523	0.213065	-2.48747
UCP2	2.698	10.8691	2.98776	0.0139027	0.213065	-2.73488
AGAP2	2.6885	3.82699	1.67611	0.125237	0.356325	-4.4153
CCNB2	2.6826	13.7315	3.0469	0.0125788	0.213065	-2.65834
TK1	2.6798	16.1234	2.67575	0.0236248	0.217187	-3.14251
PSRC1	2.67903	10.7635	3.66618	0.00448446	0.213065	-1.88152
KCNN4	2.6772	11.8072	3.42607	0.00666126	0.213065	-2.17656
H2AC16	2.67163	8.43742	2.95884	0.014601	0.213065	-2.77242
MMP7	2.65837	8.14604	1.52972	0.157666	0.398422	-4.58353
PRC1	2.65313	13.1219	3.57155	0.00523738	0.213065	-1.99674
CDC45	2.65293	12.9304	2.62009	0.0259729	0.218701	-3.2156
CENPE	2.64107	10.1173	3.98894	0.00266229	0.213065	-1.49979
MCTP1	2.63253	5.59294	4.68738	0.00090311	0.213065	-0.738951
TROAP	2.62683	14.2294	2.84751	0.0176381	0.213065	-2.91747
KIFC1	2.61683	10.7324	2.29033	0.0454638	0.249271	-3.64742
KIF15	2.61063	11.7152	2.86965	0.0169869	0.213065	-2.88856
DTL	2.6096	10.8231	2.5463	0.0294485	0.222974	-3.31252
KIF26A	2.60373	7.65536	2.52301	0.0306388	0.225401	-3.3431
CA9	2.5707	12.101	3.01029	0.0133824	0.213065	-2.70569
ASB9	2.56193	7.70352	3.28814	0.00838297	0.213065	-2.3498
KIF18A	2.55773	9.0979	2.95968	0.0145801	0.213065	-2.77133
KIF14	2.5563	9.98088	3.55264	0.00540303	0.213065	-2.01994
SLC38A11	2.55563	8.66842	1.88076	0.0899797	0.309583	-4.1685
CDCA8	2.55287	14.0413	3.54433	0.00547751	0.213065	-2.03014
CDCA2	2.55147	11.1878	3.30845	0.008103	0.213065	-2.32412
AURKB	2.548	10.4623	2.81956	0.0184961	0.213065	-2.954
OR4B1	2.5477	2.98921	1.45122	0.17793	0.424186	-4.67029
FMOD	2.5461	8.81557	2.71197	0.0222118	0.21627	-3.09496
KLK14	2.54453	4.24004	2.00465	0.0733681	0.288543	-4.01393
UBE2T	2.52523	13.5525	3.43725	0.00653875	0.213065	-2.16262
RRM2	2.50073	10.6335	2.81415	0.0186673	0.213107	-2.96108
GPX8	2.49947	5.50999	2.42969	0.0359043	0.233801	-3.46549
CDKN3	2.4956	13.2905	3.04185	0.0126867	0.213065	-2.66487
OR2M4	2.4916	2.8826	1.35157	0.206848	0.45748	-4.77649
KIF4A	2.48827	10.8274	3.02447	0.0130651	0.213065	-2.68734
EXOC6B	2.48327	2.94412	1.76662	0.108323	0.335047	-4.30765
E2F2	2.47977	12.4871	2.85589	0.0173885	0.213065	-2.90652
HOXB8	2.47443	12.8568	2.58306	0.0276628	0.220379	-3.26424
FAM83D	2.4705	11.6722	3.20603	0.00961992	0.213065	-2.45408
DSCC1	2.46673	10.5578	2.48416	0.0327311	0.22923	-3.39409
CKAP2L	2.46357	9.59462	3.39767	0.00698308	0.213065	-2.21201
NEK2	2.45973	10.5074	2.38267	0.038886	0.239569	-3.52702
CEMIP	2.45957	10.8002	2.69533	0.02285	0.21688	-3.1168
LINC00310	2.45203	3.16293	1.77232	0.107331	0.333578	-4.30078
ALDH3A1	2.45087	11.8181	3.77933	0.00372989	0.213065	-1.74567
APCDD1L-DT	2.44243	4.03252	1.18673	0.263275	0.515689	-4.94131
E2F1	2.4353	11.1831	2.70306	0.0225512	0.216747	-3.10665
CENPA	2.4311	10.0618	3.07795	0.0119359	0.213065	-2.61828
OXCT2	2.41487	4.172	1.95185	0.0800601	0.297885	-4.08021
GLYATL1	2.41287	10.3694	2.71682	0.0220292	0.21627	-3.0886
BUB1B	2.4048	11.2195	3.26183	0.00876037	0.213065	-2.38312
RGS9	2.40237	3.45372	2.52113	0.0307372	0.225401	-3.34558
LY6E	2.39557	12.9658	2.71528	0.0220872	0.21627	-3.09063
CENPU	2.3953	11.5263	2.90115	0.0161021	0.213065	-2.84748
A1BG-AS1	2.37563	2.90348	1.51761	0.160653	0.401848	-4.59708
WNT8B	2.3746	4.23324	2.12979	0.0595601	0.267816	-3.8548
CXCL14	2.37453	8.82728	2.50439	0.0316245	0.227311	-3.36754
FAM72D	2.3741	10.1108	2.80679	0.0189024	0.213595	-2.97071
EFEMP1	2.36667	2.51802	1.37445	0.19988	0.450765	-4.75252
PCLAF	2.36243	12.5806	2.92365	0.0154987	0.213065	-2.81817
RAD54L	2.3583	11.319	2.42741	0.0360435	0.234006	-3.46847
DEPDC1	2.34263	11.2172	3.33102	0.00780333	0.213065	-2.29567
CLDN2	2.34243	15.3095	3.02298	0.013098	0.213065	-2.68926
WIPF3	2.33847	4.03913	2.0464	0.0684543	0.280994	-3.96114
INSM1	2.32253	9.95605	1.16843	0.27024	0.522424	-4.95869
MCM6	2.3108	13.6285	2.72845	0.0215973	0.216048	-3.07334
SULF1	2.3085	3.33418	2.07117	0.0656879	0.277643	-3.92967
NOD2	2.3041	5.76278	2.14483	0.0580786	0.265878	-3.83551
TMEM121	2.30327	3.04182	1.5039	0.164096	0.406796	-4.61234
RDM1	2.28887	10.1193	2.49946	0.0318909	0.2279	-3.37402
PKMYT1	2.28817	14.1813	2.64937	0.0247098	0.218142	-3.17714
HELLS	2.2787	10.5309	2.31931	0.0432905	0.246059	-3.60971
CDCA3	2.26913	12.6512	3.92879	0.00293111	0.213065	-1.56956
KNL1	2.26107	9.44524	2.56266	0.0286402	0.221734	-3.29104
IGFBP2	2.2562	11.8456	3.24444	0.00901954	0.213065	-2.4052
BLM	2.2556	10.7408	2.54819	0.0293538	0.222974	-3.31004
AIF1L	2.25367	7.48637	2.42471	0.0362089	0.234286	-3.47201
ARHGAP22	2.2498	8.0972	3.59567	0.0050338	0.213065	-1.96724
EXO1	2.2484	10.3817	2.06678	0.0661701	0.278311	-3.93525
ZP2	2.2481	2.86809	1.39506	0.193771	0.443415	-4.7307
ADAMTS9	2.2412	5.65505	0.837587	0.422197	0.65746	-5.23664
MAMDC2	2.2389	2.63518	1.29025	0.226543	0.476799	-4.83947
ISX	2.23133	10.3787	2.54218	0.0296557	0.223205	-3.31793
IFIT1	2.22727	6.76499	1.6696	0.126543	0.358545	-4.42295
KLK11	2.2191	13.198	2.8388	0.0179011	0.213065	-2.92885
STMN1	2.21867	15.1144	2.64403	0.0249356	0.218142	-3.18416
SKA1	2.21653	9.07264	3.01446	0.0132881	0.213065	-2.70028
DRD2	2.21197	9.32069	3.11118	0.0112851	0.213065	-2.57552
METTL7A	2.21167	11.8587	2.0233	0.0711332	0.284399	-3.99039
WDR76	2.20377	6.46198	2.38044	0.039033	0.239784	-3.52993
OR5R1	2.20163	2.80906	1.62542	0.13572	0.371338	-4.47443
CDC25C	2.2002	10.0007	2.62204	0.0258869	0.218701	-3.21304
NUF2	2.1978	10.69	2.15177	0.0574072	0.26477	-3.8266
KIF11	2.1958	11.9438	3.00182	0.0135756	0.213065	-2.71666
ACTL8	2.19563	7.2993	3.15547	0.0104735	0.213065	-2.51869
MCM5	2.19097	12.6199	3.20034	0.00971235	0.213065	-2.46134
RAB3B	2.19017	6.40015	2.49247	0.032272	0.228507	-3.38319
KIF23	2.18633	12.3049	3.8416	0.00337242	0.213065	-1.67182
SLC25A10	2.18543	11.9604	3.67176	0.00444375	0.213065	-1.87478
LINC00552	2.18093	4.35749	2.26889	0.0471401	0.251071	-3.67529
HTRA1	2.17837	4.30512	4.17838	0.00197256	0.213065	-1.28436
REG1A	2.1775	8.59932	1.80524	0.101763	0.325689	-4.26096
CKAP2	2.17343	12.7887	3.2826	0.00846101	0.213065	-2.3568
RMI2	2.16887	14.1099	2.30982	0.0439906	0.247202	-3.62206
APEH	2.15563	13.4952	2.96582	0.0144292	0.213065	-2.76335
PGM5	2.154	9.35772	2.8576	0.0173382	0.213065	-2.90429
LMNB1	2.1537	12.8602	2.55701	0.0289168	0.222698	-3.29846
SYNPO2L	2.15053	3.47546	1.16192	0.272753	0.524979	-4.96483
LOXL1	2.14763	8.48594	2.33708	0.0420082	0.243856	-3.58655
CCNE1	2.14633	11.4287	4.21324	0.00186762	0.213065	-1.24544
EFHB	2.1335	3.08115	2.02128	0.0713711	0.284803	-3.99293
UBD	2.13347	10.7777	1.63447	0.133794	0.368681	-4.46395
UHRF1	2.13273	10.3898	2.14119	0.0584341	0.266113	-3.84018
OBP2A	2.1286	4.70332	2.28229	0.0460855	0.249676	-3.65788
TRIP13	2.1262	13.4409	4.12518	0.00214483	0.213065	-1.3442
CHTF18	2.1204	12.7747	2.66416	0.0240953	0.217187	-3.15772
APOD	2.11753	2.87995	1.44758	0.178922	0.425008	-4.67424
CDKN2C	2.1108	10.6756	2.84537	0.0177022	0.213065	-2.92026
OR5D18	2.10937	2.5575	1.18133	0.265315	0.517834	-4.94645
MUC5B	2.10767	6.63354	2.75652	0.0205898	0.215544	-3.03654
CDT1	2.1042	13.8315	1.90245	0.0868382	0.304638	-4.14169
SYT12	2.10413	4.75639	1.86691	0.0920408	0.312027	-4.18557
KIF22	2.10267	12.0307	3.16385	0.0103269	0.213065	-2.50796
APOL3	2.09773	3.18269	1.22101	0.25061	0.501702	-4.90823
ARHGAP24	2.09427	3.4691	1.59714	0.141905	0.379062	-4.50703
LEF1	2.0915	10.6828	3.12853	0.0109599	0.213065	-2.55324
LINC02418	2.08453	12.799	2.62389	0.0258055	0.218701	-3.21061
RNASE1	2.0843	13.8465	2.54444	0.0295421	0.222974	-3.31497
CDCA5	2.07853	13.8565	2.3113	0.0438808	0.247202	-3.62014
CDC20	2.07727	12.044	3.92008	0.00297234	0.213065	-1.57971
DAPL1	2.07273	7.45839	2.55717	0.0289087	0.222698	-3.29824
TPTE2P3	2.06753	3.63247	1.3197	0.216897	0.467795	-4.80945
CIT	2.06193	11.5933	1.91571	0.0849683	0.302071	-4.12525
ZWINT	2.0547	13.2158	2.92087	0.0155721	0.213065	-2.82179
DOK7	2.0513	12.1227	3.78147	0.00371695	0.213065	-1.74312
CCDC71	2.05047	9.30331	2.81535	0.0186291	0.213107	-2.95951
CD36	2.0474	3.55863	1.60241	0.140733	0.377467	-4.50098
INCENP	2.0431	10.4098	4.11757	0.00217072	0.213065	-1.35279
OR2AE1	2.03897	2.39875	1.0057	0.338717	0.589086	-5.1044
TMEM72-AS1	2.03593	2.40897	1.24439	0.242262	0.493341	-4.8853
POLQ	2.0341	11.1802	2.26559	0.0474034	0.251271	-3.67957
GLIS3-AS1	2.02957	3.89012	1.36551	0.202579	0.453512	-4.76191
PYGL	2.0193	10.7739	2.92166	0.0155511	0.213065	-2.82076
KIF7	2.01893	4.01891	1.46037	0.175456	0.42089	-4.6603
SPINK4	2.01787	13.4256	2.39954	0.0377889	0.238443	-3.50495
WFDC10A	2.0136	5.81972	2.5646	0.0285459	0.221697	-3.28849
AURKA	2.0101	12.9523	2.74189	0.0211091	0.215842	-3.05572
PROM1	2.01	8.79816	2.28367	0.0459782	0.249676	-3.65608
SOX2	2.00677	6.31945	1.21801	0.2517	0.503087	-4.91115
RASL11A	2.0059	12.0723	2.83086	0.0181443	0.213065	-2.93923
FAM111B	2.00407	10.1614	2.64273	0.0249909	0.218142	-3.18587
ATAD2	2.004	13.2716	2.75471	0.0206535	0.215544	-3.03892
HMGB2	2.00297	14.4379	2.85815	0.017322	0.213065	-2.90357
POU2AF1	2.00137	5.46439	3.23842	0.00911107	0.213065	-2.41286
MFSD3	1.99937	12.5007	2.50712	0.0314782	0.227311	-3.36397
ESPL1	1.99763	12.895	3.23225	0.00920585	0.213065	-2.4207
KREMEN1	1.99597	11.7818	3.41167	0.00682246	0.213065	-2.19452
ERCC6L	1.99127	9.45088	2.27489	0.0466652	0.250697	-3.6675
MND1	1.9872	11.1492	2.40431	0.0374846	0.237876	-3.49871
CDRT15	1.98627	3.27325	1.09869	0.29813	0.55009	-5.02313
KCNMB4	1.98273	9.79184	2.36231	0.040251	0.241755	-3.55362
ASF1B	1.98253	12.151	2.87626	0.0167973	0.213065	-2.87994
KNSTRN	1.97847	13.1625	4.22204	0.0018421	0.213065	-1.23566
SAA1	1.97647	6.15439	1.23395	0.245962	0.496769	-4.89558
CDYL2	1.9732	3.67263	1.4016	0.191866	0.440764	-4.72374
GINS4	1.9712	10.4085	2.47078	0.0334842	0.229881	-3.41164
MYCN	1.9688	6.46336	2.45572	0.0343517	0.230844	-3.43138
MYBL2	1.968	11.3497	2.88483	0.0165544	0.213065	-2.86875
PRDM6	1.9649	8.59513	1.19671	0.259536	0.512704	-4.93174
TICRR	1.9642	8.74716	1.82273	0.0989133	0.321972	-4.23968
LOC100130849	1.9634	3.05246	0.909262	0.385004	0.626971	-5.18267
MCM2	1.95657	14.0693	2.89352	0.016312	0.213065	-2.85742
HSD3B1	1.94233	6.15635	2.91738	0.0156645	0.213065	-2.82634
OGDHL	1.9344	2.94349	1.28248	0.229146	0.479231	-4.84731
GINS1	1.931	12.3586	3.20601	0.00962025	0.213065	-2.45411
CDCA7	1.92893	15.0644	2.51274	0.0311787	0.226756	-3.35659
ALDH4A1	1.9246	15.3041	2.88346	0.0165931	0.213065	-2.87054
SLC29A1	1.92437	14.0529	3.09313	0.0116341	0.213065	-2.59874
MCM4	1.92427	11.7997	3.52483	0.00565658	0.213065	-2.05415
CYP2E1	1.91963	2.57621	0.995535	0.343394	0.59295	-5.11294
LIG1	1.9101	12.1564	2.76188	0.0204029	0.215544	-3.02952
E2F7	1.90957	10.2228	2.61181	0.0263417	0.218701	-3.22648
SUSD3	1.90837	13.5631	1.85669	0.0935909	0.314655	-4.19814
CEACAM8	1.90817	5.03565	2.17032	0.0556476	0.262704	-3.80274
DAO	1.90433	2.82122	1.28779	0.227365	0.477452	-4.84196
FAM92B	1.90163	2.78848	1.15425	0.275738	0.528102	-4.97202
MAD2L1	1.9002	12.0533	2.23125	0.0502287	0.25597	-3.72408
KCNS3	1.8957	4.3099	1.93012	0.0829783	0.300733	-4.10732
NOXO1	1.8896	9.71397	2.74146	0.0211243	0.215842	-3.05628
ASB4	1.8895	2.67837	0.916327	0.381466	0.624119	-5.17715
ACSL6	1.88693	10.542	1.70391	0.119804	0.3495	-4.38251
CST2	1.8781	11.399	2.70719	0.0223935	0.216572	-3.10124
CDC7	1.876	10.9199	2.59767	0.0269831	0.219147	-3.24504
VIM	1.87117	2.12879	1.30373	0.222084	0.472428	-4.82579
CA4	1.87097	9.5485	3.05054	0.0125017	0.213065	-2.65365
FAIM2	1.8685	10.2845	2.25546	0.0482207	0.252298	-3.69272
KRT14	1.8647	4.71328	1.34357	0.209335	0.459852	-4.78481
HROB	1.8616	7.57571	2.6253	0.0257433	0.218701	-3.20875
RAD51	1.85947	11.8077	2.71981	0.0219175	0.216092	-3.08468
KLK8	1.85883	9.15978	2.17772	0.0549605	0.261575	-3.79321
ZNF789	1.85643	10.7512	3.23703	0.00913223	0.213065	-2.41461
PLEKHB1	1.85523	13.4648	2.70547	0.0224589	0.216732	-3.10349
BARD1	1.85417	10.3832	2.73617	0.0213156	0.216048	-3.06322
TACC3	1.8514	10.8957	2.68718	0.0231692	0.217187	-3.1275
CCNF	1.8498	7.43156	2.66442	0.0240846	0.217187	-3.15737
AUNIP	1.84717	10.8898	2.92905	0.0153575	0.213065	-2.81115
ZNF695	1.84587	8.82476	2.87321	0.0168845	0.213065	-2.88391
PRR11	1.84323	10.3307	3.10572	0.0113895	0.213065	-2.58254
PRSS23	1.84273	8.93581	1.51565	0.161142	0.402446	-4.59926
PSCA	1.8397	5.59617	1.90949	0.0858407	0.303359	-4.13297
HASPIN	1.83733	7.1841	2.70967	0.0222991	0.21644	-3.09799
PHACTR1	1.83433	3.66763	1.01917	0.332595	0.584257	-5.09297
RGN	1.8305	2.97193	1.35841	0.204745	0.455026	-4.76935
TEX28	1.8301	2.563	1.11996	0.289397	0.542033	-5.00379
FOXQ1	1.8297	11.6161	2.58783	0.0274393	0.220072	-3.25798
SERP2	1.82937	8.06232	4.55807	0.00109756	0.213065	-0.872819
DGKK	1.82757	3.7398	1.67773	0.124916	0.356097	-4.4134
NDUFAF3	1.82647	16.003	2.98876	0.0138792	0.213065	-2.73359
TUSC8	1.82573	15.4199	2.52688	0.0304375	0.225227	-3.33802
ECI2	1.824	11.0156	2.57855	0.027876	0.220928	-3.27017
ORC1	1.82203	8.92497	2.33536	0.0421306	0.243856	-3.58879
C3orf79	1.8214	2.29881	1.16235	0.272587	0.524905	-4.96442
ISL2	1.81887	3.96138	1.87766	0.0904377	0.31015	-4.17233
UROC1	1.81693	4.73053	1.62319	0.136199	0.371789	-4.47701
CCDC88A	1.8168	3.09571	1.43096	0.183511	0.431118	-4.69224
C2CD4D-AS1	1.81623	4.04353	1.32877	0.213997	0.464926	-4.80012
SFXN2	1.8155	10.0521	2.97877	0.014116	0.213065	-2.74654
PCOLCE2	1.8126	7.19407	1.703	0.119979	0.349769	-4.38359
SSTR2	1.81103	3.20748	0.974248	0.353341	0.601056	-5.13062
MYB	1.80773	14.8494	2.33703	0.042012	0.243856	-3.58662
ACPP	1.8075	5.61194	3.45622	0.00633623	0.213065	-2.13903
H3C2	1.80507	13.9434	2.36471	0.0400877	0.24152	-3.55048
LIPC	1.80373	4.04636	1.45431	0.177092	0.422756	-4.66692
CHAF1B	1.80333	11.8761	2.81991	0.0184853	0.213065	-2.95355
TLCD4	1.8028	2.903	1.28982	0.226686	0.476802	-4.8399
CSRNP3	1.80153	2.71345	1.28047	0.229823	0.480141	-4.84934
TEDC2	1.79643	12.1535	2.48239	0.0328299	0.22923	-3.39641
LAPTM5	1.7956	6.30682	1.94714	0.0806841	0.298586	-4.08609
PRIM1	1.79303	12.1638	2.64026	0.0250961	0.21817	-3.18911
TAFA3	1.79083	2.48128	0.976791	0.352141	0.600397	-5.12852
ECM1	1.79043	8.34131	2.2728	0.0468303	0.250697	-3.67021
OGFOD3	1.78173	11.0865	2.95085	0.0147999	0.213065	-2.78279
UNG	1.78097	14.8706	4.00161	0.00260905	0.213065	-1.48518
GFAP	1.77997	2.57731	1.04748	0.319998	0.571755	-5.06857
HADH	1.779	14.833	3.07248	0.0120466	0.213065	-2.62533
ZNF660	1.77573	2.46854	0.989961	0.345978	0.595037	-5.1176
IFNK	1.77427	2.43192	1.04949	0.319115	0.570904	-5.06681
KIAA1324	1.77417	13.4203	2.07989	0.0647395	0.276495	-3.91856
KREMEN2	1.7739	7.6245	2.74487	0.0210023	0.215823	-3.05182
H2BC7	1.77137	9.85359	2.39109	0.0383346	0.238785	-3.51601
IQGAP3	1.76813	13.0451	3.30658	0.00812847	0.213065	-2.32649
MYO1H	1.76573	2.31988	1.04151	0.322624	0.574248	-5.07376
CCDC80	1.76227	3.17618	1.43436	0.182566	0.430005	-4.68858
GMNN	1.7535	13.6401	3.51187	0.00577892	0.213065	-2.07013
SEPTIN6	1.7531	5.54666	1.97321	0.0772868	0.293981	-4.05347
ODF2	1.7523	10.7405	3.93536	0.00290042	0.213065	-1.56191
MKI67	1.74263	10.7076	2.79828	0.0191778	0.21366	-2.98184
ST6GALNAC1	1.74113	12.2801	2.17271	0.0554251	0.262179	-3.79966
LIMS3	1.74097	6.13567	2.44498	0.0349844	0.232491	-3.44546
TNFRSF6B	1.74027	9.37791	1.81763	0.0997364	0.323109	-4.24589
GJB5	1.7348	7.26588	3.76177	0.00383768	0.213065	-1.76661
RBM15-AS1	1.73093	3.63841	1.49571	0.166184	0.408877	-4.62143
MYBPC2	1.73007	6.67933	3.03927	0.0127422	0.213065	-2.6682
MSH2	1.7287	12.6299	3.60243	0.00497824	0.213065	-1.95899
PNKP	1.72523	11.1219	3.24262	0.0090471	0.213065	-2.40751
HAAO	1.72073	12.7384	2.61847	0.0260445	0.218701	-3.21773
PREX1	1.7189	8.14513	2.19859	0.0530672	0.26051	-3.76631
SORBS2	1.7183	7.86411	3.13768	0.0107922	0.213065	-2.5415
POLA2	1.71827	10.5948	2.73157	0.0214832	0.216048	-3.06926
CXCL1	1.7173	7.04954	1.13939	0.281593	0.533897	-4.98587
OR6B1	1.71537	2.31902	1.00459	0.339226	0.589368	-5.10534
OR2K2	1.71373	2.37174	1.06398	0.312822	0.565137	-5.05411
RIBC2	1.71327	9.29066	2.64519	0.0248863	0.218142	-3.18263
ISM2	1.711	9.94479	3.5712	0.00524043	0.213065	-1.99717
CHST13	1.70677	13.1521	3.78	0.00372585	0.213065	-1.74487
KLK6	1.70007	9.65396	1.53031	0.15752	0.398269	-4.58286
L1TD1	1.69933	3.00759	0.926725	0.376303	0.620017	-5.16897
FAM161A	1.699	8.17497	3.40107	0.00694373	0.213065	-2.20776
APOBEC3H	1.698	2.42887	1.01589	0.334077	0.585573	-5.09576
POC1A	1.6963	12.1582	3.11368	0.0112376	0.213065	-2.57231
TEPP	1.68587	2.57225	1.06146	0.31391	0.566066	-5.05633
KLK7	1.68523	8.13354	1.25232	0.239481	0.49038	-4.87745
GMPR	1.6845	8.55593	3.08733	0.0117484	0.213065	-2.6062
HLA-DRB6	1.68337	2.46583	0.848096	0.416595	0.652578	-5.22896
GSG1L	1.67997	2.93657	0.753715	0.468722	0.691323	-5.29499
TPGS2	1.6792	12.3519	3.54093	0.00550834	0.213065	-2.03433
CLSPN	1.67697	6.75992	2.0468	0.0684082	0.280935	-3.96063
ASIC1	1.67667	12.398	1.6837	0.123733	0.354319	-4.40638
GPR87	1.6731	2.53361	1.17558	0.267501	0.519867	-4.95192
RFC5	1.67137	13.8072	2.9864	0.0139347	0.213065	-2.73664
G0S2	1.66683	11.1232	1.83416	0.0970906	0.319288	-4.22572
DDIAS	1.6668	10.7071	2.46529	0.0337979	0.230291	-3.41884
GALNT18	1.666	11.9757	3.99193	0.00264963	0.213065	-1.49634
TGFBI	1.6654	15.5093	2.07674	0.0650801	0.276958	-3.92257
EDAR	1.6648	5.743	1.91919	0.0844836	0.302	-4.12092
SBSPON	1.66233	6.70552	1.19264	0.261054	0.51365	-4.93565
GCAT	1.65903	9.75248	2.87196	0.0169203	0.213065	-2.88554
KITLG	1.6586	9.12306	2.75378	0.020686	0.215598	-3.04013
MT4	1.6578	3.71114	1.26512	0.235049	0.486074	-4.86472
SMTNL2	1.65777	7.13567	2.42333	0.0362944	0.234519	-3.47382
CDC25A	1.6508	11.4091	2.93819	0.0151211	0.213065	-2.79925
WDHD1	1.64997	10.6834	2.7219	0.0218396	0.216048	-3.08194
FANCI	1.64717	11.9268	2.57597	0.0279988	0.221209	-3.27356
FANCA	1.64643	9.35055	2.61883	0.0260285	0.218701	-3.21725
DUSP19	1.64623	4.19159	2.17973	0.054776	0.261575	-3.79063
NEURL1B	1.6441	12.4847	3.27297	0.00859847	0.213065	-2.369
RTEL1	1.6376	11.7494	2.62068	0.0259467	0.218701	-3.21482
CCNE2	1.63717	9.91917	2.88691	0.0164961	0.213065	-2.86604
ECT2	1.63553	12.0403	1.9061	0.0863193	0.304022	-4.13717
SCML4	1.63377	10.8952	1.93384	0.0824724	0.300011	-4.10269
SLC2A4RG	1.633	14.6488	3.40344	0.0069165	0.213065	-2.20481
B4GALNT4	1.6328	6.20081	2.95634	0.0146628	0.213065	-2.77566
NRP1	1.63217	4.65518	1.26381	0.235499	0.486496	-4.86603
RTKN2	1.63213	8.98702	2.85263	0.0174852	0.213065	-2.91078
CCDC74B	1.63207	6.29938	1.6838	0.123712	0.354316	-4.40625
KYAT1	1.63077	10.0442	2.7476	0.0209049	0.215823	-3.04824
NUP210	1.63027	10.8145	2.67988	0.0234589	0.217187	-3.13708
WDR34	1.62947	13.7608	3.55306	0.00539927	0.213065	-2.01942
PLK4	1.62823	8.05849	1.46205	0.175006	0.420039	-4.65847
CEACAM6	1.62547	7.75413	0.92278	0.378256	0.62185	-5.17208
INSYN2B	1.62327	2.85738	0.7661	0.46165	0.686144	-5.28671
CATSPER1	1.62323	4.16038	1.14958	0.277568	0.53029	-4.97639
VTCN1	1.6227	3.70564	1.28636	0.227841	0.477869	-4.8434
TTC39C	1.6225	9.36483	1.94173	0.0814071	0.29939	-4.09285
CFAP126	1.6223	2.64181	0.947137	0.366312	0.612777	-5.15269
HIVEP3	1.6184	2.12266	0.922634	0.378329	0.621853	-5.1722
KNTC1	1.61803	11.172	2.47123	0.0334582	0.229881	-3.41104
POP1	1.61627	12.0687	3.214	0.00949203	0.213065	-2.44392
RASL10B	1.6161	8.72474	3.05427	0.0124231	0.213065	-2.64883
TESC	1.6123	17.4172	2.7181	0.0219813	0.216241	-3.08692
CD302	1.61053	10.5746	2.03134	0.0701888	0.283262	-3.98021
LBH	1.60987	2.87443	0.879789	0.400009	0.638611	-5.20531
MT1G	1.60857	10.6273	1.96563	0.0782601	0.296033	-4.06297
S100A8	1.60363	2.90778	0.791965	0.447105	0.675504	-5.26903
MELK	1.6036	12.0426	2.14788	0.0577823	0.265462	-3.83159
C1orf112	1.60233	11.1479	3.5885	0.00509343	0.213065	-1.976
GSTM3	1.6016	15.1247	3.08876	0.0117201	0.213065	-2.60436
REXO5	1.6016	7.98468	2.02063	0.0714489	0.284803	-3.99376
VSNL1	1.6014	11.9149	3.60852	0.0049287	0.213065	-1.95156
GAL	1.59917	12.0402	1.81901	0.0995124	0.322804	-4.24421
FZD2	1.5975	8.34353	2.75303	0.0207126	0.215598	-3.04112
GRIK4	1.59663	3.15143	0.721916	0.487194	0.704096	-5.31571
ZNF788P	1.59187	9.52673	3.05399	0.0124289	0.213065	-2.64918
RAET1E	1.58717	2.81414	0.79273	0.44668	0.675223	-5.2685
OR2J3	1.5828	2.64093	0.799341	0.443014	0.672982	-5.2639
OR5L1	1.58173	2.67762	0.826714	0.428046	0.662025	-5.2445
PROKR1	1.57913	2.65002	1.16556	0.271347	0.523415	-4.9614
DRAIC	1.5717	9.79687	3.01896	0.0131875	0.213065	-2.69447
BRCA2	1.56987	6.80612	1.40817	0.18997	0.438509	-4.71673
HSD17B8	1.56967	12.1934	2.34894	0.0411732	0.243186	-3.57107
EEPD1	1.56923	10.5284	3.03442	0.0128469	0.213065	-2.67446
MCUB	1.56913	9.85541	2.81875	0.0185217	0.213065	-2.95506
IMPA2	1.5652	14.3417	2.83438	0.018036	0.213065	-2.93462
DIAPH3	1.5644	10.4995	1.66638	0.127192	0.359638	-4.42673
NCAPG	1.56407	7.55697	5.37216	0.000334681	0.213065	-0.0829598
DEPDC1B	1.56327	9.79438	1.9682	0.077929	0.295337	-4.05975
FUOM	1.5625	11.9072	2.95708	0.0146444	0.213065	-2.7747
UNCX	1.56113	16.4181	1.81626	0.0999589	0.323373	-4.24756
CKS2	1.56103	15.5417	3.93758	0.00289012	0.213065	-1.55932
HPDL	1.55973	14.1216	2.77117	0.0200831	0.214846	-3.01735
PARPBP	1.5589	12.4475	3.42903	0.00662861	0.213065	-2.17287
TRABD2A	1.55563	14.3513	3.13827	0.0107814	0.213065	-2.54074
TIPIN	1.5545	11.2619	3.80858	0.00355728	0.213065	-1.7109
C17orf64	1.55347	3.51726	0.782685	0.452289	0.679104	-5.27543
H2AJ	1.55163	15.4797	3.34182	0.00766397	0.213065	-2.28208
TSBP1	1.5453	2.51842	0.961782	0.359263	0.605957	-5.14083
NCAPD2	1.54213	15.0589	4.03716	0.00246555	0.213065	-1.44433
ARHGEF19	1.54077	12.039	2.98593	0.0139457	0.213065	-2.73725
SMC2	1.5407	10.9006	3.81597	0.00351502	0.213065	-1.70214
RHPN1-AS1	1.54	7.45252	1.97733	0.0767624	0.293512	-4.0483
PLA2G4A	1.53847	9.56822	2.38644	0.0386383	0.23904	-3.52209
SELE	1.5379	2.85934	0.755473	0.467714	0.691246	-5.29382
SLC25A1	1.53633	13.6926	3.47766	0.00611527	0.213065	-2.11244
RARRES1	1.53633	12.7123	2.2793	0.0463193	0.250172	-3.66177
CDC25B	1.53393	13.7687	3.6329	0.0047355	0.213065	-1.92188
SGO2	1.53333	9.6204	2.06575	0.0662841	0.278449	-3.93657
NPPC	1.53317	3.09078	0.752414	0.469469	0.691609	-5.29585
HLX	1.5326	2.86768	0.810787	0.436714	0.66868	-5.25585
ACY1	1.53213	15.5012	2.69102	0.0230185	0.217187	-3.12246
SUN3	1.531	3.68293	1.07411	0.308479	0.560578	-5.04515
STING1	1.52997	11.0431	2.89779	0.016194	0.213065	-2.85185
KPNA2	1.5294	15.9406	4.06286	0.00236698	0.213065	-1.41494
TMEM201	1.529	11.6198	3.2209	0.00938282	0.213065	-2.43514
B9D1	1.52897	10.8279	3.03962	0.0127345	0.213065	-2.66774
RAD54B	1.52487	10.4504	2.8492	0.0175875	0.213065	-2.91526
POLD1	1.5241	12.5369	2.62579	0.0257222	0.218701	-3.20812
NT5DC2	1.5217	13.3814	3.34727	0.00759457	0.213065	-2.27522
HMGN5	1.5213	9.12112	2.304	0.0444258	0.248183	-3.62964
STC2	1.5181	3.09839	1.2577	0.237611	0.488688	-4.87211
WDR77	1.51727	13.2032	3.65767	0.0045473	0.213065	-1.89183
ATXN3L	1.5149	2.12052	0.768372	0.460361	0.684903	-5.28517
GSTA5	1.51487	6.65177	1.45029	0.178184	0.424471	-4.6713
MT2A	1.51417	12.0832	1.56605	0.148991	0.387933	-4.54252
C18orf54	1.51393	6.00281	1.5224	0.159466	0.400517	-4.59173
LRP4	1.5128	13.4905	2.11488	0.0610646	0.270671	-3.87389
FLJ31356	1.51077	4.27327	1.09919	0.297924	0.549922	-5.02268
PODXL2	1.5093	10.9333	3.21302	0.00950766	0.213065	-2.44517
TUBB	1.50817	14.0241	3.20703	0.00960379	0.213065	-2.45281
PLTP	1.50773	13.6422	2.18271	0.0545018	0.261444	-3.78678
IGFL2	1.5055	6.90627	4.20108	0.00190354	0.213065	-1.25899
RAD51AP1	1.50327	9.99579	1.32961	0.213731	0.464805	-4.79926
DHRS9	1.5013	3.23572	1.01423	0.334833	0.585876	-5.09718
TSHZ2	1.5007	2.41677	1.16122	0.273025	0.525232	-4.96548
CITED1	1.49977	9.44899	3.43414	0.00657255	0.213065	-2.16649
MYH11	1.49903	3.43535	0.858878	0.4109	0.647604	-5.22099
LIN9	1.4988	11.4242	4.27557	0.00169446	0.213065	-1.17642
NRTN	1.49777	6.72027	2.12794	0.0597453	0.26789	-3.85718
MAML2	1.4971	2.16224	0.877677	0.4011	0.639429	-5.20691
ARRB1	1.49417	9.91228	2.61005	0.0264205	0.218701	-3.22879
SCARNA12	1.49233	12.79	2.1559	0.0570111	0.264513	-3.82129
RFC3	1.49203	11.3055	1.75475	0.110415	0.337765	-4.3219
KLHL5	1.49123	4.19397	0.79013	0.448127	0.676347	-5.2703
RAB26	1.49067	11.7333	1.52012	0.16003	0.401308	-4.59427
TTF2	1.49063	12.3062	3.33905	0.00769941	0.213065	-2.28555
HABP2	1.49007	4.07701	1.73756	0.113511	0.341362	-4.34248
FANCD2	1.4891	9.9533	3.03249	0.012889	0.213065	-2.67696
TCEAL9	1.4872	3.04586	1.0075	0.337894	0.588378	-5.10288
FAM3B	1.48647	13.3568	2.13615	0.0589293	0.266754	-3.84665
SPAG5	1.4861	13.4254	3.08193	0.011856	0.213065	-2.61316
PAQR5	1.48603	9.25737	3.7809	0.00372039	0.213065	-1.7438
RAMP1	1.48527	17.0176	2.64281	0.0249875	0.218142	-3.18576
AIFM3	1.48483	10.8677	2.85388	0.017448	0.213065	-2.90914
SDK1	1.48423	3.8865	0.738116	0.477727	0.69679	-5.30525
TEDC1	1.48233	13.5496	2.84905	0.0175919	0.213065	-2.91546
VIL1	1.48113	15.4349	2.48639	0.0326072	0.228906	-3.39116
ANKRD44	1.47993	3.70271	1.30277	0.222398	0.472654	-4.82676
IDH2	1.47777	14.8392	2.27177	0.0469111	0.250697	-3.67154
FAH	1.4773	11.352	3.58068	0.00515932	0.213065	-1.98556
LMOD3	1.477	2.74539	0.846609	0.417384	0.653045	-5.23005
CENPH	1.4761	11.1702	2.28503	0.0458731	0.249663	-3.65432
LRRC45	1.4756	10.7416	2.75511	0.0206393	0.215544	-3.03839
EPHB3	1.4749	13.4545	2.41143	0.0370349	0.236631	-3.4894
SLC6A12	1.47363	5.93089	3.38704	0.00710767	0.213065	-2.22531
XKRX	1.47253	6.87731	3.22758	0.00927825	0.213065	-2.42664
CDC42EP3	1.4723	3.38516	4.29126	0.00165358	0.213065	-1.15916
RXRG	1.47127	2.20291	0.744752	0.473883	0.694546	-5.30091
ARHGEF39	1.47113	10.1055	2.86021	0.0172616	0.213065	-2.90088
MAPK13	1.4696	13.4889	4.23687	0.00179987	0.213065	-1.21919
CHDH	1.46923	13.214	2.48739	0.0325521	0.228906	-3.38985
NRP2	1.46437	4.48135	0.771362	0.458667	0.684109	-5.28315
HSPA2	1.46333	5.17745	1.85976	0.0931223	0.314177	-4.19436
PCYT2	1.46257	12.0204	2.79341	0.0193375	0.213822	-2.98823
FGF19	1.46237	9.09427	2.26875	0.0471511	0.251071	-3.67547
TXNIP	1.4623	11.8554	1.55263	0.152145	0.39201	-4.55773
LARGE2	1.45923	12.8351	3.38409	0.00714276	0.213065	-2.22902
FDXR	1.45853	15.022	2.20903	0.0521429	0.258769	-3.75281
EPHB2	1.45833	13.7873	2.20774	0.0522564	0.258978	-3.75448
SLC2A7	1.45723	2.67938	0.746824	0.472687	0.694158	-5.29954
ANGPTL2	1.45693	2.52359	0.99592	0.343216	0.59295	-5.11262
SLFN14	1.45503	2.22302	0.78822	0.449193	0.677034	-5.27162
SNRNP25	1.45387	12.0871	2.77957	0.0197981	0.214661	-3.00635
SHF	1.45213	9.67104	2.47109	0.0334664	0.229881	-3.41123
CFAP157	1.4519	4.12157	1.25473	0.238643	0.489456	-4.87507
CXCL3	1.4516	6.24407	1.58972	0.143569	0.381425	-4.51554
CORO1A	1.44903	10.9676	2.62653	0.0256895	0.218701	-3.20714
VAC14-AS1	1.4477	7.55073	1.80966	0.101036	0.324768	-4.25559
UGT1A6	1.44757	14.7471	2.88489	0.0165527	0.213065	-2.86867
HES6	1.44743	15.6426	2.70388	0.02252	0.216747	-3.10558
CGREF1	1.44707	13.1262	2.64073	0.0250762	0.21817	-3.1885
ITLN1	1.44697	5.79275	2.79309	0.0193479	0.213822	-2.98864
LOC400541	1.44627	3.30273	0.891927	0.393781	0.633758	-5.19606
ZNF382	1.4442	3.02236	1.00192	0.340453	0.590785	-5.10759
HGH1	1.44333	12.9842	3.03807	0.0127679	0.213065	-2.66975
WNT5B	1.44103	6.89999	2.26237	0.0476612	0.251565	-3.68374
UST	1.44	7.18409	1.05333	0.31744	0.569118	-5.06346
POLE2	1.4394	10.0149	2.03359	0.0699276	0.283128	-3.97737
CMTM7	1.43797	13.789	2.44228	0.0351452	0.232774	-3.449
EWSAT1	1.43787	3.35405	0.906264	0.386512	0.628086	-5.185
KRT23	1.4364	12.5511	3.30072	0.0082085	0.213065	-2.3339
APOA2	1.4344	9.64105	1.61753	0.137421	0.373564	-4.48356
CLIC2	1.43327	5.88056	2.09519	0.0631074	0.273565	-3.89906
AQP1	1.43303	9.14315	1.4377	0.181637	0.42851	-4.68496
ALDH1B1	1.43253	12.8207	2.46621	0.0337451	0.230291	-3.41763
FAAP100	1.42987	12.1159	3.23335	0.00918884	0.213065	-2.4193
LIMK2	1.42933	12.362	3.77628	0.00374837	0.213065	-1.7493
UBE2S	1.4282	14.7187	4.08701	0.00227815	0.213065	-1.38745
MECR	1.4281	11.782	2.72862	0.0215912	0.216048	-3.07312
CD72	1.42647	2.43018	0.719956	0.488348	0.705303	-5.31696
MCM3	1.42583	15.1468	3.07858	0.0119232	0.213065	-2.61747
SLC41A1	1.42573	11.9998	2.6192	0.0260124	0.218701	-3.21677
ABCA1	1.42433	4.56562	2.32508	0.04287	0.245444	-3.60219
PLCL2	1.42273	5.18865	4.20644	0.00188764	0.213065	-1.25302
MSH6	1.4212	13.4399	3.46053	0.0062912	0.213065	-2.13368
PTRH1	1.4194	13.364	3.04435	0.0126332	0.213065	-2.66164
ZNF367	1.4189	6.30737	2.30943	0.04402	0.247202	-3.62258
LINC00272	1.4188	3.27847	0.703746	0.497952	0.712445	-5.32719
PDZK1	1.41813	9.71505	1.57598	0.146693	0.385135	-4.53122
SIX4	1.4137	3.4983	1.05558	0.316459	0.568409	-5.06149
CCDC28B	1.41133	9.53237	2.52359	0.0306084	0.225401	-3.34234
TMEM63A	1.40957	10.5089	3.16165	0.0103652	0.213065	-2.51078
TGM5	1.4092	2.77458	0.784906	0.451045	0.678269	-5.27391
GAS6	1.40757	12.2132	2.39529	0.0380629	0.238785	-3.51052
ANXA1	1.40577	8.19145	0.653017	0.52875	0.735275	-5.35787
KIF12	1.40427	10.0244	1.6342	0.13385	0.368681	-4.46425
FKBP10	1.4042	12.9495	2.51778	0.0309124	0.225914	-3.34997
CYB5R2	1.40373	10.3923	2.57255	0.0281623	0.221381	-3.27805
TSPEAR	1.40337	10.1597	1.74117	0.112856	0.340632	-4.33817
LINC00606	1.40263	2.69218	0.83512	0.423519	0.658597	-5.23843
CARHSP1	1.39947	12.5123	2.40214	0.0376231	0.238159	-3.50156
NPM3	1.39897	14.3153	3.27403	0.00858329	0.213065	-2.36766
PCNA	1.39843	14.6575	2.50312	0.0316931	0.227311	-3.36922
TMEM158	1.3974	6.69633	1.79743	0.103059	0.327181	-4.27044
RIMS3	1.39663	10.1298	1.9764	0.0768802	0.293512	-4.04946
IGFBP6	1.39623	7.46047	2.68812	0.0231322	0.217187	-3.12626
EMP2	1.39617	14.1691	2.6694	0.0238816	0.217187	-3.15085
CENPX	1.39527	16.3884	2.83892	0.0178974	0.213065	-2.92869
SMOC2	1.39513	8.22967	2.82797	0.0182338	0.213065	-2.94301
TUBA1A	1.39487	15.8217	2.94058	0.0150599	0.213065	-2.79614
IL17RB	1.3926	10.33	2.77778	0.0198584	0.214661	-3.00869
FAP	1.39257	9.06958	2.63912	0.0251448	0.218303	-3.1906
SMC4	1.3924	12.8975	2.86122	0.0172317	0.213065	-2.89956
RARRES2	1.38687	2.87558	0.72259	0.486799	0.703961	-5.31528
OR56A5	1.3841	2.6002	0.623894	0.546928	0.749147	-5.37455
LINC00261	1.38347	10.3027	1.3989	0.192651	0.441937	-4.72662
RASSF9	1.38257	4.21575	1.20391	0.256864	0.509505	-4.92481
ATP6V0A4	1.3821	4.36456	1.19731	0.259313	0.512704	-4.93117
SUV39H2	1.37963	11.5571	2.74143	0.0211255	0.215842	-3.05632
MCM10	1.37477	8.69833	1.8628	0.0926614	0.313472	-4.19062
TRIM29	1.3745	8.14806	1.99238	0.0748747	0.29102	-4.02939
OR5M9	1.37443	3.03394	0.870217	0.404969	0.642481	-5.21253
HOXC13	1.3733	2.83961	0.97247	0.354181	0.601908	-5.13208
RTN1	1.37277	3.91002	1.64115	0.132387	0.366668	-4.45618
SORD	1.37277	13.2297	2.16553	0.0560973	0.263291	-3.80891
BRIP1	1.37153	5.7907	1.45178	0.177777	0.423991	-4.66967
PPP1R1B	1.3706	14.1465	1.84225	0.0958197	0.317852	-4.21583
LINC00636	1.37013	2.52772	0.801278	0.441944	0.67222	-5.26255
PDE8B	1.36983	11.049	2.59768	0.0269828	0.219147	-3.24504
COMMD4	1.36933	14.9783	3.02123	0.013137	0.213065	-2.69153
SCRN1	1.36933	6.41663	1.12225	0.288468	0.541033	-5.00168
PFKL	1.3691	12.9814	2.95241	0.0147608	0.213065	-2.78076
NEIL3	1.3691	5.73525	1.53305	0.156853	0.397545	-4.57979
CKMT2	1.36847	13.2372	1.9103	0.0857263	0.303135	-4.13196
ROR1	1.36703	9.16523	2.906	0.01597	0.213065	-2.84115
PCCB	1.36687	12.121	2.36834	0.039842	0.241352	-3.54574
ZNF511	1.36657	14.1986	3.2684	0.00866459	0.213065	-2.3748
APBA1	1.36397	5.31109	3.07279	0.0120405	0.213065	-2.62494
PCDHA13	1.3625	2.99491	0.789023	0.448745	0.676611	-5.27107
CYP2J2	1.36247	13.6409	2.35697	0.0406168	0.242332	-3.56059
MTFR2	1.36193	10.8374	3.29699	0.00825973	0.213065	-2.3386
FAAP20	1.36153	12.5264	3.35913	0.00744592	0.213065	-2.26032
JMJD7	1.36143	9.79795	2.30261	0.04453	0.248458	-3.63145
ELOVL6	1.3612	10.5983	3.09306	0.0116354	0.213065	-2.59883
THEM5	1.36053	3.12537	0.609029	0.556343	0.755159	-5.38279
C4orf46	1.36013	11.0202	4.40479	0.00138726	0.213065	-1.03566
TPH1	1.35587	2.49752	0.77029	0.459274	0.684492	-5.28388
CRYBA4	1.3554	2.71859	0.688293	0.507215	0.719811	-5.33676
MIS18A	1.35517	12.9979	2.55814	0.028861	0.222698	-3.29697
CKB	1.3549	11.5964	2.07362	0.0654203	0.277123	-3.92655
ASL	1.35407	12.5716	3.03654	0.0128011	0.213065	-2.67173
RASGRP2	1.3522	8.95915	3.13113	0.0109119	0.213065	-2.5499
TBCD	1.35107	13.8358	3.7805	0.00372282	0.213065	-1.74428
CAPN12	1.35097	6.43442	2.09674	0.0629439	0.273234	-3.89707
FGF10	1.35013	2.83196	0.732329	0.481095	0.700016	-5.30901
ANO7	1.34897	7.16531	2.51172	0.0312327	0.226853	-3.35792
RSPH4A	1.34597	3.34903	0.648898	0.531299	0.736856	-5.36027
ADRA2A	1.34553	9.76975	2.75314	0.0207086	0.215598	-3.04097
TMEM237	1.3452	10.3796	2.54186	0.029672	0.223205	-3.31836
CFAP45	1.34323	5.61787	1.87543	0.0907688	0.310473	-4.17508
CD3EAP	1.34267	11.9258	3.97062	0.0027413	0.213065	-1.52097
EXD3	1.34253	10.4587	1.62498	0.135815	0.371449	-4.47494
GRIN1	1.3424	2.55661	0.790622	0.447853	0.676085	-5.26996
ARHGEF40	1.34223	13.7044	1.99348	0.0747385	0.29102	-4.028
RBL1	1.34173	8.9083	2.48033	0.0329449	0.229334	-3.39911
SEMG1	1.341	9.10477	2.72653	0.0216682	0.216048	-3.07587
CXCR4	1.3408	7.73747	0.882573	0.398575	0.637853	-5.20319
ATAD5	1.34047	7.96032	1.66452	0.127569	0.360264	-4.42891
PNMT	1.34037	7.44428	1.99741	0.0742529	0.290029	-4.02305
SYT13	1.34037	13.1489	1.85339	0.0940958	0.315278	-4.20218
ARID5B	1.34013	12.9999	2.44115	0.0352125	0.232788	-3.45048
CLN6	1.3385	11.1922	3.2103	0.00955124	0.213065	-2.44864
KCNS1	1.33793	4.07172	0.739007	0.47721	0.696619	-5.30467
TRPM2	1.33647	12.3188	3.32257	0.00791422	0.213065	-2.30632
NAPRT	1.3354	12.0449	3.08181	0.0118584	0.213065	-2.61331
CCDC34	1.33517	12.6478	3.50708	0.00582484	0.213065	-2.07604
TSPEAR-AS1	1.334	2.51413	0.691261	0.505428	0.718933	-5.33493
PLEKHA2	1.33353	13.2902	4.20015	0.00190632	0.213065	-1.26003
JPT1	1.33333	17.1057	3.67628	0.00441108	0.213065	-1.86932
ENPP3	1.33297	6.32164	1.94409	0.0810911	0.29907	-4.0899
DRC1	1.33227	2.97683	0.662974	0.522617	0.73134	-5.35201
SLC27A4	1.33087	9.84583	4.27176	0.00170455	0.213065	-1.18062
PMPCA	1.33073	13.9632	3.35995	0.00743566	0.213065	-2.25928
CENPO	1.33037	10.5009	2.58828	0.0274183	0.220072	-3.25739
RNASEH2A	1.3285	13.6935	2.61062	0.0263948	0.218701	-3.22803
GASK1B	1.3283	7.55119	2.13537	0.059006	0.266754	-3.84764
RORC	1.328	9.7521	1.63604	0.133461	0.368264	-4.46212
MYO3B	1.32753	2.31063	0.852452	0.414287	0.651322	-5.22575
ID2	1.3271	12.9552	2.18857	0.0539686	0.261006	-3.77923
COL6A3	1.3269	2.46856	0.787139	0.449796	0.67754	-5.27237
SIRPG	1.32417	3.22169	0.90361	0.38785	0.629058	-5.18706
FPGS	1.32313	11.7335	3.11032	0.0113014	0.213065	-2.57662
C7orf33	1.32227	2.54435	0.692777	0.504517	0.718187	-5.334
PIRT	1.3211	3.94044	1.14588	0.279026	0.531785	-4.97985
DOCK8	1.32057	7.03734	2.40639	0.0373526	0.237123	-3.49599
BRCA1	1.32037	11.4199	2.58264	0.0276825	0.220379	-3.26479
PTGES	1.31967	3.59473	1.48679	0.168483	0.412305	-4.63129
GRAMD2A	1.31887	6.66298	2.27103	0.0469703	0.250698	-3.67251
IFITM3	1.31843	17.1343	2.19663	0.0532418	0.26051	-3.76883
ZDHHC23	1.31673	12.4818	2.95869	0.0146046	0.213065	-2.77261
PAQR4	1.31603	10.817	2.76763	0.0202044	0.215429	-3.02199
MYH6	1.31523	2.47367	0.686556	0.508263	0.720542	-5.33782
SGO1	1.31287	9.35164	2.40278	0.0375819	0.238087	-3.50071
LINC00917	1.31283	2.97394	0.636342	0.539114	0.742931	-5.36751
SLC27A5	1.3128	12.8371	2.84773	0.0176313	0.213065	-2.91717
PAXX	1.31227	13.2161	2.72886	0.0215824	0.216048	-3.07281
PLCB2	1.31223	9.65122	2.31775	0.0434045	0.246121	-3.61174
PRKACB	1.3122	3.46113	0.855588	0.412632	0.649452	-5.22343
LRRC20	1.31157	12.6432	2.72024	0.0219013	0.216092	-3.08411
NUDT8	1.311	11.9266	2.34316	0.0415778	0.243856	-3.57861
TYMSOS	1.311	8.90295	1.77875	0.106221	0.332107	-4.29302
NQO2	1.30933	12.4253	3.31798	0.00797503	0.213065	-2.3121
WDR62	1.30923	11.9296	3.06915	0.0121146	0.213065	-2.62962
GRK6	1.30877	11.8995	3.46406	0.0062545	0.213065	-2.1293
GGTLC2	1.30847	11.6378	3.26914	0.00865388	0.213065	-2.37386
CFI	1.3072	3.34394	0.782018	0.452663	0.679263	-5.27589
ENOSF1	1.3067	12.9283	3.04529	0.012613	0.213065	-2.66042
KLK12	1.3067	11.4991	1.31809	0.217415	0.468111	-4.81111
LINC00161	1.30403	2.65911	0.788652	0.448952	0.676843	-5.27132
TONSL	1.30387	10.3258	3.1747	0.0101402	0.213065	-2.49409
METTL7B	1.30257	11.2742	2.57889	0.0278599	0.220899	-3.26972
GPA33	1.30127	14.629	2.15257	0.0573302	0.26477	-3.82557
KLK13	1.30077	6.90785	2.9061	0.0159674	0.213065	-2.84103
ZNF221	1.2996	4.11813	0.944783	0.367455	0.613704	-5.15458
LINC01465	1.2977	2.61309	0.712594	0.492695	0.70818	-5.32163
ARMC9	1.2967	10.3034	2.46347	0.0339024	0.230291	-3.42122
SUV39H1	1.29637	10.0325	3.59851	0.00501033	0.213065	-1.96377
ARRDC1	1.29613	12.786	2.7368	0.0212926	0.216048	-3.06239
SKP2	1.29613	9.87702	2.3789	0.0391352	0.239857	-3.53194
PTTG3P	1.2951	8.91517	1.97293	0.0773225	0.294014	-4.05382
MSH4	1.29467	3.41617	0.896451	0.391477	0.632331	-5.19259
PYCR3	1.2936	11.436	3.44934	0.00640899	0.213065	-2.14759
C7orf69	1.2916	3.28403	0.792841	0.446619	0.67522	-5.26843
SMPD2	1.2914	10.5698	3.17654	0.0101088	0.213065	-2.49174
WNK2	1.28907	14.0887	2.13216	0.0593241	0.267471	-3.85176
ATP5MC1	1.28803	15.9498	2.63544	0.0253027	0.218701	-3.19543
GSTM4	1.28797	11.2926	2.35335	0.0408668	0.242452	-3.56532
ATG16L2	1.28703	11.3577	1.75794	0.10985	0.336684	-4.31808
CEP131	1.2866	14.0776	2.38282	0.0388759	0.239569	-3.52682
SMPX	1.28577	7.48622	3.08025	0.0118897	0.213065	-2.61532
ZBED2	1.28553	4.05401	0.769186	0.459899	0.684618	-5.28462
OR4D9	1.2845	2.55614	0.732757	0.480846	0.699783	-5.30873
TMEM97	1.28387	13.8698	2.95573	0.014678	0.213065	-2.77645
FAM138D	1.28327	2.27304	0.6612	0.523707	0.732077	-5.35306
PRTFDC1	1.28227	11.4702	2.60101	0.0268303	0.219147	-3.24066
ARHGAP11A	1.28163	7.48888	1.6654	0.12739	0.360006	-4.42787
POLD3	1.2802	12.2204	3.58951	0.00508502	0.213065	-1.97477
RBBP7	1.2787	15.4528	3.22905	0.00925529	0.213065	-2.42476
IFITM1	1.27687	17.4637	1.89207	0.088329	0.307134	-4.15454
RNF26	1.2761	13.6863	2.80568	0.0189379	0.213595	-2.97215
C6orf15	1.2759	5.44343	1.09051	0.301547	0.553375	-5.0305
PLA2G4F	1.27533	7.82123	3.42283	0.00669716	0.213065	-2.18059
SRSF2	1.27497	15.6263	3.01426	0.0132928	0.213065	-2.70055
ERCC2	1.27483	9.4947	2.3411	0.0417232	0.243856	-3.5813
TAF15	1.2744	14.5893	3.441	0.00649826	0.213065	-2.15796
PSIP1	1.27437	12.8533	2.84808	0.0176209	0.213065	-2.91672
NPS	1.27373	2.85102	0.694626	0.503406	0.717347	-5.33286
SPC24	1.27297	6.34864	2.26438	0.0475002	0.251271	-3.68114
LINC00622	1.2725	3.49896	0.731424	0.481624	0.700383	-5.3096
FHOD1	1.27223	10.5074	2.29053	0.045449	0.249267	-3.64717
GLB1L2	1.27207	10.1873	2.93823	0.0151201	0.213065	-2.7992
CYB5B	1.2692	11.1917	3.08573	0.0117802	0.213065	-2.60827
PLXNC1	1.26743	3.36488	0.811523	0.436311	0.668398	-5.25533
ACAD9	1.265	14.5973	3.1269	0.0109899	0.213065	-2.55532
NLRP10	1.2638	2.05434	0.682492	0.51072	0.722034	-5.3403
MMP27	1.2635	2.06793	0.664251	0.521834	0.730773	-5.35126
ADM5	1.263	2.26055	0.575514	0.577904	0.770061	-5.40071
AXDND1	1.26237	10.1816	3.23183	0.00921225	0.213065	-2.42123
ANTKMT	1.2618	13.0849	2.7831	0.0196796	0.21434	-3.00173
ACOT7	1.26177	13.6576	2.66133	0.0242118	0.217266	-3.16144
PDE1C	1.26103	2.73223	0.59892	0.562798	0.759461	-5.3883
PRPS1	1.26003	13.1481	2.91301	0.0157811	0.213065	-2.83203
TTLL12	1.25817	13.7933	3.05344	0.0124404	0.213065	-2.64989
VRK1	1.25747	11.9028	2.9277	0.0153928	0.213065	-2.81291
HACD1	1.25527	10.1403	2.86281	0.0171853	0.213065	-2.89748
ITGB3BP	1.25497	11.3229	2.78343	0.0196685	0.21434	-3.00129
THOC3	1.25337	15.6016	2.58598	0.0275257	0.220072	-3.26041
STAP1	1.25297	2.92159	1.00235	0.340256	0.590596	-5.10723
LINC01127	1.25293	2.5034	0.783057	0.452081	0.679021	-5.27518
LDB2	1.25077	3.76912	0.86735	0.406463	0.643356	-5.21468
GCHFR	1.24983	13.1972	3.0653	0.0121937	0.213065	-2.63459
AGRN	1.24953	12.3456	2.76529	0.0202848	0.215544	-3.02505
DPEP1	1.2492	14.0443	2.15938	0.0566793	0.264262	-3.81682
PTPRU	1.24853	6.26738	1.90484	0.0864987	0.304162	-4.13873
RACGAP1	1.2485	11.2777	3.01082	0.0133704	0.213065	-2.705
ORC6	1.24827	10.5868	2.0162	0.0719754	0.285808	-3.99935
GINS3	1.24647	12.0668	3.69634	0.00426893	0.213065	-1.84511
NECAB3	1.24637	10.9278	2.42427	0.0362364	0.234315	-3.47259
WDR90	1.24633	14.3689	2.84752	0.0176378	0.213065	-2.91746
VARS1	1.24587	14.0696	3.13048	0.0109239	0.213065	-2.55074
MAP6D1	1.2458	11.0795	2.83649	0.0179716	0.213065	-2.93187
MFSD13A	1.2457	13.2578	2.23868	0.0496036	0.255094	-3.71446
GLYCTK	1.2453	11.1317	2.08818	0.0638503	0.274737	-3.908
POM121L2	1.24523	2.67124	0.664421	0.521729	0.730773	-5.35116
PLXND1	1.24503	9.55807	1.75309	0.110711	0.338159	-4.32389
NDST3	1.24503	2.38292	0.609475	0.556059	0.755065	-5.38255
LOC100132215	1.2449	3.07682	0.851465	0.41481	0.651461	-5.22648
ADAMTS1	1.24243	2.42352	0.649862	0.530701	0.736545	-5.35971
TMEM141	1.24187	15.6178	2.17043	0.0556376	0.262704	-3.8026
SLC5A6	1.2414	11.8113	4.14698	0.00207238	0.213065	-1.31961
PNPLA1	1.2405	3.41662	0.665126	0.521297	0.730409	-5.35074
SERPINF1	1.24013	9.64535	2.86098	0.0172387	0.213065	-2.89987
ALDH16A1	1.2361	11.0879	2.8601	0.0172645	0.213065	-2.90102
SLC19A1	1.23587	11.9197	3.71106	0.0041677	0.213065	-1.82739
TTLL10	1.23587	3.59791	0.964257	0.358081	0.605	-5.13881
CCDC150	1.2349	6.66357	2.01988	0.0715374	0.284876	-3.99471
MAP3K12	1.2348	4.51369	0.941784	0.368913	0.61491	-5.15698
ABHD14A	1.23463	13.4124	3.08042	0.0118863	0.213065	-2.61511
OR4E2	1.23407	2.65733	0.581582	0.573966	0.767128	-5.39754
VCAM1	1.23397	2.64567	0.618526	0.550317	0.750816	-5.37755
LTB	1.23377	6.51174	1.34798	0.207962	0.458223	-4.78023
USP51	1.23333	2.88141	0.545646	0.597495	0.783395	-5.41589
LYPD6	1.23213	6.80617	2.61018	0.0264146	0.218701	-3.22861
GATA2	1.2313	4.48778	0.749773	0.470988	0.692523	-5.2976
GBA	1.231	10.7089	3.19794	0.00975163	0.213065	-2.4644
SLC37A4	1.22967	12.978	2.26786	0.0472225	0.251271	-3.67663
RAB15	1.22917	15.9047	2.43837	0.0353789	0.23302	-3.45411
CAMK1	1.22863	7.25122	2.08089	0.0646312	0.276341	-3.91729
SGSH	1.22717	13.2034	2.72049	0.0218921	0.216092	-3.08379
D2HGDH	1.2265	13.8893	2.12814	0.059725	0.26789	-3.85692
DBNL	1.22643	10.3376	3.36723	0.00734612	0.213065	-2.25015
NMNAT3	1.2252	11.2367	2.51389	0.0311176	0.226574	-3.35507
GIMAP8	1.2252	2.31838	0.72939	0.482812	0.701393	-5.31091
RNASE6	1.224	9.22403	3.20729	0.00959971	0.213065	-2.45248
ADCK5	1.22383	13.379	2.38887	0.0384795	0.238785	-3.51892
ARHGDIA	1.22317	13.1522	3.14558	0.0106495	0.213065	-2.53137
ZCCHC12	1.22317	5.52357	1.13558	0.28311	0.535629	-4.9894
ERMN	1.22223	3.10244	0.933065	0.373179	0.617682	-5.16394
POLA1	1.22197	12.0339	3.13429	0.0108539	0.213065	-2.54584
XRCC2	1.2213	9.27446	1.77318	0.107182	0.333402	-4.29975
SLC4A3	1.22087	4.55601	1.06913	0.310608	0.562558	-5.04956
STARD13	1.21933	11.9165	1.36915	0.201477	0.452642	-4.7581
TRPT1	1.21927	13.5262	1.84526	0.0953511	0.317227	-4.21214
SMTN	1.21717	12.0803	2.88612	0.0165183	0.213065	-2.86708
APOC2	1.21697	9.25697	1.81503	0.100159	0.323768	-4.24906
BCL6B	1.2165	2.85648	0.621934	0.548164	0.749752	-5.37565
ADORA2B	1.2159	12.6771	3.61517	0.00487521	0.213065	-1.94346
SPANXN3	1.21583	3.56299	0.906475	0.386406	0.628086	-5.18484
TUBB1	1.21497	3.16793	0.860908	0.409834	0.646786	-5.21948
ISOC2	1.21443	12.7691	2.93805	0.0151248	0.213065	-2.79944
AGTRAP	1.2138	10.393	3.21914	0.00941047	0.213065	-2.43737
GPSM2	1.21173	12.1352	2.87625	0.0167975	0.213065	-2.87995
UMPS	1.21173	14.2409	3.83419	0.00341302	0.213065	-1.68057
YBX2	1.21163	12.8579	2.13466	0.0590761	0.26676	-3.84855
SLC38A8	1.21157	6.39443	1.2921	0.225924	0.476491	-4.83759
CTSZ	1.211	11.1648	1.58991	0.143526	0.381381	-4.51532
GXYLT2	1.21003	6.89138	1.34138	0.210019	0.460458	-4.78709
LBR	1.20963	15.9924	3.6278	0.00477525	0.213065	-1.92808
PPP2R5D	1.20917	12.9905	2.66232	0.024171	0.217187	-3.16014
TRIM14	1.20897	11.2692	3.72764	0.00405664	0.213065	-1.80747
WNT6	1.20737	7.93382	1.24009	0.24378	0.494707	-4.88954
RAC3	1.20717	12.2998	2.43051	0.0358547	0.233801	-3.46442
PNPLA3	1.207	10.2132	1.83061	0.0976536	0.3204	-4.23006
OTULINL	1.2067	12.4387	1.54065	0.155009	0.395819	-4.57124
C1orf159	1.20667	10.6349	3.42012	0.00672743	0.213065	-2.18398
ANKRD35	1.206	5.24383	0.751175	0.470181	0.692083	-5.29667
PAX8-AS1	1.20587	3.38448	1.34162	0.209944	0.460355	-4.78684
LHPP	1.20567	13.8525	1.29901	0.223637	0.473913	-4.83059
CDKN2A	1.20463	14.7275	2.26237	0.0476614	0.251565	-3.68375
RASSF4	1.20453	9.21497	1.86994	0.0915859	0.311361	-4.18183
FAM238A	1.20417	2.32682	0.622902	0.547554	0.749368	-5.3751
AGPS	1.2036	12.3765	3.23445	0.00917193	0.213065	-2.4179
CENPN	1.20313	12.6662	2.20449	0.0525427	0.259741	-3.75868
RCVRN	1.20277	2.1692	0.576853	0.577033	0.769247	-5.40001
HSPG2	1.2016	14.2663	1.77164	0.107449	0.333829	-4.3016
TDRD5	1.20137	2.74374	0.63942	0.537192	0.741724	-5.36575
FERMT1	1.20127	15.6144	2.64852	0.0247457	0.218142	-3.17826
NTHL1	1.20047	13.149	2.41452	0.0368406	0.236075	-3.48535
MGAT5	1.19907	9.44929	2.35982	0.0404212	0.241843	-3.55687
ADAM30	1.19783	2.63348	0.632326	0.541628	0.745237	-5.36979
NIPSNAP1	1.1959	12.0136	2.23594	0.0498335	0.25536	-3.71801
RMI1	1.19547	11.7851	3.76494	0.00381802	0.213065	-1.76283
ABCC4	1.195	6.57303	2.16166	0.0564623	0.264032	-3.81388
GYS1	1.19327	12.0388	2.42086	0.0364464	0.23493	-3.47705
HAUS1	1.1918	13.3857	2.88103	0.0166616	0.213065	-2.87371
UQCRC1	1.19073	15.8108	2.49348	0.0322167	0.228461	-3.38186
LRP8	1.1902	10.9515	2.70888	0.0223289	0.21644	-3.09902
MAP3K6	1.1902	9.3121	2.23504	0.0499091	0.255628	-3.71918
TRPM4	1.18883	10.7983	2.76244	0.0203836	0.215544	-3.02879
RRM1	1.1879	14.4426	3.35233	0.00753077	0.213065	-2.26886
NRM	1.1876	10.036	2.27286	0.046825	0.250697	-3.67013
LFNG	1.18687	13.6867	2.82267	0.0183986	0.213065	-2.94993
CD37	1.18667	3.42368	0.623841	0.546961	0.749147	-5.37458
EML1	1.1843	5.27113	1.67793	0.124875	0.356097	-4.41316
SARS2	1.18383	12.1469	2.39446	0.038116	0.238785	-3.5116
SLC16A10	1.18377	9.04596	2.33012	0.0425057	0.244587	-3.59562
GCSH	1.1836	14.5235	4.02714	0.00250512	0.213065	-1.45582
CBX3	1.18333	15.6448	2.7244	0.0217467	0.216048	-3.07866
S100A16	1.18253	14.7363	2.8524	0.017492	0.213065	-2.91108
SLC22A16	1.1822	2.87023	0.713351	0.492247	0.707899	-5.32115
DAND5	1.1812	4.50657	1.17164	0.269006	0.52129	-4.95565
MUC1	1.18103	10.0192	2.27829	0.0463982	0.250358	-3.66308
FRAS1	1.1807	5.94167	1.07131	0.309677	0.561457	-5.04763
SFTA2	1.1803	8.21958	2.08762	0.0639096	0.274737	-3.90871
OR6C76	1.18013	2.31699	0.93226	0.373574	0.617928	-5.16458
TRIM55	1.18003	2.6037	0.655445	0.52725	0.734	-5.35645
CCDC42	1.17983	3.30169	0.503008	0.626057	0.805132	-5.43624
GPS1	1.17897	13.25	3.47071	0.00618595	0.213065	-2.12104
IGFBP4	1.1789	9.52828	1.73172	0.114583	0.34336	-4.34946
USP20	1.1788	11.6921	2.73636	0.0213086	0.216048	-3.06297
MRPL16	1.17857	15.4312	2.37962	0.0390873	0.239857	-3.531
TRIM40	1.17697	3.03033	0.587568	0.570097	0.763963	-5.39437
DIPK1A	1.1755	11.4522	3.55723	0.0053623	0.213065	-2.0143
WDR54	1.17533	11.0148	2.77289	0.0200243	0.214661	-3.01509
SNORA12	1.17117	10.4108	1.4962	0.166059	0.408732	-4.62089
ZCCHC13	1.17103	2.51326	0.605886	0.558346	0.756884	-5.38451
NDRG2	1.17033	14.8408	1.73006	0.114887	0.343657	-4.35143
OR10V1	1.1693	2.86783	0.696535	0.502262	0.716299	-5.33168
COQ8A	1.16907	12.6011	2.56625	0.0284655	0.221521	-3.28632
RBP7	1.16837	5.71798	1.41346	0.188455	0.436945	-4.71107
MGST1	1.1682	15.7212	3.09598	0.0115782	0.213065	-2.59507
FCGRT	1.16803	16.4823	1.71081	0.118489	0.347861	-4.37434
SLC4A10	1.16783	2.9746	0.561746	0.586891	0.7758	-5.4078
PLCXD1	1.1678	11.6485	2.48312	0.0327892	0.22923	-3.39546
SLC25A11	1.16593	11.8173	2.70749	0.022382	0.216572	-3.10085
MXD3	1.16543	12.8366	2.58585	0.0275319	0.220072	-3.26058
ABHD14B	1.16433	13.3346	2.78313	0.0196784	0.21434	-3.00168
ID1	1.1619	9.01193	0.969253	0.355705	0.603514	-5.13472
NOC4L	1.16143	13.5442	2.64113	0.025059	0.21817	-3.18797
MYO1A	1.16083	15.5227	1.64692	0.131182	0.365101	-4.44946
ARHGAP11B	1.16027	8.23126	1.41331	0.188495	0.436973	-4.71122
RAVER1	1.15943	12.8889	2.4613	0.0340275	0.23062	-3.42406
COX6B1	1.15917	17.1652	2.23996	0.0494972	0.254694	-3.71281
FAM131B	1.15883	6.88973	2.34083	0.0417426	0.243856	-3.58166
CPE	1.15873	7.18692	0.847814	0.416745	0.652697	-5.22916
BRINP1	1.15863	2.08107	0.731864	0.481367	0.700239	-5.30931
ZDHHC8	1.1586	11.7601	1.81009	0.100965	0.324659	-4.25507
SLC25A15	1.15773	10.515	3.62612	0.0047884	0.213065	-1.93012
TMEM106C	1.15763	15.6611	2.72382	0.0217681	0.216048	-3.07941
C17orf49	1.1566	13.6217	2.65988	0.0242716	0.217317	-3.16334
FAAH	1.1558	10.8223	2.6202	0.0259682	0.218701	-3.21546
VWA3B	1.1558	3.58911	0.627339	0.544759	0.747878	-5.37261
FLNA	1.1557	10.0287	1.65894	0.128703	0.361737	-4.43543
TNFRSF11A	1.15453	4.83042	1.70642	0.119324	0.349018	-4.37954
NMU	1.15433	6.84436	0.908529	0.385372	0.627248	-5.18324
LINC00515	1.15427	6.31462	2.28744	0.0456864	0.249663	-3.65118
NAA38	1.15377	16.0519	2.81107	0.0187651	0.213357	-2.9651
MCM7	1.15357	17.3967	2.44574	0.0349392	0.232405	-3.44447
QSOX1	1.15237	13.2641	2.24376	0.0491812	0.254316	-3.70788
OR10X1	1.15	2.18213	0.648479	0.531559	0.736985	-5.36052
ONECUT2	1.1498	11.434	3.59034	0.00507805	0.213065	-1.97375
H4C5	1.14857	14.5035	1.97957	0.0764779	0.293163	-4.04548
CYTIP	1.1481	10.2818	2.20499	0.0524989	0.259741	-3.75804
FABP12	1.14807	2.28572	0.842898	0.419359	0.654942	-5.23276
CAT	1.148	12.144	1.52386	0.159106	0.400236	-4.59009
CCDC148-AS1	1.1478	2.85945	0.795229	0.445292	0.674076	-5.26677
NR2F2-AS1	1.14773	2.31663	0.54727	0.596421	0.782449	-5.41508
NCAPD3	1.14747	12.5938	2.26642	0.0473368	0.251271	-3.67849
RBFOX3	1.1468	5.91141	1.34743	0.208131	0.458418	-4.7808
MSRB1	1.14637	13.6579	2.66749	0.0239593	0.217187	-3.15335
FBXO5	1.14547	11.583	3.04954	0.0125228	0.213065	-2.65493
ICAM4	1.14523	7.27833	3.21692	0.00944564	0.213065	-2.4402
PRAMEF12	1.14523	2.52352	0.489275	0.6354	0.810682	-5.44246
H2AX	1.14473	14.6843	3.28604	0.00841252	0.213065	-2.35246
PARVB	1.1441	10.5877	2.24424	0.0491417	0.254225	-3.70727
SCRN2	1.14397	11.6515	1.78881	0.104508	0.329538	-4.28087
RAB3A	1.14387	9.25104	1.78965	0.104366	0.329266	-4.27986
PRAMEF11	1.14327	2.37351	0.681798	0.51114	0.72219	-5.34072
CEP70	1.14317	9.08597	2.09179	0.0634663	0.27416	-3.90339
MARVELD1	1.14297	13.7119	2.49657	0.0320477	0.228285	-3.3778
SEPTIN9	1.14257	17.3425	2.67919	0.0234867	0.217187	-3.13799
CCDC18	1.14227	9.14217	2.80608	0.0189251	0.213595	-2.97164
CD82	1.14177	12.9111	1.83934	0.0962765	0.318133	-4.2194
ALDH3A2	1.14163	14.2068	2.98708	0.0139188	0.213065	-2.73577
BOP1	1.14087	13.7477	3.57784	0.00518347	0.213065	-1.98904
PAFAH1B3	1.14043	12.5975	2.66964	0.0238718	0.217187	-3.15053
NASP	1.14037	14.3896	2.3565	0.0406491	0.242332	-3.5612
ANXA4	1.1403	15.8705	2.79614	0.0192477	0.213822	-2.98464
NXPE1	1.13993	3.47956	0.636877	0.53878	0.742759	-5.3672
PEMT	1.13923	12.9175	2.49414	0.0321805	0.228461	-3.381
SBNO2	1.13913	13.1806	2.33664	0.0420392	0.243856	-3.58711
GALK1	1.13893	10.9881	2.76245	0.0203831	0.215544	-3.02877
TMEM14B	1.13893	15.0667	2.549	0.0293134	0.222974	-3.30897
SLC38A5	1.1383	13.5593	2.81941	0.0185009	0.213065	-2.95419
FAM169A	1.13557	10.5588	1.92593	0.0835518	0.301276	-4.11253
PLVAP	1.13547	3.3982	0.74357	0.474566	0.694978	-5.30168
DPYSL2	1.1341	11.5053	2.0671	0.0661347	0.278311	-3.93484
TCOF1	1.1329	14.2801	3.07369	0.0120221	0.213065	-2.62378
LINC00589	1.13267	3.68502	0.961122	0.359579	0.606259	-5.14136
MST1R	1.13227	13.3797	2.64441	0.0249193	0.218142	-3.18365
CHRNA5	1.13177	9.74748	2.89113	0.0163783	0.213065	-2.86054
EPHX2	1.13113	13.5619	1.56265	0.149784	0.389091	-4.54638
CHRNA3	1.12913	3.64367	0.832529	0.424911	0.659721	-5.2403
CABP7	1.12893	6.2493	1.21507	0.25277	0.504091	-4.91401
SEPTIN4	1.1289	2.62613	0.567429	0.583172	0.773536	-5.40489
TMEM107	1.12837	12.0965	2.84508	0.017711	0.213065	-2.92064
PLAT	1.12797	4.99375	1.4482	0.178753	0.424919	-4.67357
AP2S1	1.1278	17.2421	2.4863	0.0326124	0.228906	-3.39128
NLE1	1.12733	13.5101	2.69522	0.0228542	0.21688	-3.11694
ARHGAP6	1.1248	3.37197	0.53915	0.601802	0.786601	-5.41909
MTLN	1.12413	2.43867	0.597203	0.563899	0.760312	-5.38922
MPP2	1.1225	7.41038	1.87392	0.090993	0.310959	-4.17694
SAPCD2	1.1222	13.7909	3.84582	0.00334957	0.213065	-1.66685
CLPB	1.12183	12.0269	3.14441	0.0106704	0.213065	-2.53286
ITFG2	1.1218	11.5218	2.48919	0.0324525	0.228846	-3.38749
GTF3C5	1.1217	14.3306	3.09624	0.0115731	0.213065	-2.59474
TIMELESS	1.12147	14.0244	2.95649	0.0146593	0.213065	-2.77547
PRICKLE1	1.1209	4.29903	0.741648	0.475679	0.69573	-5.30294
SRM	1.12047	13.6496	3.56037	0.00533469	0.213065	-2.01045
CNGB3	1.11983	2.29584	0.626845	0.54507	0.748058	-5.37289
CHID1	1.1195	11.7426	2.21573	0.0515588	0.258184	-3.74416
SKA2	1.11893	9.06538	2.61906	0.0260183	0.218701	-3.21695
CHML	1.11843	8.44334	2.12438	0.0601018	0.268448	-3.86173
DDX47	1.1173	15.2163	3.27806	0.00852564	0.213065	-2.36256
IFI44	1.117	4.57417	0.83964	0.421099	0.65656	-5.23514
NDUFS5	1.11663	17.0197	2.63516	0.0253149	0.218701	-3.1958
PRDX6	1.11507	15.2248	2.90017	0.0161288	0.213065	-2.84875
EHMT2	1.1149	11.764	2.73439	0.0213801	0.216048	-3.06555
CHAF1A	1.1142	12.8065	2.27623	0.0465599	0.250632	-3.66576
LINC00290	1.1139	2.27497	0.638202	0.537952	0.742343	-5.36644
ADA	1.1133	13.2519	2.22283	0.0509458	0.256756	-3.73497
CHRM3	1.11327	7.61213	2.53996	0.0297681	0.223349	-3.32085
PRPS2	1.11233	9.41133	2.19936	0.0529982	0.260468	-3.76531
EMG1	1.11223	13.9016	2.67606	0.0236121	0.217187	-3.1421
OBSCN	1.11123	9.79402	2.15014	0.0575641	0.264966	-3.82869
APOLD1	1.1112	8.91009	3.20472	0.00964122	0.213065	-2.45576
TNNI2	1.11017	6.86561	1.20421	0.256756	0.509382	-4.92453
MARCKSL1	1.1099	14.1323	1.64834	0.130887	0.364678	-4.44781
HAUS8	1.10977	11.6268	2.66736	0.0239646	0.217187	-3.15352
CCDC196	1.1092	7.12834	2.45458	0.0344186	0.230877	-3.43288
HMGA1	1.109	16.4325	2.37597	0.03933	0.240302	-3.53577
GRPR	1.10897	3.01548	0.851781	0.414642	0.651461	-5.22624
VSTM5	1.1074	2.21538	0.605078	0.558861	0.757134	-5.38495
IFRD2	1.10723	14.1824	2.92564	0.0154464	0.213065	-2.81558
OR52E4	1.10683	2.54117	0.612485	0.554146	0.753284	-5.38089
VWA8	1.1068	10.7282	2.66811	0.0239338	0.217187	-3.15253
RPA3	1.10673	14.3653	3.31903	0.00796108	0.213065	-2.31078
OR4S2	1.1061	2.47062	0.556498	0.590336	0.777688	-5.41046
PDK3	1.10597	9.02703	2.68345	0.0233171	0.217187	-3.1324
NCEH1	1.10567	12.4895	3.96026	0.00278709	0.213065	-1.53298
CBX2	1.10557	11.9854	3.20307	0.00966798	0.213065	-2.45786
PTDSS1	1.10403	16.8627	2.60766	0.0265281	0.218701	-3.23192
KATNB1	1.10353	9.632	2.99639	0.0137011	0.213065	-2.7237
ALDH1A1	1.10347	14.3186	2.86678	0.0170698	0.213065	-2.8923
EVPL	1.103	13.657	2.76473	0.0203044	0.215544	-3.02579
OR10K1	1.1023	2.54891	0.580605	0.574599	0.767464	-5.39805
LAMA2	1.10187	6.17293	1.11691	0.290635	0.543204	-5.00657
GNAZ	1.10173	10.2274	2.50153	0.0317784	0.227463	-3.37129
CCDC89	1.10163	2.92497	0.592757	0.566754	0.762363	-5.39161
OVOL2	1.09767	10.4596	1.56189	0.149961	0.389266	-4.54724
TRIM32	1.09747	9.98361	2.31014	0.0439668	0.247202	-3.62165
MRPL12	1.09577	13.7153	2.02419	0.0710273	0.284361	-3.98926
LINC00643	1.0955	2.41328	0.662776	0.522738	0.73143	-5.35213
QPCTL	1.09493	8.81385	3.42938	0.00662478	0.213065	-2.17243
TBC1D1	1.09427	11.3002	2.98494	0.0139692	0.213065	-2.73854
FAHD2A	1.093	13.155	2.31136	0.0438764	0.247202	-3.62006
ALG6	1.0928	11.5795	3.09485	0.0116002	0.213065	-2.59652
FAXC	1.09263	2.41611	0.726086	0.484747	0.702217	-5.31304
PXMP4	1.0922	11.7843	2.86694	0.0170652	0.213065	-2.89209
MYH15	1.09207	4.95475	1.5093	0.162732	0.404821	-4.60634
LINC01699	1.09147	2.34411	0.545217	0.597779	0.783668	-5.4161
ELMO3	1.09103	11.6165	2.07088	0.0657191	0.277643	-3.93003
POLE3	1.0905	13.7819	3.07125	0.0120718	0.213065	-2.62692
IFI30	1.09017	14.9371	1.71797	0.117137	0.34647	-4.36583
GALNT12	1.0898	10.4783	1.63052	0.134631	0.369424	-4.46852
XRCC6	1.08973	17.4281	2.72346	0.0217815	0.216048	-3.07989
VPS9D1-AS1	1.08947	10.0708	2.23115	0.0502376	0.25597	-3.72422
ANO1	1.08877	5.7645	1.28778	0.227365	0.477452	-4.84196
PPY2P	1.08827	3.22228	0.5774	0.576678	0.768947	-5.39973
EIF5A	1.08803	12.8516	2.94398	0.0149733	0.213065	-2.79172
NDUFA3	1.088	16.0087	2.22392	0.0508526	0.256711	-3.73357
PRDM14	1.08573	2.14251	0.52448	0.611588	0.794182	-5.42618
COQ3	1.0856	10.3386	2.37601	0.0393276	0.240302	-3.53573
PACSIN3	1.0855	7.56533	1.75784	0.109868	0.336684	-4.3182
APH1A	1.0848	11.1672	2.6629	0.024147	0.217187	-3.15937
PKM	1.0842	15.3548	3.09661	0.0115658	0.213065	-2.59425
SLC7A2	1.084	11.1807	2.00087	0.0738282	0.289198	-4.01869
GNPAT	1.08303	14.228	3.03162	0.0129081	0.213065	-2.67809
CTPS1	1.08297	13.792	2.87184	0.0169239	0.213065	-2.8857
GGH	1.0828	14.5965	2.91618	0.0156964	0.213065	-2.82789
INHBB	1.0823	8.69688	1.12054	0.289163	0.541903	-5.00326
CMAHP	1.0816	4.02513	0.788083	0.449269	0.677034	-5.27172
TMEM147	1.08153	15.3352	2.92853	0.015371	0.213065	-2.81182
KIF24	1.0811	8.83869	1.92933	0.0830869	0.30081	-4.10831
ARV1	1.0807	13.255	2.79925	0.0191463	0.213595	-2.98058
H4-16	1.0806	7.00082	1.22288	0.249936	0.500747	-4.90641
ARFRP1	1.08047	13.8357	2.59596	0.0270618	0.219577	-3.24729
GABRG3	1.0804	2.32952	0.505548	0.624336	0.803618	-5.43507
SCHIP1	1.07993	5.85411	0.986677	0.347508	0.596278	-5.12034
DDX1	1.0796	15.1327	3.28203	0.00846915	0.213065	-2.35753
NRGN	1.07943	8.75699	2.16138	0.0564896	0.264083	-3.81425
MACROH2A1	1.0791	17.0807	3.00315	0.013545	0.213065	-2.71493
RECQL4	1.07897	14.3865	2.93623	0.0151714	0.213065	-2.8018
ZRANB2	1.0783	14.0324	2.68482	0.0232626	0.217187	-3.1306
MIR181A1HG	1.0783	1.96831	0.645696	0.533285	0.738283	-5.36213
RFC4	1.07673	14.4173	2.93429	0.0152214	0.213065	-2.80432
PNP	1.07657	15.8358	3.03256	0.0128875	0.213065	-2.67687
CAPZA3	1.07623	2.17158	0.587632	0.570055	0.763963	-5.39434
BRI3BP	1.0759	11.591	2.5143	0.0310959	0.226574	-3.35453
MRPS26	1.0754	15.4321	3.04109	0.0127029	0.213065	-2.66585
CDCA7L	1.0753	12.98	2.85292	0.0174766	0.213065	-2.9104
C1orf198	1.0746	14.6575	3.10984	0.0113106	0.213065	-2.57724
PGAM1	1.0725	14.9644	2.69745	0.0227679	0.21688	-3.11402
DNMT3B	1.0723	9.56483	2.29428	0.0451614	0.248997	-3.64229
ZDHHC12	1.07193	13.9902	2.69761	0.0227614	0.21688	-3.1138
POLR3K	1.0699	13.6594	3.09073	0.0116813	0.213065	-2.60183
IL12A	1.06833	1.59582	1.5396	0.155262	0.395913	-4.57242
CADM2	1.0676	2.15055	0.626888	0.545043	0.748058	-5.37287
ACADVL	1.0673	15.7808	2.93276	0.0152611	0.213065	-2.80632
CD74	1.0669	5.96804	0.904675	0.387313	0.628723	-5.18623
CKS1B	1.06647	15.8894	3.27011	0.00863982	0.213065	-2.37263
FANCG	1.06647	12.9971	2.46575	0.0337715	0.230291	-3.41824
PAPSS2	1.06637	12.8203	2.30433	0.0444008	0.248183	-3.62921
RUVBL2	1.06627	13.2348	3.1289	0.0109529	0.213065	-2.55275
CD83	1.06583	10.2926	2.24279	0.0492618	0.254321	-3.70914
TIMP4	1.06583	10.6704	2.67189	0.0237802	0.217187	-3.14757
NDUFS1	1.06533	15.3008	2.68364	0.0233095	0.217187	-3.13215
OR5T1	1.06497	2.48679	0.523373	0.61233	0.794797	-5.42671
H3C4	1.06477	14.2624	1.63772	0.133107	0.367646	-4.46017
SCG2	1.06447	4.19063	0.798781	0.443324	0.673126	-5.26429
PAICS	1.06307	14.7315	3.28837	0.00837979	0.213065	-2.34951
CD52	1.063	4.53622	0.987739	0.347013	0.596079	-5.11945
RRP9	1.06207	13.8038	3.07328	0.0120304	0.213065	-2.6243
FBN1	1.0612	2.18109	0.636578	0.538967	0.742847	-5.36737
LCK	1.06057	7.92998	1.46147	0.17516	0.420347	-4.6591
CEL	1.05953	15.7782	1.42624	0.184833	0.432391	-4.69734
MAMDC4	1.05857	9.29078	2.26379	0.0475473	0.251339	-3.6819
BRD3OS	1.05843	11.0946	2.5887	0.0273983	0.220072	-3.25683
SLC6A4	1.05803	10.3916	1.46509	0.174193	0.418776	-4.65514
LRIG1	1.05787	14.1936	2.28992	0.0454958	0.249369	-3.64797
SYNCRIP	1.05753	13.1727	3.60864	0.00492775	0.213065	-1.95142
IGFLR1	1.05723	11.3331	2.45927	0.0341454	0.230694	-3.42673
C19orf48	1.05653	15.6662	2.42156	0.0364031	0.234906	-3.47613
C19orf57	1.05653	9.55105	1.87142	0.091366	0.311287	-4.18002
GEN1	1.05613	7.95062	2.55478	0.0290265	0.222698	-3.30138
TNFRSF1B	1.0559	8.34464	1.70334	0.119912	0.349645	-4.38318
RFC2	1.05457	11.4506	2.5862	0.0275153	0.220072	-3.26012
THSD7A	1.05457	1.65037	0.876176	0.401877	0.639869	-5.20804
GRB14	1.05393	11.8251	2.03263	0.0700388	0.283262	-3.97858
CLRN3	1.05367	14.0526	1.92754	0.0833307	0.300888	-4.11053
PIGQ	1.05367	10.9573	2.91921	0.0156159	0.213065	-2.82395
MTND2P28	1.05283	16.3467	2.37068	0.0396841	0.240971	-3.54268
CD81	1.0528	16.1911	2.64277	0.0249889	0.218142	-3.1858
AHCYL1	1.0528	15.2813	2.29239	0.0453057	0.248997	-3.64474
PNKD	1.05273	14.801	2.34807	0.0412337	0.243415	-3.57221
C7orf50	1.0517	12.889	3.21418	0.00948927	0.213065	-2.4437
FBXW9	1.05167	10.7211	2.70897	0.0223255	0.21644	-3.0989
FANCL	1.05127	12.752	2.98443	0.0139813	0.213065	-2.7392
CHD1L	1.05087	12.701	2.29214	0.0453254	0.248997	-3.64508
IVD	1.05037	12.3066	2.12524	0.0600155	0.26821	-3.86063
GSTO1	1.0487	15.0916	2.19334	0.0535375	0.260885	-3.77308
TENM3-AS1	1.04763	2.2876	0.569336	0.581927	0.772578	-5.40391
ANXA9	1.04757	9.27104	3.05631	0.0123803	0.213065	-2.64619
FYN	1.04753	9.37666	1.66377	0.127721	0.360501	-4.42978
TPI1P2	1.04723	16.2799	2.95276	0.0147522	0.213065	-2.78032
GALNT9	1.04593	10.038	2.09081	0.0635702	0.274409	-3.90464
DPM3	1.04557	15.1805	2.24496	0.0490817	0.254204	-3.70633
DCXR	1.04527	14.578	1.88195	0.0898054	0.309269	-4.16704
TMCO6	1.04513	11.723	2.07592	0.0651701	0.276958	-3.92363
MSLN	1.0445	7.78628	1.2458	0.241766	0.492833	-4.88391
ATP5F1A	1.04387	16.6256	2.2583	0.0479896	0.25187	-3.68902
STIL	1.0433	10.6843	1.4584	0.175987	0.421822	-4.66246
AMT	1.04327	11.2379	2.41912	0.0365544	0.235085	-3.47933
RANGAP1	1.04207	15.9947	3.00291	0.0135505	0.213065	-2.71524
XXYLT1	1.04143	11.131	3.40711	0.00687434	0.213065	-2.20021
HYKK	1.0409	10.3286	1.99294	0.0748054	0.29102	-4.02868
SERPINB6	1.0402	15.9417	2.62927	0.0255703	0.218701	-3.20355
CXCR3	1.04013	8.78034	1.92477	0.0837116	0.301276	-4.11398
B3GNT8	1.0398	11.8695	2.52439	0.0305669	0.225401	-3.34129
IPO4	1.03977	13.0695	3.31906	0.00796065	0.213065	-2.31074
FAM9C	1.0394	2.08346	0.609815	0.555843	0.754842	-5.38236
DPP7	1.03913	12.8169	2.43743	0.0354356	0.233131	-3.45535
EFHD2	1.0389	14.0199	2.41328	0.0369184	0.236075	-3.48697
C5orf52	1.03857	4.76201	1.01476	0.334592	0.585876	-5.09673
NBEAL2	1.03853	11.4823	2.72851	0.0215952	0.216048	-3.07327
LACTB2-AS1	1.03847	2.99797	0.616006	0.551913	0.751679	-5.37895
SLBP	1.03807	14.4735	2.28675	0.0457398	0.249663	-3.65208
ACTA2	1.03727	5.70095	1.09435	0.299941	0.551709	-5.02705
ATAD3A	1.03703	15.88	2.67024	0.0238471	0.217187	-3.14973
HAUS5	1.03687	11.4416	2.29069	0.045436	0.249267	-3.64695
CST3	1.03683	15.9369	2.42952	0.0359149	0.233801	-3.46572
COPRS	1.03647	15.867	2.87155	0.0169321	0.213065	-2.88608
JAG2	1.03623	10.9324	3.72756	0.00405717	0.213065	-1.80756
GSTO2	1.0362	12.2027	2.28333	0.0460045	0.249676	-3.65652
BACE2	1.0361	13.8162	2.50684	0.0314931	0.227311	-3.36433
CTLA4	1.03593	2.67947	0.656322	0.526709	0.733876	-5.35594
TRMT10C	1.03583	14.1108	3.12344	0.0110542	0.213065	-2.55977
ZFPM1	1.03547	11.7414	2.65996	0.0242684	0.217317	-3.16324
LINC02389	1.03537	2.15621	0.504899	0.624776	0.803834	-5.43537
TSPAN5	1.03497	11.9686	2.37022	0.0397153	0.240995	-3.54329
PGM1	1.0349	14.0009	2.59242	0.0272256	0.220072	-3.25195
ANXA6	1.0349	10.6724	2.01003	0.0727158	0.287188	-4.00714
MIPEP	1.0339	14.1331	3.16075	0.0103809	0.213065	-2.51193
HSPB11	1.0339	13.6657	2.58286	0.0276723	0.220379	-3.26451
MRPS2	1.03363	15.5835	3.03868	0.0127547	0.213065	-2.66896
CYBA	1.03277	14.7401	2.26543	0.0474163	0.251271	-3.67978
DPCD	1.03233	14.2566	2.41056	0.0370891	0.236636	-3.49053
CHEK1	1.03193	11.2272	1.72046	0.116671	0.34588	-4.36287
PSMD6	1.0312	13.5152	2.61707	0.0261069	0.218701	-3.21957
XRCC3	1.0311	13.0533	2.45119	0.034617	0.231518	-3.43732
EWSR1	1.03097	14.0514	3.00749	0.0134458	0.213065	-2.70931
PKN3	1.03093	11.2259	2.3119	0.0438367	0.247202	-3.61937
ATP5F1D	1.03087	15.0614	1.90568	0.0863793	0.30405	-4.13769
MAD2L2	1.02997	11.7389	2.59828	0.0269553	0.219147	-3.24425
GALNT6	1.0291	12.7333	2.94364	0.014982	0.213065	-2.79217
SOX14	1.02873	3.44372	0.60687	0.557718	0.756383	-5.38398
OR8K1	1.02867	3.19524	0.639149	0.537361	0.741851	-5.3659
FLACC1	1.02847	2.45903	0.565026	0.584743	0.774439	-5.40612
CDR2L	1.02797	12.1987	3.10072	0.0114859	0.213065	-2.58897
LOC414300	1.02767	2.86567	0.71924	0.48877	0.70574	-5.31742
BZW2	1.0274	15.5372	3.045	0.0126193	0.213065	-2.6608
RECQL5	1.02697	10.9416	2.33094	0.042447	0.244443	-3.59455
RPA1	1.02643	13.7521	2.63568	0.0252924	0.218701	-3.19512
GDPD2	1.02603	3.66568	0.77074	0.459019	0.684294	-5.28357
ATOX1	1.02583	14.3836	2.67256	0.0237532	0.217187	-3.14669
THOP1	1.02553	15.3021	2.65695	0.0243931	0.217745	-3.16719
IDH3B	1.0253	14.1956	2.37305	0.0395249	0.240723	-3.53958
BORA	1.0237	12.1584	3.30241	0.00818526	0.213065	-2.33175
HSPBP1	1.0235	14.8287	2.82228	0.0184108	0.213065	-2.95044
CSF3	1.0235	2.49044	0.553361	0.592401	0.779321	-5.41204
TMEM37	1.02327	10.1283	2.14023	0.0585278	0.266113	-3.84141
ECHS1	1.023	15.4212	2.94493	0.0149493	0.213065	-2.79049
LINC00551	1.02253	3.46283	0.922743	0.378274	0.62185	-5.17211
CDX1	1.02173	14.1605	2.30445	0.044392	0.248183	-3.62906
PTGES2	1.02043	11.8022	3.301	0.00820467	0.213065	-2.33354
CBX5	1.02033	12.2684	2.13542	0.0590012	0.266754	-3.84758
SNORA62	1.02027	9.30502	3.25572	0.00885056	0.213065	-2.39087
ZNF90	1.01847	4.82819	1.02869	0.328318	0.579942	-5.08482
PIGZ	1.01797	11.7007	1.46454	0.174339	0.418949	-4.65574
C16orf86	1.01767	5.34893	1.02911	0.328132	0.579804	-5.08446
CDK2	1.01763	8.76747	1.89372	0.0880897	0.306663	-4.15249
SELENON	1.01753	10.7121	2.04706	0.0683788	0.280935	-3.9603
PPP2R3B	1.01627	10.7337	2.68085	0.0234203	0.217187	-3.13581
KANK2	1.0161	11.8257	2.60319	0.026731	0.218999	-3.2378
SLC25A19	1.0158	14.4689	3.12072	0.0111051	0.213065	-2.56327
FZD8	1.01553	3.46602	0.718064	0.489463	0.706047	-5.31816
QPCT	1.01513	10.281	1.86778	0.0919109	0.311885	-4.1845
PLPPR3	1.01507	3.77328	0.806883	0.438856	0.669878	-5.25861
CCAR2	1.01493	9.61883	3.01342	0.0133117	0.213065	-2.70164
H2AZ2	1.01473	16.2322	2.71154	0.0222281	0.21627	-3.09553
PDGFRB	1.0145	3.76603	1.56529	0.149166	0.388113	-4.54338
GNAS-AS1	1.01347	9.53674	2.19685	0.053222	0.26051	-3.76854
CSF2	1.0132	5.2678	1.30107	0.222957	0.473165	-4.82849
GMPPB	1.0125	9.02403	2.35494	0.040757	0.242441	-3.56325
CKMT1A	1.01197	15.5035	2.49284	0.0322517	0.228461	-3.3827
TP63	1.01187	3.20962	0.4771	0.64374	0.815689	-5.44784
CSTF2	1.01157	11.8775	2.45884	0.0341703	0.230694	-3.4273
DCLK3	1.011	2.34662	0.557486	0.589687	0.777295	-5.40996
PCSK5	1.0105	11.0618	2.35428	0.0408022	0.242452	-3.5641
PRDX3	1.0104	14.2211	1.57571	0.146757	0.385135	-4.53154
SERPINB1	1.0098	15.2045	2.37304	0.0395259	0.240723	-3.5396
MTURN	1.00957	11.8039	1.95973	0.0790268	0.296217	-4.07036
MRPL2	1.00897	10.954	1.97036	0.0776511	0.294735	-4.05704
S100A3	1.00857	6.93167	1.21331	0.253412	0.504973	-4.91572
TSEN54	1.00787	14.5005	2.73333	0.0214188	0.216048	-3.06694
MIP	1.0074	2.81308	0.620398	0.549134	0.750358	-5.3765
AKR7L	1.00737	15.2606	2.367	0.0399325	0.24152	-3.54749
CDK6	1.00713	12.7612	3.48741	0.0060173	0.213065	-2.10035
KIAA1549L	1.00713	10.1065	1.96034	0.0789475	0.296212	-4.0696
SCG5	1.00657	10.4801	1.84376	0.0955857	0.317585	-4.21399
HUNK	1.00553	4.89115	1.31408	0.21871	0.469474	-4.81521
MAGEB10	1.0052	1.93322	0.564495	0.585091	0.774504	-5.4064
NUP35	1.00483	11.6456	3.53793	0.00553561	0.213065	-2.03801
TMEFF2	1.00473	3.02669	0.696258	0.502427	0.71642	-5.33185
DTYMK	1.00437	15.1888	3.79905	0.00361261	0.213065	-1.72222
ATP1B1	1.00397	16.5264	2.56648	0.0284547	0.221521	-3.28602
CDK2AP1	1.00387	14.8547	2.61281	0.0262969	0.218701	-3.22517
BCKDHA	1.0035	12.3102	1.80274	0.102176	0.326539	-4.26399
TMEM223	1.0031	13.8922	2.30415	0.0444147	0.248183	-3.62945
ATP2A3	1.0031	8.32111	1.69624	0.121282	0.351247	-4.39159
TIAM1	1.00303	7.48172	1.44745	0.178956	0.425033	-4.67438
DAB2IP	1.0029	11.5876	1.98595	0.0756747	0.292122	-4.03746
MPC2	1.0021	14.9694	2.12373	0.0601679	0.268448	-3.86257
OLFML3	1.0017	5.74795	1.61706	0.137523	0.373605	-4.4841
CEP72	1.00103	12.73	1.97945	0.0764931	0.293163	-4.04563
MIEN1	1.00097	15.5547	2.3789	0.0391354	0.239857	-3.53195
NUAK2	1.00073	13.4038	1.89482	0.0879313	0.306613	-4.15114
FANCC	1.00023	11.0983	3.33443	0.00775901	0.213065	-2.29137
CAD	0.999033	13.5724	3.4226	0.00669974	0.213065	-2.18088
SNORA59B	0.998067	5.55147	1.6625	0.127979	0.360878	-4.43127
TMEM170B	0.997833	8.88844	2.22273	0.0509545	0.256756	-3.73511
LSMEM2	0.997333	4.5289	0.497241	0.629972	0.807123	-5.43887
TEX33	0.9971	2.45241	0.522032	0.613229	0.795485	-5.42735
ENPP7	0.997	2.64337	0.449087	0.663126	0.829001	-5.45974
PMF1	0.996967	12.0867	2.38869	0.0384907	0.238785	-3.51914
GPX2	0.996333	16.9445	2.19209	0.0536502	0.260885	-3.77469
RHBDD2	0.996267	12.0459	2.75794	0.0205401	0.215544	-3.03468
C11orf49	0.9959	13.1949	2.48649	0.0326018	0.228906	-3.39103
TYR	0.995733	2.89268	0.646579	0.532737	0.737927	-5.36162
HPCAL4	0.995333	3.19132	0.671762	0.51724	0.727079	-5.34678
CCDC148	0.9953	2.7241	0.825854	0.428512	0.662285	-5.24512
TMEM89	0.994733	8.39012	2.22437	0.0508144	0.256706	-3.73299
RBFA	0.994533	11.1208	2.79793	0.0191893	0.21366	-2.9823
CNTLN	0.994333	2.59991	0.764303	0.462672	0.686844	-5.28791
NUDT16	0.994267	11.0296	2.73711	0.0212814	0.216048	-3.06199
FGFR3	0.994033	13.5368	2.28526	0.0458547	0.249663	-3.65401
TMEM191A	0.993367	13.7039	2.8577	0.0173353	0.213065	-2.90416
IFITM2	0.993367	15.0544	2.07527	0.0652405	0.276958	-3.92445
ETV4	0.993233	12.7427	2.17643	0.0550804	0.261597	-3.79488
DEFB112	0.9928	2.1094	0.483007	0.639687	0.813051	-5.44525
IL2RA	0.992367	2.28319	0.539283	0.601714	0.786543	-5.41902
C2CD4D	0.992	7.84842	2.89509	0.0162686	0.213065	-2.85538
DBI	0.991533	17.1661	2.10337	0.062251	0.272364	-3.88861
AKR7A3	0.991067	14.4969	2.17165	0.0555237	0.262372	-3.80103
TMEM256	0.990933	13.3326	1.96486	0.0783605	0.296212	-4.06394
TOP2B	0.990833	13.868	2.91344	0.0157695	0.213065	-2.83146
TUBGCP6	0.989767	9.90603	3.38707	0.00710731	0.213065	-2.22527
PRSS30P	0.988833	5.43909	1.12911	0.2857	0.538052	-4.99538
FBF1	0.9883	7.6737	2.36269	0.0402252	0.241755	-3.55312
HECW2	0.9874	3.18041	1.17034	0.269505	0.521742	-4.95688
CFTR	0.985933	12.6349	1.66462	0.127547	0.360264	-4.42878
XKR5	0.985533	3.23611	0.797912	0.443805	0.673376	-5.2649
PIAS3	0.9854	11.2309	2.27384	0.0467475	0.250697	-3.66885
HNRNPD	0.984833	15.4823	3.31358	0.00803392	0.213065	-2.31766
NAT10	0.984467	13.1599	3.08699	0.0117552	0.213065	-2.60664
LINC01749	0.984267	2.20932	0.492185	0.633415	0.809138	-5.44116
DGAT1	0.983633	14.6361	2.29604	0.0450278	0.248803	-3.64001
RBPMS	0.983333	10.1163	2.39085	0.0383502	0.238785	-3.51632
KCTD3	0.983067	13.0678	3.34123	0.00767152	0.213065	-2.28282
IL7	0.982367	4.19633	0.879591	0.400111	0.638686	-5.20546
EPN3	0.982333	10.5697	1.89415	0.0880286	0.306613	-4.15197
GEMIN4	0.9821	11.8793	2.93075	0.0153132	0.213065	-2.80893
COG8	0.9819	13.3122	3.68811	0.00432668	0.213065	-1.85503
THY1	0.981733	2.12225	0.597443	0.563745	0.760233	-5.38909
MUCL3	0.981667	4.57296	0.640702	0.536393	0.741107	-5.36501
POLD2	0.9814	12.5537	2.47585	0.0331969	0.229881	-3.40499
AGMAT	0.981133	13.683	3.1887	0.00990417	0.213065	-2.47619
SEPHS1	0.980567	13.5889	3.26116	0.0087703	0.213065	-2.38398
STAT1	0.980533	10.6663	2.10449	0.0621345	0.272118	-3.88718
ANKRD16	0.980433	12.1106	3.68435	0.00435332	0.213065	-1.85957
ENPP1	0.979967	7.17807	1.16595	0.271194	0.523371	-4.96103
NAXE	0.979833	14.6534	2.24087	0.0494215	0.2546	-3.71163
MMS22L	0.979767	9.63217	2.24308	0.0492372	0.254316	-3.70876
CSE1L	0.9786	15.7169	3.49681	0.00592457	0.213065	-2.08873
GGT3P	0.978533	9.88232	3.57762	0.00518541	0.213065	-1.98932
CHFR	0.978	2.94962	0.479357	0.64219	0.814831	-5.44686
NUDT1	0.977933	14.1824	2.50513	0.0315845	0.227311	-3.36657
TPD52	0.977533	12.686	2.25901	0.0479325	0.25187	-3.68811
LAS1L	0.977167	14.0693	3.02361	0.0130841	0.213065	-2.68845
DPYS	0.976467	2.42743	0.490686	0.634437	0.809627	-5.44183
PFN1	0.9758	13.7086	1.97501	0.0770564	0.293512	-4.0512
CCL25	0.9756	12.8176	1.19273	0.261021	0.51365	-4.93556
ENGASE	0.975467	13.6003	2.09243	0.0633993	0.274107	-3.90258
PPIF	0.974767	15.4715	3.29433	0.00829665	0.213065	-2.34197
CYP19A1	0.974533	2.60061	0.584603	0.572011	0.765764	-5.39594
BMP4	0.974467	11.7047	1.99218	0.0748994	0.29102	-4.02964
GPAA1	0.9739	16.5891	2.50776	0.0314435	0.227311	-3.36311
POMC	0.9735	2.78562	0.410791	0.690053	0.845437	-5.47488
TMEM160	0.972733	12.5174	2.33719	0.042	0.243856	-3.5864
MEIS3	0.971967	2.67161	0.530158	0.607791	0.791803	-5.42346
FOXA2	0.971933	14.4166	1.99272	0.0748326	0.29102	-4.02896
CYP27A1	0.971833	13.6682	1.5989	0.141514	0.378472	-4.50501
MFAP3L	0.971667	4.04944	0.749489	0.471151	0.692545	-5.29779
SPOUT1	0.9714	10.5578	2.97508	0.0142045	0.213065	-2.75133
PTOV1	0.971167	12.7564	2.50509	0.0315867	0.227311	-3.36662
BOLA3	0.971	15.3615	2.86428	0.0171424	0.213065	-2.89556
PRICKLE2	0.9708	3.62122	0.87638	0.401771	0.639868	-5.20789
CCDC102A	0.970267	8.98606	2.23642	0.0497928	0.25536	-3.71738
YWHAQ	0.9699	15.5099	2.30653	0.0442365	0.24761	-3.62636
CUEDC2	0.9696	12.5719	2.20871	0.052171	0.258769	-3.75323
MRPL50	0.9689	13.8838	3.20459	0.00964332	0.213065	-2.45592
SPCS1	0.968567	15.87	2.66575	0.0240301	0.217187	-3.15563
BCKDK	0.9683	11.9157	2.15571	0.057029	0.264513	-3.82153
SIAE	0.968033	11.9346	1.94875	0.0804707	0.298586	-4.08408
FEZF2	0.968	2.96147	0.525968	0.610592	0.793782	-5.42547
ADAM15	0.9675	16.3465	2.38108	0.0389911	0.239739	-3.5291
CCDC77	0.967167	12.1211	2.71324	0.0221638	0.21627	-3.0933
ITGA1	0.966833	8.5258	1.4821	0.169703	0.414148	-4.63646
TNFRSF10C	0.9665	8.39053	2.10865	0.0617041	0.27125	-3.88186
HSPA12A	0.966467	9.57614	1.0973	0.29871	0.550685	-5.02439
ALG3	0.9656	15.2339	2.36239	0.0402458	0.241755	-3.55352
NDUFS3	0.965233	15.5848	2.32297	0.0430232	0.245687	-3.60494
SAC3D1	0.965233	13.6028	2.88789	0.0164687	0.213065	-2.86477
MTBP	0.965167	8.17825	1.80659	0.10154	0.325545	-4.25932
CENPL	0.964767	7.91392	1.92475	0.0837145	0.301276	-4.114
LETM1	0.9647	10.9607	3.21246	0.00951661	0.213065	-2.44588
KCNAB2	0.964667	9.38172	1.5275	0.15821	0.399052	-4.58602
DHRS11	0.964633	12.3975	1.68029	0.124408	0.35536	-4.4104
CD300LD	0.9643	2.21753	0.516118	0.617202	0.798433	-5.43015
PI3	0.963967	9.84364	1.15169	0.276738	0.52948	-4.97442
ID3	0.9637	10.628	2.52083	0.0307524	0.225401	-3.34596
TUFM	0.9627	16.306	2.14665	0.0579016	0.265657	-3.83317
IGSF8	0.960933	10.999	3.17103	0.0102029	0.213065	-2.49878
MRPL38	0.960833	12.8359	2.39062	0.0383651	0.238785	-3.51662
MDH1	0.960567	15.9554	2.76124	0.0204251	0.215544	-3.03035
MDC1	0.960467	11.7646	3.34805	0.00758468	0.213065	-2.27423
AKR7A2	0.960267	15.0545	2.15014	0.0575642	0.264966	-3.82869
SIRPD	0.959667	4.06768	0.530532	0.607541	0.791593	-5.42328
CABP2	0.959633	2.63515	0.444442	0.666365	0.831293	-5.46164
AKAP5	0.959333	4.31748	1.00921	0.337114	0.587713	-5.10143
DHODH	0.959	11.4532	3.07945	0.0119058	0.213065	-2.61635
SLC35A4	0.9583	12.235	3.09064	0.0116829	0.213065	-2.60193
RFX5	0.958167	11.6311	2.37281	0.0395415	0.240723	-3.53991
SNRNP70	0.958067	12.1002	3.25142	0.00891464	0.213065	-2.39634
RAB40B	0.957967	11.8443	2.11302	0.0612545	0.271008	-3.87627
SRSF7	0.957367	14.3166	2.69724	0.0227758	0.21688	-3.11429
CEP152	0.957267	9.0756	1.46741	0.173575	0.418206	-4.6526
SMPD4	0.957067	15.8417	2.72159	0.0218511	0.216048	-3.08234
IARS2	0.957067	14.4847	2.55648	0.0289427	0.222698	-3.29915
ZBP1	0.956533	2.78189	0.660108	0.524377	0.732351	-5.35371
GINM1	0.956267	12.2614	2.72208	0.0218327	0.216048	-3.0817
ZRANB3	0.9559	8.75563	2.16584	0.0560678	0.263291	-3.8085
BSG	0.955567	14.4341	2.11831	0.0607154	0.269656	-3.8695
MAP3K5	0.955433	11.3218	2.64051	0.0250854	0.21817	-3.18878
SLC6A6	0.9548	11.8908	2.22518	0.0507449	0.256647	-3.73194
BOK	0.9548	10.1857	1.45646	0.17651	0.422333	-4.66457
PGAP6	0.9546	11.8456	2.66687	0.0239843	0.217187	-3.15416
SLC18B1	0.954133	13.3853	2.37533	0.039373	0.240399	-3.53661
BAG2	0.954067	12.546	2.88921	0.0164318	0.213065	-2.86304
PELI3	0.9538	9.19203	1.73037	0.11483	0.343637	-4.35106
SHMT2	0.952933	16.341	2.10817	0.0617538	0.27125	-3.88248
CADM4	0.952833	4.35823	0.77306	0.457706	0.683247	-5.282
NDUFB3	0.9525	15.8478	2.41324	0.0369211	0.236075	-3.48703
PPP5C	0.952	9.24785	2.5352	0.03001	0.224012	-3.3271
MRPL11	0.951467	15.5204	2.19667	0.0532386	0.26051	-3.76878
CMTR1	0.950033	11.326	2.87655	0.0167888	0.213065	-2.87955
CPNE1	0.949633	15.396	2.32641	0.0427737	0.245444	-3.60046
TAF10	0.9495	14.6066	1.94227	0.0813347	0.299315	-4.09218
IFT81	0.949233	10.6922	2.89575	0.0162502	0.213065	-2.85451
TRAIP	0.949167	12.2823	2.84551	0.017698	0.213065	-2.92008
RGS12	0.948867	7.99229	2.06797	0.0660393	0.278213	-3.93374
GAREM2	0.948433	4.74482	0.706618	0.496242	0.711234	-5.3254
PTGER4	0.948233	10.3965	2.90853	0.0159016	0.213065	-2.83786
ADAP1	0.9482	13.7425	2.99706	0.0136854	0.213065	-2.72282
NDUFV2	0.947767	15.1239	2.65185	0.0246059	0.218142	-3.17389
EFCAB9	0.947767	2.84861	0.557697	0.589548	0.777295	-5.40985
GSDMA	0.947367	8.32108	2.04568	0.0685358	0.281085	-3.96205
ARNTL2	0.947133	8.97588	1.58787	0.143986	0.381916	-4.51765
H3C7	0.9468	12.9308	1.57478	0.14697	0.385451	-4.53259
LINC00324	0.9467	5.63889	1.01573	0.33415	0.585573	-5.0959
C9orf116	0.9464	9.21899	1.88448	0.0894334	0.308961	-4.16391
FN3KRP	0.9458	13.0376	2.60662	0.0265752	0.218701	-3.23329
NBAT1	0.9458	1.93253	0.631666	0.542042	0.745691	-5.37017
DLX1	0.9451	5.01089	0.881847	0.398949	0.637853	-5.20375
CCDC190	0.9448	2.40146	0.392169	0.703317	0.854036	-5.48178
FGF14	0.9446	2.8322	0.450123	0.662404	0.828565	-5.45931
MPI	0.944433	11.9283	3.29082	0.00834542	0.213065	-2.3464
CTTNBP2	0.943633	8.47912	1.75149	0.110997	0.338442	-4.32582
FEZF1	0.9435	7.33143	1.36067	0.204054	0.454686	-4.76699
MOB1B	0.943467	11.0713	1.45325	0.177378	0.423325	-4.66807
LIMK1	0.943167	10.5348	2.38851	0.0385031	0.238785	-3.51939
THAP7-AS1	0.942867	4.35465	0.68383	0.50991	0.721579	-5.33948
HDAC2	0.942567	13.9383	2.90862	0.0158992	0.213065	-2.83775
NUP107	0.942333	13.6379	3.08479	0.0117988	0.213065	-2.60947
SUCLG2	0.9421	12.6881	1.84799	0.0949279	0.31679	-4.2088
PFN3	0.9417	4.65711	1.00234	0.340258	0.590596	-5.10723
INTS9	0.940967	12.4695	2.80552	0.018943	0.213595	-2.97236
ANG	0.940933	12.907	2.15646	0.0569576	0.264513	-3.82057
FAM171A1	0.940533	12.5485	1.96524	0.0783105	0.296161	-4.06345
PGK1	0.940433	16.4777	2.91116	0.0158306	0.213065	-2.83443
PTPA	0.9404	12.187	2.77607	0.0199162	0.214661	-3.01093
EED	0.939733	13.6984	3.22812	0.00926973	0.213065	-2.42594
LIPE	0.939667	12.2465	2.78921	0.0194759	0.214162	-2.99371
FAM228A	0.939667	3.0528	0.466528	0.651024	0.820697	-5.45241
ING2	0.939167	10.8244	2.49307	0.032239	0.228461	-3.3824
NAV2	0.938933	9.57946	3.06615	0.0121763	0.213065	-2.6335
DNAAF5	0.938767	12.5015	2.82773	0.0182412	0.213065	-2.94332
NELFB	0.9377	13.253	3.05237	0.012463	0.213065	-2.65128
DHRS13	0.9376	11.7361	2.87389	0.016865	0.213065	-2.88303
ENTHD1	0.937467	3.17424	0.493079	0.632805	0.808674	-5.44075
NEMP2	0.937433	7.65911	1.85619	0.0936674	0.314655	-4.19875
H2AC17	0.937167	14.7737	1.90342	0.0866998	0.30462	-4.14049
LRRC74B	0.936667	6.44257	0.845266	0.418098	0.653894	-5.23103
FITM2	0.936467	8.8787	2.56938	0.0283142	0.221436	-3.28221
CORO1C	0.9364	12.3213	3.05579	0.0123913	0.213065	-2.64687
S100A13	0.9358	14.1441	2.22558	0.0507107	0.256647	-3.73142
ATP13A2	0.935433	12.1201	3.37892	0.00720438	0.213065	-2.23548
MRPL4	0.935267	15.7169	2.09889	0.0627189	0.272937	-3.89433
KLHL7	0.934833	10.0384	2.15501	0.0570954	0.264513	-3.82243
MGMT	0.9344	11.9903	2.67428	0.0236839	0.217187	-3.14444
MYL6B	0.934367	14.5503	2.06665	0.0661846	0.278311	-3.93542
LOC400867	0.9338	4.01409	0.624783	0.546368	0.748857	-5.37405
PRR5	0.933667	12.4472	2.70979	0.0222945	0.21644	-3.09783
LINC02181	0.932867	2.37533	0.668909	0.518982	0.72876	-5.34848
TP53I11	0.931867	10.9754	2.4874	0.0325512	0.228906	-3.38983
PDSS1	0.931	13.0146	2.0093	0.0728043	0.287345	-4.00806
HNF4A	0.930133	6.73805	1.49659	0.165958	0.408662	-4.62045
TBC1D14	0.929833	13.0779	2.76859	0.0201713	0.21527	-3.02072
LYZL2	0.929333	3.53462	0.431669	0.675314	0.836063	-5.46678
MRPL27	0.9289	14.2357	2.37776	0.0392107	0.240077	-3.53343
RNF208	0.928467	10.8026	2.14133	0.0584198	0.266113	-3.83999
MYC	0.9284	15.5869	2.77858	0.0198313	0.214661	-3.00764
DEFB115	0.928033	2.79197	0.575551	0.57788	0.770061	-5.40069
CLCN2	0.927733	12.0506	2.26356	0.0475663	0.251339	-3.68221
TRMT2A	0.927533	9.81814	2.67424	0.0236853	0.217187	-3.14448
EIF3B	0.927267	16.0092	2.8163	0.0185991	0.213107	-2.95827
FREM1	0.926833	10.3273	1.10148	0.296974	0.54896	-5.02061
P3H4	0.926733	13.7004	2.88793	0.0164675	0.213065	-2.86471
SLC25A39	0.9265	14.9024	2.48991	0.0324127	0.228846	-3.38654
SDC1	0.926267	14.2264	2.71038	0.0222721	0.21644	-3.09705
HEBP1	0.9262	12.5286	2.26442	0.0474972	0.251271	-3.68109
FOXC2	0.925933	2.59314	0.513887	0.618705	0.799125	-5.43119
NCAPH2	0.925367	13.9913	2.49451	0.0321602	0.228458	-3.38051
LINC01348	0.9248	9.32084	2.35725	0.0405977	0.242332	-3.56023
WBP11	0.924733	13.8643	2.43861	0.0353648	0.23302	-3.45381
TYRO3	0.924733	10.9104	2.37685	0.0392716	0.240228	-3.53463
XRCC1	0.9245	13.8581	2.32547	0.0428418	0.245444	-3.60168
RPIA	0.9242	15.4273	2.74263	0.0210823	0.215842	-3.05475
GNG4	0.924167	14.2109	1.5354	0.156281	0.39702	-4.57715
CANT1	0.9239	12.2288	2.17214	0.0554786	0.262267	-3.8004
CT83	0.923833	2.0147	0.480751	0.641234	0.814142	-5.44624
UBR7	0.923433	12.3725	3.26091	0.00877402	0.213065	-2.3843
RUNX2	0.9222	6.88736	1.03441	0.325768	0.577698	-5.0799
CAMK4	0.922133	3.38182	0.540073	0.601189	0.786123	-5.41863
NICN1	0.921933	11.9779	2.90589	0.0159729	0.213065	-2.8413
DACT1	0.9215	8.08587	2.25241	0.048469	0.253	-3.69667
AKT1	0.9209	13.0119	2.88836	0.0164555	0.213065	-2.86415
ANKS6	0.9205	13.8246	2.89177	0.0163606	0.213065	-2.85971
PLEKHS1	0.920033	9.81728	1.32113	0.216439	0.467232	-4.80799
SCARNA22	0.919067	2.17773	0.526619	0.610156	0.793602	-5.42516
SPATA9	0.918867	2.66319	0.615342	0.552334	0.751931	-5.37931
EXOSC7	0.918867	13.2721	2.75244	0.0207332	0.215686	-3.04188
MPZL2	0.918533	11.8477	3.0929	0.0116386	0.213065	-2.59903
CCDC24	0.9184	8.46775	2.25572	0.0481994	0.252261	-3.69238
B3GNTL1	0.918367	8.95554	2.42684	0.0360783	0.234146	-3.46922
BAP1	0.917133	11.9882	2.69058	0.0230358	0.217187	-3.12304
MID1	0.9167	8.60364	1.36307	0.203322	0.45391	-4.76447
PRMT1	0.9166	14.2708	2.43837	0.0353793	0.23302	-3.45412
CCSAP	0.916533	10.7632	3.53009	0.00560773	0.213065	-2.04767
LAGE3	0.9165	13.4471	2.31032	0.043954	0.247202	-3.62142
SH3TC2	0.9162	7.75589	1.51822	0.1605	0.401767	-4.59639
TMEM177	0.9161	14.2939	1.83928	0.0962847	0.318133	-4.21947
FAT1	0.915967	11.9122	2.4857	0.0326458	0.22905	-3.39207
COA3	0.9159	14.7131	2.14165	0.0583885	0.266113	-3.83958
SCARNA13	0.915767	12.9614	1.7216	0.116459	0.345596	-4.36152
DDB1	0.915567	15.2843	2.57192	0.0281921	0.221434	-3.27887
SELENOO	0.915533	10.9667	2.51985	0.0308041	0.225401	-3.34726
ELP6	0.915367	13.4049	2.51664	0.0309727	0.226262	-3.35147
SLF1	0.915267	10.1564	2.47747	0.0331054	0.229881	-3.40286
ODC1	0.914733	16.7535	3.14536	0.0106535	0.213065	-2.53165
LSS	0.9146	14.4366	2.26395	0.0475349	0.251339	-3.6817
PTCD3	0.9144	10.0326	2.46864	0.0336061	0.230291	-3.41445
HRCT1	0.9142	7.69059	1.10758	0.294458	0.546318	-5.01508
SLC6A19	0.913867	9.76582	2.20649	0.0523665	0.259304	-3.7561
PHF19	0.911867	13.0903	3.58966	0.00508377	0.213065	-1.97459
SRPK1	0.911867	15.0596	3.0601	0.0123013	0.213065	-2.6413
SLC25A37	0.911233	9.89827	2.69495	0.022865	0.21688	-3.11731
MX1	0.909967	11.5732	1.14381	0.27984	0.532215	-4.98176
GPR153	0.909933	7.55321	1.63161	0.134401	0.369062	-4.46727
PORCN	0.9099	12.552	2.04206	0.0689496	0.282016	-3.96664
NENF	0.908567	14.4421	2.26072	0.0477944	0.251776	-3.68589
HMCES	0.9082	11.5544	2.32548	0.0428406	0.245444	-3.60166
DLL3	0.9081	6.0821	1.91714	0.0847689	0.302	-4.12347
CFAP43	0.907667	5.31804	0.9039	0.387704	0.628986	-5.18683
EIF3I	0.907367	15.7728	2.6611	0.0242212	0.217266	-3.16174
ACOX2	0.907267	11.4784	2.31698	0.0434614	0.246286	-3.61274
PALD1	0.906967	11.2528	2.16724	0.0559364	0.263238	-3.8067
SLC16A8	0.906767	2.11837	0.500163	0.627987	0.806042	-5.43754
CD46	0.9063	10.6322	1.68678	0.123126	0.353781	-4.40275
PFAS	0.906133	8.8526	2.47459	0.033268	0.229881	-3.40664
ZWILCH	0.905533	10.7593	1.78711	0.104795	0.329858	-4.28293
SERPINB5	0.9051	9.40767	1.64659	0.131251	0.365176	-4.44985
ADGRL3	0.9049	3.03571	0.602477	0.560522	0.757929	-5.38637
CST6	0.904867	7.138	1.33753	0.211227	0.461738	-4.79108
FXYD3	0.904433	13.3328	2.02414	0.0710337	0.284361	-3.98933
PF4	0.9043	7.75427	1.50245	0.164464	0.407034	-4.61396
RHBDL3	0.903667	2.09942	0.510252	0.621157	0.800862	-5.43289
CCNI2	0.9036	10.7457	2.57094	0.0282394	0.221434	-3.28016
SNRPA	0.9036	14.132	2.0322	0.0700887	0.283262	-3.97913
FXYD5	0.9034	9.13945	2.07106	0.0656995	0.277643	-3.9298
NR0B2	0.902767	13.7503	2.06275	0.0666163	0.278739	-3.94038
TNFRSF11B	0.9025	7.62452	0.96764	0.356471	0.603993	-5.13604
CHCHD6	0.902067	11.1817	2.88659	0.0165049	0.213065	-2.86645
PET100	0.901467	14.2698	2.14056	0.0584952	0.266113	-3.84098
TOMM34	0.901133	15.5817	2.72162	0.0218501	0.216048	-3.08231
TCL6	0.9011	2.4005	0.569209	0.58201	0.77263	-5.40398
AP1M1	0.9008	11.4915	2.55336	0.029097	0.222838	-3.30325
LHFPL3-AS1	0.900767	2.20208	0.472817	0.646686	0.817961	-5.44971
AOC1	0.9001	11.5545	1.92154	0.0841574	0.30186	-4.118
CTSH	0.899967	14.4442	1.7318	0.114567	0.34336	-4.34936
ADRA2C	0.899933	9.91265	2.1975	0.0531646	0.26051	-3.76771
AAAS	0.899867	12.6624	1.90623	0.0863012	0.304022	-4.13701
OR5A2	0.899667	3.28191	0.422997	0.681419	0.839911	-5.47019
ACTN1	0.899267	13.7959	2.22587	0.0506857	0.256647	-3.73104
BTG2	0.899033	14.0636	1.66119	0.128245	0.361347	-4.4328
SPANXN4	0.899	2.88091	0.424885	0.680087	0.838853	-5.46946
DUS1L	0.8989	16.2555	2.73178	0.0214752	0.216048	-3.06897
TBL3	0.8985	11.1944	2.0856	0.0641253	0.275176	-3.91128
CCSER2	0.898467	12.6095	2.46513	0.0338072	0.230291	-3.41905
COX8A	0.897767	18.0505	1.97602	0.0769282	0.293512	-4.04994
TELO2	0.897667	13.6552	2.87562	0.0168153	0.213065	-2.88076
EFTUD2	0.897467	15.5057	2.28532	0.0458507	0.249663	-3.65395
PTBP2	0.8971	10.1585	1.86013	0.0930665	0.314164	-4.19391
SUMO2	0.896567	15.7497	2.11137	0.0614237	0.27125	-3.87838
CHCHD10	0.896333	15.0613	2.67157	0.0237932	0.217187	-3.14799
MTFMT	0.896033	9.49437	2.18087	0.0546709	0.261444	-3.78915
IL1RAP	0.895433	7.82557	2.0385	0.0693591	0.282355	-3.97115
NDUFA10	0.8947	15.2645	2.35933	0.0404546	0.241843	-3.5575
SOBP	0.8947	7.05491	1.75251	0.110816	0.338244	-4.3246
PPME1	0.8944	9.89025	1.77286	0.107237	0.333402	-4.30013
AMPD2	0.894133	11.6343	2.76585	0.0202657	0.215544	-3.02432
KLHDC4	0.894033	12.9865	2.5583	0.0288534	0.222698	-3.29677
OPLAH	0.893633	14.1242	1.53024	0.157538	0.398269	-4.58294
TMEM39B	0.8933	12.5154	2.44337	0.0350803	0.232549	-3.44757
SMIM6	0.8929	10.6305	2.18891	0.0539378	0.261006	-3.7788
KIF20B	0.892833	9.74795	2.58602	0.0275235	0.220072	-3.26035
CHMP6	0.892333	9.57541	2.04214	0.0689401	0.282016	-3.96653
TIMM8A	0.891667	11.0501	2.57132	0.0282211	0.221434	-3.27966
RCL1	0.8902	12.9853	3.597	0.00502278	0.213065	-1.96561
MRPL19	0.8901	13.4221	3.1441	0.0106761	0.213065	-2.53326
XYLB	0.889967	7.42462	2.39855	0.037853	0.238463	-3.50626
FAM117B	0.889867	12.5623	2.39891	0.0378294	0.238463	-3.50578
ACD	0.889767	13.5005	2.06313	0.0665742	0.278739	-3.9399
TRIM28	0.889233	14.1561	2.52272	0.0306537	0.225401	-3.34348
FGFBP1	0.888833	12.0028	2.2297	0.0503604	0.256237	-3.7261
MLF2	0.8878	14.5774	2.36144	0.0403108	0.241843	-3.55476
MICU2	0.8877	14.5549	2.62977	0.0255482	0.218701	-3.20288
MRM1	0.887567	12.5604	2.44564	0.0349453	0.232405	-3.4446
SMYD2	0.887367	13.0733	2.61919	0.0260125	0.218701	-3.21678
MRPL55	0.886367	14.6004	2.30953	0.0440123	0.247202	-3.62244
HAUS6	0.8861	11.3376	2.80796	0.0188646	0.213595	-2.96917
NAA10	0.885733	12.3229	3.01202	0.0133432	0.213065	-2.70345
AMBP	0.885233	7.7032	1.95388	0.0797925	0.297397	-4.07767
PACSIN1	0.884967	9.78892	0.913026	0.383116	0.625605	-5.17973
SGTA	0.884733	13.3515	2.89924	0.0161544	0.213065	-2.84997
ATP5MC3	0.884067	18.1361	2.27246	0.0468572	0.250697	-3.67066
NEK6	0.884067	13.533	2.6315	0.0254734	0.218701	-3.20062
ENTPD6	0.883933	15.0251	2.76038	0.020455	0.215544	-3.03148
HACD3	0.883567	15.248	2.72568	0.0216996	0.216048	-3.07698
HYPK	0.882767	13.6012	2.94171	0.0150312	0.213065	-2.79468
FBXL6	0.882733	14.933	2.60267	0.0267548	0.218999	-3.23849
NAGA	0.882667	10.8268	1.98761	0.0754675	0.291793	-4.03538
PELP1	0.882567	14.4664	2.36643	0.039971	0.24152	-3.54823
IL20RA	0.882467	9.07657	1.93418	0.0824252	0.300011	-4.10226
TMPO	0.882433	9.99393	1.01172	0.33597	0.586669	-5.0993
H4C11	0.882367	12.8179	0.969539	0.35557	0.603342	-5.13449
SIDT1	0.8821	10.4213	1.5711	0.147819	0.386536	-4.53679
OR6F1	0.8819	2.36617	0.47838	0.642861	0.815288	-5.44728
SQOR	0.881367	13.3564	2.68758	0.0231534	0.217187	-3.12697
MFSD4A	0.880967	5.28048	1.2906	0.226427	0.476799	-4.83912
GRK3	0.8798	10.843	1.78154	0.105743	0.331086	-4.28966
RNF123	0.879667	11.2677	2.26444	0.0474952	0.251271	-3.68106
TAF9B	0.879633	9.73821	1.90479	0.0865044	0.304162	-4.13878
SNU13	0.8785	14.8896	2.71538	0.0220834	0.21627	-3.0905
MGME1	0.878367	14.0125	2.84353	0.0177577	0.213065	-2.92266
DDB2	0.878233	12.5291	1.67593	0.125274	0.356373	-4.41552
MRPL39	0.8781	13.7701	2.41922	0.036548	0.235085	-3.4792
GPATCH4	0.8781	13.3627	2.94505	0.0149462	0.213065	-2.79033
CD8B	0.877967	8.75408	2.75873	0.0205126	0.215544	-3.03364
TSPAN2	0.877533	3.14379	0.897675	0.390855	0.631787	-5.19164
TLCD1	0.877467	11.7401	2.67078	0.0238255	0.217187	-3.14903
SLC12A2	0.8774	14.1971	1.28398	0.228641	0.478802	-4.8458
TANGO6	0.877333	10.2889	3.80816	0.00355972	0.213065	-1.7114
DOLK	0.877133	11.6797	2.63318	0.0254005	0.218701	-3.19841
SCAP	0.876533	13.804	2.4636	0.0338948	0.230291	-3.42105
MCFD2	0.8761	11.2706	1.825	0.0985489	0.321904	-4.23691
ZNRD2	0.876067	13.3149	2.35669	0.0406364	0.242332	-3.56096
SEMA4G	0.876033	12.7401	1.37029	0.201132	0.452262	-4.75689
SIVA1	0.876	15.5441	2.58163	0.0277301	0.220409	-3.26612
DNPH1	0.875733	16.0829	1.71426	0.117835	0.346996	-4.37024
KCNJ2	0.875533	10.2826	2.44722	0.0348514	0.232303	-3.44252
DPH2	0.8755	13.0713	3.29393	0.00830212	0.213065	-2.34247
NEK4	0.8754	11.569	2.21422	0.05169	0.258479	-3.74611
NANOGNB	0.8751	2.93113	0.55434	0.591756	0.778633	-5.41155
FAM81A	0.875	9.90852	2.62137	0.0259162	0.218701	-3.21392
DSN1	0.875	12.44	1.80642	0.101567	0.325545	-4.25952
NMRAL1	0.873633	13.1503	2.141	0.0584524	0.266113	-3.84042
RAD51D	0.8735	9.20557	2.53059	0.0302462	0.224769	-3.33315
PFN2	0.872967	9.3909	1.06255	0.313441	0.565655	-5.05537
BID	0.872767	14.1408	3.07237	0.012049	0.213065	-2.62548
NUP155	0.872433	11.2933	2.15161	0.057422	0.26477	-3.8268
APOO	0.871733	14.1147	2.89721	0.0162102	0.213065	-2.85261
ZKSCAN7	0.871533	3.22717	0.624346	0.546643	0.748936	-5.3743
PPP1CB	0.871333	12.7838	3.19402	0.00981604	0.213065	-2.4694
C21orf58	0.871	9.06472	1.98263	0.0760918	0.292764	-4.04164
TMOD1	0.870167	4.58863	0.769581	0.459675	0.684618	-5.28436
CYTL1	0.870033	1.87185	0.532998	0.605896	0.790364	-5.42208
RBM12	0.869667	10.9826	2.84179	0.0178103	0.213065	-2.92494
PFKM	0.869367	14.3888	2.04027	0.0691551	0.282204	-3.96891
SCD5	0.8691	9.59031	1.36787	0.201863	0.452968	-4.75944
INF2	0.8686	13.4593	2.85691	0.0173584	0.213065	-2.90518
DHFR	0.868367	11.4563	2.6315	0.025473	0.218701	-3.20061
TMTC4	0.8683	12.8437	2.40229	0.0376132	0.238159	-3.50136
AKT2	0.868133	12.5488	2.71074	0.0222586	0.21644	-3.09658
KIAA0319L	0.8681	11.4819	2.03992	0.0691956	0.282204	-3.96935
PPIL1	0.8676	13.7601	2.95767	0.0146299	0.213065	-2.77394
IER3	0.867333	14.3471	2.9044	0.0160136	0.213065	-2.84325
ACTL6A	0.866467	14.9242	2.05905	0.0670272	0.279234	-3.94507
IMP4	0.8664	13.2736	3.00619	0.0134754	0.213065	-2.71099
PDZD11	0.866133	13.2212	2.15146	0.0574365	0.26477	-3.82699
MYADM	0.8658	10.5104	1.12757	0.286321	0.538487	-4.9968
NSMCE4A	0.865733	13.7845	2.32092	0.0431726	0.246015	-3.60761
FOXRED1	0.865567	10.0801	2.33145	0.0424106	0.244322	-3.59389
MEX3D	0.864867	12.867	1.9623	0.0786916	0.296212	-4.06714
FH	0.864733	13.8253	2.45099	0.0346291	0.231518	-3.43759
IP6K2	0.864533	14.0869	1.92525	0.0836455	0.301276	-4.11338
UBXN11	0.864467	8.71895	2.37195	0.0395987	0.240837	-3.54102
POLR2F	0.864467	15.9115	2.34258	0.0416187	0.243856	-3.57937
GCDH	0.863533	11.2463	1.75318	0.110695	0.338159	-4.32379
DPP3	0.8635	13.6066	2.54764	0.0293815	0.222974	-3.31076
CDK5R1	0.8632	9.84953	2.80076	0.019097	0.213595	-2.97859
TGFB1	0.863133	9.72798	1.43149	0.183364	0.430894	-4.69167
SCARB1	0.862833	16.5942	1.84636	0.09518	0.317136	-4.2108
TSPAN1	0.862533	12.4931	2.07216	0.0655799	0.277545	-3.92841
NUP62	0.8616	14.4529	2.46339	0.0339073	0.230291	-3.42133
TPP2	0.861533	12.6044	2.52971	0.0302915	0.224992	-3.33431
NT5E	0.861433	10.2661	1.682	0.124068	0.354935	-4.40838
RHOBTB2	0.8611	9.0882	2.24014	0.049482	0.25469	-3.71257
NKD1	0.861067	8.37845	2.46328	0.0339133	0.230291	-3.42147
LINC00511	0.8599	6.24183	2.31882	0.0433261	0.246059	-3.61034
GJB2	0.8598	11.2752	2.6853	0.0232437	0.217187	-3.12997
TBC1D31	0.8598	11.0165	2.56791	0.0283852	0.221436	-3.28414
GIT1	0.859667	8.66639	2.88326	0.0165986	0.213065	-2.8708
ENTR1	0.8596	13.707	2.75908	0.0205004	0.215544	-3.03319
SNRPD1	0.859567	16.1236	2.65105	0.0246392	0.218142	-3.17493
KIAA0586	0.859433	11.0328	2.90852	0.0159019	0.213065	-2.83788
CEBPD	0.859333	13.7915	1.02275	0.330981	0.582459	-5.08991
CCDC85B	0.859	14.0972	1.9921	0.0749087	0.29102	-4.02973
TUBB4B	0.8586	14.2422	2.65146	0.0246219	0.218142	-3.17439
STOX1	0.8585	10.0534	1.57414	0.147116	0.385588	-4.53332
GPX1	0.858367	16.7938	1.89379	0.0880795	0.306663	-4.15241
CHST12	0.858267	11.0964	2.27937	0.0463138	0.250172	-3.66168
MYCBP	0.857633	13.3597	3.03411	0.0128538	0.213065	-2.67487
PROCR	0.857433	14.9507	2.10183	0.0624115	0.272653	-3.89058
CENPW	0.8572	11.4066	1.81359	0.100392	0.32403	-4.2508
GSTM1	0.857	10.5095	1.66587	0.127295	0.359815	-4.42732
CALM3	0.856567	13.5083	2.10673	0.0619025	0.271397	-3.88432
PSMA4	0.8564	13.9809	2.37507	0.0393903	0.240422	-3.53695
MIEF2	0.8558	9.72804	2.19829	0.053094	0.26051	-3.76669
HSD11B2	0.854467	11.7217	1.671	0.126261	0.358089	-4.42131
PDK2	0.854467	12.4163	1.4746	0.171669	0.416539	-4.64471
SPDYE3	0.854233	5.52551	0.766629	0.46135	0.685915	-5.28635
SLC25A48	0.853867	3.06347	0.418137	0.684851	0.842386	-5.47208
PER4	0.853667	2.54038	0.537214	0.603089	0.787817	-5.42003
MRPL28	0.8536	13.8066	2.21356	0.0517476	0.258541	-3.74697
P2RY6	0.853367	9.56818	1.41608	0.187706	0.435876	-4.70826
PRMT6	0.853233	11.1231	2.64341	0.0249619	0.218142	-3.18497
PFN1P2	0.853067	13.2623	1.87162	0.0913359	0.311244	-4.17978
HVCN1	0.853	3.76745	0.718639	0.489124	0.705816	-5.3178
GSTA4	0.852933	10.1388	1.95355	0.0798362	0.297407	-4.07809
LEFTY1	0.852567	5.03053	1.66059	0.128368	0.361455	-4.43351
SLC16A5	0.8525	13.7122	2.33052	0.0424774	0.244538	-3.5951
MTHFD1	0.852167	14.5348	2.09886	0.0627216	0.272937	-3.89437
POLR2L	0.852	17.358	1.92537	0.0836291	0.301276	-4.11323
NLRP2	0.851867	9.53346	1.86842	0.0918145	0.311753	-4.18371
C1QTNF1	0.851633	9.67782	3.04808	0.0125538	0.213065	-2.65682
CGNL1	0.8516	5.12368	1.92444	0.0837566	0.301276	-4.11438
WIF1	0.851533	2.80532	0.581186	0.574223	0.767289	-5.39774
NPRL3	0.8515	13.7641	2.75524	0.0206349	0.215544	-3.03822
RFT1	0.850633	12.3004	1.68687	0.123108	0.353781	-4.40264
AP1S1	0.8497	12.8412	2.56455	0.028548	0.221697	-3.28855
MCOLN2	0.8496	11.021	2.13646	0.0588988	0.266754	-3.84625
CTNNAL1	0.8495	13.5483	2.65076	0.0246514	0.218142	-3.17532
OR4K2	0.8493	2.37087	0.50144	0.62712	0.805506	-5.43696
VANGL1	0.848667	11.7745	1.84103	0.0960117	0.318132	-4.21733
OSBPL1A	0.8486	8.80335	1.77261	0.107281	0.333481	-4.30043
TRMT2B	0.847667	10.4146	1.99655	0.0743591	0.290125	-4.02413
AK1	0.847467	12.7078	2.67774	0.0235449	0.217187	-3.1399
LRRC4	0.8473	2.34147	0.439995	0.669475	0.833121	-5.46345
C9orf16	0.847033	12.1987	2.17959	0.0547884	0.261575	-3.7908
SMS	0.846933	13.9278	1.906	0.0863338	0.304022	-4.13729
EIF2AK1	0.846933	13.5699	2.50532	0.0315746	0.227311	-3.36632
SLC39A4	0.846467	16.5639	1.77576	0.106736	0.332905	-4.29664
NCS1	0.846167	3.49281	0.617348	0.551063	0.751226	-5.3782
FAM216A	0.846133	12.4548	1.87776	0.0904222	0.31015	-4.1722
GGT6	0.846067	9.89901	1.72932	0.115024	0.343657	-4.35232
DGKB	0.8455	2.08882	0.423742	0.680893	0.839555	-5.4699
C12orf54	0.844767	3.10389	0.419564	0.683843	0.841671	-5.47153
GPI	0.8447	16.6444	2.83419	0.0180419	0.213065	-2.93488
QPRT	0.844433	14.5507	1.2676	0.234196	0.485233	-4.86224
PARD6G	0.8444	6.79649	1.41675	0.187517	0.435682	-4.70754
UGT1A8	0.8444	11.8009	1.61336	0.138327	0.374022	-4.48836
SIGMAR1	0.8436	15.7034	2.00003	0.0739315	0.289403	-4.01975
METAP1	0.843333	13.8697	2.23095	0.0502542	0.25597	-3.72447
SERPINA4	0.842967	9.09814	0.881644	0.399053	0.637888	-5.2039
TUBA4A	0.8429	15.7805	1.99668	0.0743432	0.290125	-4.02397
ILF2	0.842833	15.0742	2.87038	0.0169659	0.213065	-2.88761
ZNF142	0.8426	10.6238	2.43433	0.0356224	0.233477	-3.45941
IFT122	0.842267	10.7241	2.12912	0.0596271	0.267816	-3.85566
FLRT1	0.842233	3.29963	0.491369	0.633971	0.809498	-5.44152
RCN2	0.841933	13.7851	2.13353	0.0591885	0.267131	-3.85001
MRPL20	0.841767	15.2351	2.75962	0.0204817	0.215544	-3.03248
TRA2B	0.8413	15.0197	2.91509	0.0157254	0.213065	-2.82931
ARL6IP4	0.840867	16.8532	1.89417	0.0880253	0.306613	-4.15194
TUBG1	0.840833	15.157	2.70341	0.0225378	0.216747	-3.10619
CEP128	0.840467	8.65653	1.99933	0.0740171	0.289619	-4.02063
SLPI	0.8403	10.9699	1.30158	0.222789	0.473021	-4.82797
CBFB	0.839933	12.5016	2.91303	0.0157806	0.213065	-2.832
REEP4	0.8397	12.1783	2.9479	0.0148741	0.213065	-2.78663
ABHD6	0.839367	11.9987	2.52608	0.0304793	0.225255	-3.33908
SP5	0.839333	13.7668	2.01551	0.0720583	0.285928	-4.00023
COQ2	0.838967	9.49953	1.38625	0.196363	0.446506	-4.74005
LDLRAD1	0.838133	6.60578	1.59373	0.142666	0.380064	-4.51093
GPR160	0.8377	15.2785	1.26561	0.234879	0.485881	-4.86423
GPR150	0.8368	15.2021	1.94118	0.0814809	0.29939	-4.09354
MPHOSPH9	0.8367	8.18374	1.52149	0.15969	0.400682	-4.59274
SSNA1	0.836167	13.0262	2.64336	0.0249639	0.218142	-3.18503
SAMD1	0.835733	10.4893	2.9399	0.0150773	0.213065	-2.79703
PDCD2L	0.835467	13.4771	2.97742	0.0141483	0.213065	-2.74829
PSMB3	0.835267	15.2143	2.31794	0.043391	0.246121	-3.61149
ZBED6CL	0.835033	11.3829	3.61561	0.0048717	0.213065	-1.94292
TST	0.834633	17.4799	1.66244	0.127992	0.360878	-4.43134
ATPAF2	0.834633	11.8479	2.0534	0.067661	0.280069	-3.95225
MAGED1	0.8344	12.2492	1.89959	0.0872468	0.305528	-4.14524
SEC14L1	0.834233	13.1667	2.51393	0.0311157	0.226574	-3.35502
GSS	0.834033	15.6796	2.30359	0.0444565	0.248276	-3.63018
PYCARD	0.8339	14.1715	2.166	0.0560533	0.263291	-3.80831
EBNA1BP2	0.833767	15.6188	2.79024	0.0194418	0.214123	-2.99236
LPP-AS2	0.833733	6.36878	2.56785	0.0283884	0.221436	-3.28423
WDR12	0.833667	13.2814	2.60921	0.0264583	0.218701	-3.22989
SNORC	0.833633	12.5467	1.75097	0.11109	0.338442	-4.32644
USP5	0.833367	12.01	2.38082	0.039008	0.239739	-3.52943
RAB27B	0.833067	4.54612	0.713126	0.49238	0.707899	-5.3213
LRTOMT	0.8325	10.119	2.24792	0.0488375	0.253909	-3.70249
ATP5IF1	0.832033	17.5863	1.91852	0.0845768	0.302	-4.12175
PCBD1	0.831933	16.0739	2.20889	0.0521556	0.258769	-3.753
DERA	0.8319	14.1032	3.0154	0.0132671	0.213065	-2.69907
OR7E37P	0.831667	11.7676	2.80333	0.0190137	0.213595	-2.97523
CSK	0.831433	10.4929	2.66335	0.0241288	0.217187	-3.15879
C1orf61	0.831433	3.27539	0.431916	0.67514	0.836063	-5.46669
GOT2	0.831333	16.8466	2.26486	0.0474618	0.251271	-3.68052
VILL	0.830367	12.0244	1.68558	0.123362	0.353858	-4.40416
LOC389247	0.8303	5.19121	0.82519	0.428871	0.662562	-5.24559
PIGU	0.830133	11.6729	1.50583	0.163608	0.40609	-4.6102
CITED4	0.830067	12.622	1.65167	0.130198	0.364017	-4.44393
GIMAP4	0.83	3.58027	0.430322	0.67626	0.836562	-5.46732
CCDC152	0.829667	1.96301	0.429144	0.677089	0.837193	-5.46778
CCDC57	0.829567	10.9561	2.27858	0.0463749	0.250323	-3.66269
GRWD1	0.829167	12.628	2.65102	0.0246407	0.218142	-3.17498
LXN	0.8284	13.3382	2.31985	0.0432506	0.246052	-3.609
ATAD3B	0.828333	15.3985	2.29224	0.0453175	0.248997	-3.64494
OR7E13P	0.828167	11.1657	2.34312	0.0415809	0.243856	-3.57867
IAH1	0.8281	13.849	2.52205	0.0306886	0.225401	-3.34436
IFIT3	0.828	7.42918	1.65975	0.128539	0.361624	-4.43449
KLHL15	0.827767	4.82036	1.24178	0.243183	0.494139	-4.88788
CPSF4	0.827567	13.6277	2.87955	0.0167035	0.213065	-2.87564
SH3PXD2A	0.827567	11.9259	2.52799	0.0303803	0.225086	-3.33656
GMCL1	0.827467	10.3979	1.48996	0.167661	0.410975	-4.62779
ITGB4	0.8274	14.4621	2.15887	0.0567279	0.264262	-3.81748
E2F3	0.827233	11.8634	2.58105	0.0277575	0.220409	-3.26688
PLEKHA4	0.827	11.311	1.70046	0.120466	0.350473	-4.38659
NSD2	0.826533	11.5706	2.12924	0.0596154	0.267816	-3.85551
TRAP1	0.8264	13.6435	1.68104	0.124258	0.355249	-4.40951
HNRNPUL1	0.826367	11.7943	2.0342	0.0698567	0.283081	-3.9766
CFAP410	0.825867	11.7456	1.80106	0.102454	0.326721	-4.26603
MIR663AHG	0.825833	2.81562	0.589628	0.568768	0.76333	-5.39328
TNFSF10	0.825733	10.577	1.23895	0.244186	0.49479	-4.89067
MAP2K3	0.825267	15.1023	2.19097	0.0537508	0.261006	-3.77613
HYAL2	0.825033	15.2645	1.99276	0.0748274	0.29102	-4.02891
VCP	0.825	16.4227	2.28736	0.0456923	0.249663	-3.65128
JAKMIP1	0.824933	2.82087	0.405445	0.69385	0.847927	-5.47689
CHKB	0.8243	10.1084	1.81112	0.100796	0.324528	-4.25382
SLX1A	0.823933	12.5448	1.88439	0.0894466	0.308961	-4.16402
PTP4A3	0.8238	8.46163	1.78898	0.104478	0.329505	-4.28066
BAG1	0.823733	15.3755	2.7348	0.0213651	0.216048	-3.06501
FAM110A	0.823667	13.8157	2.53054	0.0302488	0.224769	-3.33322
ZNF428	0.823633	14.8912	1.6496	0.130627	0.364649	-4.44634
APEX2	0.823567	12.5512	2.1973	0.0531822	0.26051	-3.76797
FJX1	0.823133	8.27838	0.914094	0.382582	0.625079	-5.1789
FEN1	0.8228	11.3199	2.24243	0.0492913	0.254331	-3.7096
TECR	0.8228	13.7839	2.01046	0.0726644	0.287173	-4.0066
MGST2	0.822467	14.3248	2.74757	0.0209061	0.215823	-3.04828
BUB3	0.8221	13.7605	2.38137	0.0389719	0.239739	-3.52872
SLC29A2	0.8219	10.5518	2.52621	0.0304725	0.225255	-3.3389
ZAP70	0.821733	3.94153	0.539775	0.601387	0.786232	-5.41878
H1-3	0.821333	12.3732	1.71839	0.117058	0.34647	-4.36533
RBBP9	0.821267	10.5709	2.50509	0.0315867	0.227311	-3.36662
METTL26	0.821133	14.9774	2.31981	0.0432537	0.246052	-3.60905
GLIPR1L1	0.820067	2.10806	0.440217	0.669319	0.833044	-5.46336
CNTN4	0.819833	3.17942	0.465326	0.651855	0.821392	-5.45293
NUP93	0.819767	11.677	2.04113	0.0690558	0.282092	-3.96781
POLR2I	0.8193	14.3495	2.37277	0.0395442	0.240723	-3.53996
PGM2	0.8193	11.8706	2.4825	0.0328238	0.22923	-3.39627
UNC93B1	0.819267	10.8731	2.20943	0.0521077	0.258769	-3.7523
MYCL	0.8188	11.6393	3.13278	0.0108815	0.213065	-2.54777
PRPF38A	0.8188	11.8762	2.89437	0.0162885	0.213065	-2.85632
FXN	0.818467	11.4933	2.79885	0.0191593	0.213595	-2.9811
TMEM98	0.8181	14.0401	2.06537	0.0663261	0.278449	-3.93705
PGD	0.817033	14.1732	1.98302	0.0760427	0.292702	-4.04115
EIF4EBP1	0.816667	14.9726	2.67357	0.0237126	0.217187	-3.14537
LRRC8C	0.8149	4.40557	0.717902	0.489559	0.706047	-5.31827
EPHA6	0.8147	1.92956	0.443974	0.666693	0.831409	-5.46183
ANKRD9	0.8146	13.6982	1.91701	0.0847862	0.302	-4.12362
GZMB	0.814467	11.1584	0.857127	0.411821	0.648652	-5.22229
LRRC17	0.814267	3.10912	0.933364	0.373032	0.617496	-5.1637
EPB41L2	0.813967	11.4465	1.77643	0.10662	0.332684	-4.29582
TMEM254-AS1	0.813833	3.4692	0.797949	0.443784	0.673376	-5.26487
DSC3	0.813533	3.44524	0.813337	0.435318	0.667591	-5.25405
WDR4	0.8133	10.0122	2.2088	0.0521636	0.258769	-3.75312
LINC00908	0.813233	2.99144	0.49488	0.631578	0.807898	-5.43994
DENND1A	0.8131	8.99986	2.55398	0.0290661	0.222698	-3.30243
USP10	0.812733	12.5856	1.54642	0.153624	0.393989	-4.56474
REX1BD	0.8127	13.5886	2.45782	0.0342293	0.230694	-3.42863
MYBBP1A	0.812567	11.6639	2.29871	0.044825	0.248594	-3.63653
NIN	0.812567	8.7917	1.72084	0.116599	0.345764	-4.36241
PHGR1	0.811967	17.1032	1.14644	0.278802	0.531548	-4.97932
DHTKD1	0.811667	10.7731	1.83725	0.0966044	0.318515	-4.22196
ITPR2	0.811133	10.3437	1.26215	0.236071	0.487111	-4.86768
RAB5C	0.810767	11.2311	3.03453	0.0128446	0.213065	-2.67432
UCHL5	0.810733	11.8754	2.45053	0.0346558	0.231522	-3.43818
BCL2L12	0.8106	14.6354	2.20155	0.0528032	0.260234	-3.76248
OBSL1	0.8105	7.07997	1.63501	0.13368	0.368681	-4.46332
HMBS	0.81	15.2181	2.09806	0.0628053	0.272937	-3.89539
PHLDB1	0.809967	8.54051	2.22334	0.0509022	0.256711	-3.73432
TMEM120A	0.809533	12.4379	1.91721	0.0847592	0.302	-4.12338
MSRB2	0.809267	14.0611	2.211	0.0519707	0.258642	-3.75027
FZD4	0.8091	8.25676	1.88165	0.0898497	0.309269	-4.16741
PPIH	0.808767	12.683	2.64454	0.0249139	0.218142	-3.18349
RECQL	0.808433	11.2973	1.60004	0.141259	0.378287	-4.5037
SCNN1A	0.807967	11.0265	1.57302	0.147374	0.385836	-4.53459
G3BP1	0.807667	15.3938	2.41389	0.0368802	0.236075	-3.48618
TEKT4	0.807667	3.7227	0.489555	0.635209	0.810495	-5.44234
INTS1	0.807367	15.3596	2.22311	0.0509223	0.256739	-3.73462
C19orf18	0.807167	1.89637	0.471696	0.647458	0.818296	-5.45019
C9orf40	0.806967	9.98922	2.31441	0.0436506	0.246964	-3.61609
PDXK	0.806867	14.5454	2.36479	0.0400823	0.24152	-3.55038
METAP2	0.806833	16.0206	2.14711	0.0578575	0.265584	-3.83259
MAP3K20	0.806467	12.6727	3.26661	0.00869054	0.213065	-2.37706
RRP36	0.805033	14.3734	2.57338	0.0281225	0.221381	-3.27696
NAB1	0.804933	11.0937	2.2861	0.0457898	0.249663	-3.65292
NOL9	0.804333	10.4531	2.45307	0.0345065	0.231046	-3.43485
C8orf86	0.803733	2.67667	0.4472	0.664441	0.829943	-5.46051
ISOC1	0.803433	13.3483	2.54466	0.0295307	0.222974	-3.31467
SOD2	0.803233	13.0416	2.87746	0.0167628	0.213065	-2.87836
DKC1	0.8032	14.6609	2.71454	0.0221148	0.21627	-3.09159
GMIP	0.803167	10.9278	2.14631	0.0579346	0.265721	-3.83361
POC1B	0.802833	11.1009	1.49214	0.167099	0.41016	-4.62538
RYK	0.802733	14.2115	2.38674	0.0386184	0.23904	-3.52169
ASMTL	0.802467	12.5041	1.59618	0.142119	0.379461	-4.50813
MRPS27	0.802233	14.5334	2.10317	0.0622722	0.272364	-3.88887
DAG1	0.8021	12.0647	2.77047	0.0201069	0.214971	-3.01826
SRC	0.8017	11.1258	2.10004	0.0625981	0.272937	-3.89286
MACROD1	0.801433	12.3286	1.55367	0.151897	0.391925	-4.55655
TOMM40	0.800267	11.7889	2.47294	0.033361	0.229881	-3.4088
AP1B1	0.799633	15.9664	2.56497	0.0285279	0.221697	-3.28801
SNORA73B	0.799033	13.1843	1.25553	0.238363	0.489312	-4.87427
NDUFB8	0.798633	15.977	2.14222	0.0583333	0.266113	-3.83886
GAD1	0.7986	7.28102	1.33347	0.212507	0.46338	-4.79527
SLC15A3	0.7984	6.57208	1.76282	0.10899	0.335791	-4.31222
H2BW4P	0.798167	6.43414	1.4955	0.166237	0.408943	-4.62166
CENPP	0.798133	10.7911	1.93357	0.0825091	0.300011	-4.10303
DCTPP1	0.797967	15.2654	3.02063	0.0131501	0.213065	-2.6923
SLC35B2	0.797967	12.5593	2.71507	0.022095	0.21627	-3.0909
MCAT	0.797067	11.5692	2.2969	0.0449619	0.248594	-3.63888
KIAA2012	0.797033	3.39332	0.395816	0.700711	0.852559	-5.48045
PLAU	0.7968	13.2884	1.74996	0.11127	0.338769	-4.32764
CCT2	0.7965	16.8429	2.32346	0.0429875	0.245687	-3.6043
GATC	0.796333	9.8906	2.28583	0.0458107	0.249663	-3.65327
ZNF876P	0.7962	3.80303	0.651298	0.529813	0.736022	-5.35888
ATP8A1	0.7961	10.4493	1.70835	0.118956	0.348401	-4.37725
TEX10	0.796033	13.1064	2.60061	0.0268486	0.219147	-3.24119
ADCY5	0.796033	3.5037	0.488792	0.63573	0.810869	-5.44268
SDR16C6P	0.7956	2.10732	0.376646	0.714454	0.859953	-5.48729
PLCB4	0.7951	6.34343	1.33572	0.211797	0.462528	-4.79295
CYB5R3	0.7949	16.2398	2.1758	0.0551381	0.261633	-3.79568
ENO4	0.794833	2.50862	0.470649	0.64818	0.818858	-5.45064
AADAT	0.794767	6.25866	1.01587	0.334089	0.585573	-5.09578
G6PD	0.7944	9.46509	2.40379	0.0375178	0.238002	-3.4994
DDT	0.794233	15.0414	2.45619	0.0343241	0.230844	-3.43076
ETFB	0.794033	16.2428	1.78681	0.104846	0.329959	-4.28329
SAE1	0.7939	13.8758	3.03769	0.0127763	0.213065	-2.67025
PREP	0.793533	13.432	2.4808	0.0329183	0.229329	-3.39849
ARL6IP5	0.793433	12.5911	3.03871	0.0127542	0.213065	-2.66893
ESRP2	0.7933	12.0944	3.20433	0.00964755	0.213065	-2.45626
CHD4	0.793033	13.0989	2.10786	0.0617852	0.27125	-3.88286
SMIM30	0.7929	13.7458	2.50679	0.0314958	0.227311	-3.3644
OGG1	0.792833	12.1431	2.05375	0.0676214	0.280069	-3.95181
SLC43A1	0.7928	13.2116	2.35957	0.0404384	0.241843	-3.5572
TPD52L1	0.792633	14.163	2.8058	0.0189342	0.213595	-2.97201
CENPQ	0.7926	10.0995	1.87229	0.0912357	0.311142	-4.17895
CNNM3	0.792267	11.3522	2.54122	0.0297042	0.223247	-3.31919
GLB1L	0.792067	8.75923	2.01778	0.0717877	0.285429	-3.99736
LINC00222	0.791933	3.43492	0.377491	0.713846	0.859709	-5.487
FANK1	0.791733	7.93157	1.54431	0.154129	0.394823	-4.56712
MMP15	0.7917	12.0821	2.2872	0.045705	0.249663	-3.6515
MASTL	0.7917	8.86908	1.67646	0.125168	0.35625	-4.41489
AURKAIP1	0.7916	15.425	2.36112	0.0403327	0.241843	-3.55518
MRPS12	0.791433	14.3665	2.34799	0.0412393	0.243415	-3.57231
EHD2	0.791233	5.1233	0.56672	0.583635	0.773746	-5.40526
CCP110	0.791133	10.1136	2.80969	0.0188094	0.213595	-2.96692
ITGB1BP1	0.7904	13.9117	2.46104	0.034043	0.23062	-3.42442
H2AC14	0.7903	14.3984	1.59919	0.141448	0.378447	-4.50467
HEXA	0.790167	12.4597	2.6486	0.0247421	0.218142	-3.17815
RAI1	0.7901	11.1533	3.06846	0.0121288	0.213065	-2.63052
HOXB9	0.7901	16.7207	1.51525	0.16124	0.402635	-4.5997
AKR1B10	0.789733	13.0583	1.84751	0.0950019	0.31686	-4.20939
KRT8	0.789667	16.5093	1.98146	0.0762395	0.293014	-4.04311
APOM	0.7896	11.2929	1.64732	0.131098	0.36498	-4.44899
CDK9	0.789067	10.484	2.99194	0.0138046	0.213065	-2.72946
UBE2I	0.788267	15.3087	2.33867	0.041895	0.243856	-3.58447
ZNF628	0.7882	11.1144	2.14053	0.0584988	0.266113	-3.84103
EMX1	0.788133	13.0908	2.31894	0.0433176	0.246059	-3.61019
HHAT	0.787967	4.10072	0.615959	0.551942	0.751679	-5.37897
ITGB1	0.787833	10.6941	2.88164	0.0166443	0.213065	-2.87291
SAMD15	0.787167	4.26915	1.09899	0.298006	0.549967	-5.02286
RPS27L	0.7864	15.1786	2.3011	0.0446442	0.248519	-3.63342
TDP1	0.785833	12.5927	2.55077	0.0292254	0.22286	-3.30665
DARS2	0.785533	11.1182	2.12103	0.0604395	0.268878	-3.86602
KRT6C	0.785367	2.04942	0.458398	0.656652	0.824277	-5.45586
WFS1	0.785	11.1328	2.15951	0.0566662	0.264262	-3.81664
FABP1	0.785	14.6343	1.2004	0.258166	0.511116	-4.9282
SLC25A17	0.784767	11.101	2.06178	0.0667233	0.278886	-3.94161
PAPLN	0.784633	8.33894	1.09177	0.301018	0.552945	-5.02937
STK25	0.7843	13.5123	2.5667	0.0284439	0.221521	-3.28573
GATD1	0.783467	15.8229	1.98073	0.0763316	0.29305	-4.04403
ACAT2	0.783433	14.5977	2.29062	0.0454415	0.249267	-3.64705
RSPH1	0.7829	11.2634	2.85396	0.0174457	0.213065	-2.90904
LZTS2	0.782867	12.1652	2.02922	0.0704372	0.283863	-3.9829
MRPL58	0.7825	15.5632	2.53202	0.0301728	0.224592	-3.33128
PNPT1	0.782433	12.9315	2.57444	0.0280716	0.221381	-3.27556
FECH	0.7822	9.43492	2.21151	0.0519262	0.258541	-3.74962
MYORG	0.781867	12.5865	2.09358	0.0632776	0.273878	-3.90111
TIMM17A	0.7811	15.0019	2.9371	0.0151492	0.213065	-2.80068
NAGPA	0.780933	12.7336	1.87843	0.0903241	0.31	-4.17138
MRPS11	0.780867	13.5528	2.54996	0.0292657	0.222974	-3.30771
MAP4K2	0.7808	7.99093	2.32169	0.0431163	0.245981	-3.6066
ERLIN1	0.780567	8.18407	2.6021	0.0267806	0.218999	-3.23923
GNAI2	0.780333	15.9794	1.8119	0.100668	0.324233	-4.25286
ATP1A1	0.780233	16.9722	1.97482	0.0770813	0.293512	-4.05145
ZNRF1	0.780167	10.286	2.18896	0.0539333	0.261006	-3.77873
NOS3	0.780067	13.5293	2.03586	0.0696641	0.282883	-3.9745
HARS2	0.78	13.0247	2.60312	0.026734	0.218999	-3.23789
MTX1	0.779967	12.4147	2.59778	0.0269781	0.219147	-3.2449
KLHL25	0.7796	11.9572	2.2261	0.0506661	0.256647	-3.73075
THOC7	0.779533	14.5549	2.60338	0.0267225	0.218999	-3.23755
ZDHHC2	0.779133	9.95122	1.35018	0.20728	0.457594	-4.77794
AP4M1	0.778967	10.0572	2.45885	0.0341699	0.230694	-3.42729
SDF2L1	0.778633	16.2102	1.71418	0.11785	0.346996	-4.37033
LRRC3	0.778367	7.56062	1.7004	0.120478	0.350473	-4.38667
SP100	0.778267	16.4684	1.76958	0.107807	0.334277	-4.30408
ALYREF	0.778267	13.7507	2.31589	0.0435415	0.246582	-3.61416
SLC39A10	0.777633	9.69476	1.06285	0.313311	0.565605	-5.0551
PARS2	0.7776	11.1796	2.31118	0.0438901	0.247202	-3.6203
JMJD4	0.777467	12.753	1.83202	0.0974299	0.319962	-4.22834
NOC2L	0.777233	12.7595	2.22621	0.0506569	0.256647	-3.73061
CMC4	0.7772	11.292	2.02242	0.0712372	0.284518	-3.9915
PNPO	0.777167	13.6389	2.41064	0.037084	0.236636	-3.49043
CDHR1	0.777133	11.4848	0.973471	0.353708	0.601506	-5.13126
RTN4IP1	0.776267	11.8632	2.83258	0.0180914	0.213065	-2.93698
PPBPP2	0.776233	3.57098	0.562576	0.586347	0.775312	-5.40738
CASP6	0.775967	12.8132	2.15497	0.0570995	0.264513	-3.82248
TTC38	0.7759	11.085	2.22651	0.0506315	0.256647	-3.73022
SSRP1	0.775667	17.0689	2.23674	0.0497662	0.255338	-3.71697
DLG2	0.775367	2.6811	0.438373	0.670611	0.834158	-5.4641
POLR2D	0.775367	12.2168	2.55626	0.0289539	0.222698	-3.29945
TIMM50	0.7753	13.4295	2.18181	0.0545847	0.261444	-3.78794
NTF4	0.774933	3.22804	0.599831	0.562215	0.758962	-5.3878
CTSF	0.774767	9.18013	1.62876	0.135007	0.370055	-4.47057
TCHHL1	0.7747	3.83435	0.517434	0.616317	0.797851	-5.42953
TOX	0.774667	7.77653	1.46084	0.175329	0.420643	-4.65979
TOMM22	0.7746	13.2759	2.44589	0.03493	0.232405	-3.44426
MYL10	0.774533	2.94857	0.431426	0.675484	0.836083	-5.46688
FGFBP2	0.774433	2.95217	0.436495	0.671927	0.834767	-5.46486
MED4	0.774333	15.2401	2.56309	0.0286193	0.221734	-3.29048
[truncated: 15,739 more rows]
