# Supplementary material for: Predicting tumor repopulation through the gene panel derived from radiation resistant colorectal cancer cells
Source: J Transl Med. 2023 Jun 16;21:390. doi: 10.1186/s12967-023-04260-x (PMC10273655; doi:10.1186/s12967-023-04260-x)
Supplement: Supplementary file 7 — Additional file 7: Table S2. DEGs of dataset TGCA-CO/READ. [file 12967_2023_4260_MOESM7_ESM.xlsx]

## Sheet: limma_notrend.results
Differentially Expressed Genes of Dataset TGCA-CO/READ
Gene Symbol	log2FoldChange	pvalue
KLK6	7.40379	1.03e-31
LINC02418	7.21187	2.04e-21
CST1	7.17994	8.04e-29
MMP7	6.75106	7.49e-26
KRT80	6.6921	3.92e-75
NOTUM	6.54549	5.77e-17
COL10A1	6.45182	2.29e-23
CDH3	6.25973	7.04e-93
FOXQ1	6.20365	1.5e-39
FEZF1-AS1	6.08463	2e-54
DPEP1	5.97672	5.19e-18
CLDN2	5.86258	3e-16
KRT23	5.82469	4.41e-15
COL11A1	5.6554	1.37e-30
WNT2	5.64282	8.11e-70
ESM1	5.58749	1.3e-95
ETV4	5.51942	3.39e-75
SFTA2	5.45596	3.03e-52
LINC02577	5.44735	2.95e-75
C6orf223	5.35028	1.1e-54
CPNE7	5.27058	6.52e-36
LEMD1	5.24309	3.05e-39
CEMIP	5.21589	2.8e-53
INHBA	5.1452	7.14e-45
BLACAT1	5.11238	2.49e-44
COMP	5.10129	1.66e-17
KLK7	5.09371	1.74e-28
OTX1	5.07609	1.24e-40
FEZF1	5.00882	4.3e-55
CLDN1	4.98572	9.61e-59
GRIN2D	4.97638	4.03e-47
TCN1	4.91639	2.2e-14
KLK8	4.87522	2.75e-63
LINC00460	4.85035	3.13e-52
KRT6B	4.8371	1.65e-17
RP11-54H7.4	4.8201	5.25e-17
LINC00659	4.81881	2.05e-53
STRA6	4.75699	2.48e-29
MMP3	4.73673	3.36e-18
LINC01234	4.73482	7.56e-21
FABP6	4.70628	3.04e-21
IGFL4	4.70159	2.2e-39
LINC02253	4.67916	2.34e-24
PDX1	4.65755	4.97e-34
KRT17	4.65173	6.96e-21
SERPINA4	4.65095	1.27e-61
LY6G6F-LY6G6D	4.64071	7.87e-11
LINC02163	4.6266	8.11e-136
CST2	4.60182	2.97e-40
LINC00858	4.60123	3.82e-28
CBY2	4.58597	1.59e-95
AC123023.1	4.52292	3.35e-50
EVA1A-AS	4.50479	7.67e-103
SALL4	4.48428	2.48e-50
LY6G6D	4.47328	8.42e-10
AC007128.1	4.44477	7.26e-53
DKK4	4.42613	2.39e-29
FGF19	4.39592	3.96e-24
ELFN1-AS1	4.3814	6.98e-28
KRT75	4.32366	3.07e-46
RP11-474D1.4	4.31928	6.77e-81
AC064834.1	4.31822	1.03e-21
SIM2	4.29184	3.1e-40
CASC19	4.28423	2.99e-53
FIRRE	4.27111	4.3e-28
LARGE2	4.27096	8.27e-34
PRSS22	4.26917	1.12e-46
EPHX4	4.26733	1.24e-46
REG1A	4.25321	5.7e-06
KRT6A	4.23927	6.56e-18
DDN	4.22858	1.02e-40
SCIRT	4.21718	1.13e-50
SLCO1B3	4.20974	3.7e-15
ZIC5	4.1545	1.6e-32
CEL	4.15037	2.31e-10
KLC3	4.14338	1.98e-45
CRNDE	4.14239	2.31e-40
AKR1C4	4.13181	5.58e-41
GAD1	4.13181	3.76e-24
RP11-143E21.3	4.12075	2.42e-59
MMP1	4.11663	2.29e-16
C2CD4A	4.09616	1.41e-26
TESC	4.09198	7e-24
REG3A	4.08948	3.01e-06
MSX2	4.0757	5.21e-21
LINC01811	4.07326	9.66e-76
HTR1D	4.07061	2.09e-26
STPG4	4.06823	5.66e-28
STYXL2	4.06396	2.69e-06
TRIM29	4.02865	6.83e-30
CCNP	4.01736	1.08e-28
POU5F1B	4.01285	1.41e-22
CA9	4.00848	1.23e-13
CXCL5	4.00816	5.29e-12
VWA2	3.98343	4.29e-37
MMP13	3.97428	2.32e-25
SOX14	3.95631	2.7e-40
C6orf15	3.91681	5.42e-34
MMP11	3.91016	7.05e-28
LINC01705	3.88955	8.4e-83
NKD2	3.88658	2.98e-23
LINC01411	3.87943	6.38e-23
IBSP	3.87472	1.63e-33
RP1-276N6.2	3.86907	5.18e-46
BBOX1-AS1	3.8669	1.42e-18
WNT7B	3.85842	7.68e-31
PAH	3.85083	1.91e-13
KLK10	3.84948	2.29e-15
CTA-315H11.2	3.83852	9.77e-46
TRIB3	3.83353	1.13e-56
ACAN	3.83122	2.62e-52
PIWIL1	3.82889	6.29e-14
MAPK15	3.80596	1.01e-31
CXCL8	3.78115	3.61e-18
RP11-350J20.12	3.77152	1.23e-28
KRT16	3.76793	1.07e-21
RP11-469H8.6	3.76291	7.12e-70
TLX1	3.76262	5.86e-24
MCIDAS	3.75086	1.74e-38
TG	3.74401	1.99e-22
RAET1L	3.73934	1.47e-30
IL11	3.7337	1.26e-23
STC2	3.70642	9.77e-28
CHI3L1	3.68709	1.24e-26
TACSTD2	3.66924	4.13e-15
AC021218.2	3.66867	9.7e-35
EPYC	3.66513	1.63e-27
DMBX1	3.6575	8.63e-36
CGREF1	3.65687	5.37e-43
MDFI	3.65595	7.14e-43
WT1	3.64818	1.4e-15
RP11-547D24.1	3.63222	1.26e-71
SP8	3.6125	1.91e-32
EPOP	3.59612	1.65e-47
ADAM12	3.59465	1.33e-24
DSG3	3.59084	3.77e-11
CBX2	3.58841	7.19e-44
NKD1	3.57924	7.39e-17
PLUT	3.57658	4.15e-59
EVA1A	3.55636	1.42e-34
CTHRC1	3.55363	3.11e-31
GJB4	3.54803	8.7e-23
UCN2	3.53837	4.6e-47
CST4	3.53118	4.1e-64
NPSR1-AS1	3.52329	7.1e-42
IRX5	3.5232	1.95e-24
TNNI3	3.49143	5.7e-18
ASCL2	3.48554	9.56e-17
SLCO4A1	3.46492	2.02e-55
PRR36	3.45864	1.82e-20
ADAMTS12	3.44205	2.94e-36
GRHL3	3.43758	1.64e-28
SLC4A11	3.43176	1.9e-24
LINC01977	3.41546	8.78e-42
EGFL6	3.41099	1.91e-39
PRSS33	3.39396	5.9e-12
ZIC2	3.3899	7.11e-09
SULT2B1	3.37972	2.12e-27
S100A2	3.37537	1.44e-24
RP4-594A5.1	3.35851	5.28e-80
SMKR1	3.3537	1.68e-27
RP11-401P9.7	3.34956	4.52e-40
UCA1	3.3424	7.83e-13
ELF5	3.32054	1.42e-12
GRIN2B	3.31861	1.03e-26
MYADML2	3.30435	1.25e-15
FOSL1	3.30043	8.25e-29
PLEKHN1	3.28889	7.71e-41
ATG9B	3.28735	1.37e-35
APLN	3.28607	4.42e-40
REG1B	3.2853	2.31e-05
EN2	3.28304	1.86e-13
ASCL5	3.2809	2.04e-23
LINC01614	3.27642	3.22e-32
KLHL35	3.27577	1.27e-35
FAM222A-AS1	3.26873	4.04e-33
TNS4	3.26754	4.76e-26
CCDC78	3.2621	1.3e-30
SH3TC2	3.26165	9.59e-37
AC007277.3	3.25998	1.19e-16
CFAP92	3.25988	1.34e-42
ULBP1	3.25381	3.04e-33
LINC01748	3.25124	1.85e-15
SLC22A11	3.24802	1.03e-11
LRP8	3.23984	3.51e-75
PKP1	3.23255	2.63e-17
AJUBA	3.21536	5.51e-97
ULBP2	3.21226	6.33e-27
TRPM2-AS	3.21144	2.61e-13
C5orf46	3.21106	8.45e-44
BTBD16	3.19058	1.29e-34
SPTBN2	3.18974	1.44e-55
RHPN1	3.18956	2.38e-33
FAM166C	3.18195	1.62e-29
MLXIPL	3.17968	1.1e-27
PLAC4	3.1769	1.32e-15
RP5-908M14.5	3.16083	8.04e-22
RP1-140K8.5	3.14863	1.51e-23
NXPH4	3.14655	1.47e-12
CCNO	3.14225	6.47e-26
FAP	3.13818	5.62e-23
LINC01978	3.13172	7.69e-21
PRR7	3.13074	1.9e-26
MMP10	3.12878	4.45e-16
KIF26B	3.12829	7.47e-26
STK31	3.12545	1.97e-25
PABPC1L	3.12444	7.9e-34
SP5	3.11927	3.27e-16
IGFL2-AS1	3.11827	4.51e-22
AMELX	3.1157	5.48e-48
RP11-1143G9.5	3.11396	1.07e-17
CXCL3	3.10825	9.87e-28
ALKAL1	3.10507	1.95e-20
NCAPD2P1	3.10265	8.44e-30
SERPINB5	3.09933	3.09e-14
LY6G6E	3.09548	3.25e-55
PRSS56	3.09013	1.95e-27
RNF183	3.08684	1.46e-25
MAGEA6	3.08259	4.29e-16
HAGHL	3.08251	4.34e-23
ACSL6	3.07379	1.11e-09
TUBAP13	3.07351	3.09e-16
SIX1	3.07336	1.93e-26
COL7A1	3.07255	3.86e-31
CLEC5A	3.07189	2.32e-22
SLCO4A1-AS1	3.07159	1.39e-18
PCSK9	3.06678	3.91e-24
SLC6A20	3.06536	1.72e-13
MAGEA3	3.05974	3.97e-20
SPATA12	3.05609	2.85e-57
C8orf74	3.0526	3.16e-64
AL163953.2	3.05207	1.16e-26
CCDC198	3.04936	1.28e-35
LINC01101	3.04617	5.56e-66
UNC93A	3.02957	5.94e-11
PPBP	3.02294	4.94e-09
MAFG-DT	3.01863	3.23e-38
GAS6-AS1	3.01777	5.57e-20
RP11-114H23.1	3.01554	6.19e-49
CXCL1	3.0121	2.31e-24
RP11-143E21.2	3.01138	6.71e-50
CNN2P4	3.00517	1.88e-30
SLC7A5	3.00176	2.16e-47
DHRS2	3.00136	8.1e-20
RP11-109M17.2	2.99747	2.62e-50
RP11-23P13.6	2.99098	2.5e-14
FGB	2.98889	4.75e-15
RP11-1029J19.4	2.97721	7.05e-26
CXCL11	2.97323	4.08e-15
NOX4	2.97034	5.58e-28
TGFBI	2.96999	4.46e-32
RP11-817J15.2	2.96905	3.79e-40
IQANK1	2.96898	6.6e-58
MSX1	2.96439	6.11e-28
SLC35D3	2.95911	5.18e-10
NPFFR1	2.95712	1.08e-21
PVT1	2.95298	1.26e-66
RP11-211G23.2	2.95238	1.06e-17
LINC01605	2.95226	1.58e-32
SLC6A6	2.94303	3.4e-48
HABP2	2.93661	1.08e-12
LPO	2.93416	2.25e-19
SPP1	2.92412	1.6e-10
AZGP1	2.9121	4.63e-19
FUT1	2.9075	3.67e-56
RP11-167H9.4	2.9018	1.11e-46
MMP8	2.89831	4.7e-20
MYEOV	2.89208	2.62e-15
SLC26A9	2.8863	8.89e-14
MCRIP2P1	2.8744	4.54e-33
VAC14-AS1	2.87381	4.44e-40
CTD-2047H16.2	2.87188	7.04e-24
GDF15	2.87085	9.01e-28
OLR1	2.8704	1.95e-16
RPL38P2	2.86654	8.27e-34
FJX1	2.85628	1.25e-45
MEX3A	2.8527	9.56e-33
FGA	2.85089	3.38e-13
MUC5AC	2.84932	1.66e-06
TMPRSS13	2.84761	4.57e-16
PLA2G3	2.84725	1.6e-08
PAEP	2.8442	1.63e-40
DUSP9	2.83014	2.32e-16
CYP2W1	2.82621	5.94e-07
RP11-436K8.1	2.82249	5.14e-17
SRPX2	2.82011	1.27e-21
DDN-AS1	2.81954	3.07e-36
TMEM211	2.80913	1.04e-10
VSNL1	2.80367	3.44e-25
NANOS3	2.80333	1.05e-15
LINC00941	2.80115	2.87e-15
PTGES2-AS1	2.79839	1.83e-33
SPRR1A	2.7965	1.69e-30
SCAT1	2.79015	1.45e-25
CLDN16	2.78842	7.74e-22
SPRR1B	2.78593	1.01e-27
PERM1	2.78128	6.65e-29
PGC	2.78122	4.64e-14
TMEM74B	2.7788	5.63e-22
SLC13A3	2.77695	1.03e-09
C1orf105	2.77446	1.86e-23
RP11-326C3.2	2.77005	1.49e-12
AP000525.9	2.76117	1.3e-14
MSLNL	2.76017	1.19e-41
CPA4	2.75197	1.12e-25
CCN4	2.74935	2e-30
CORIN	2.74871	2.13e-22
RP11-546K22.1	2.74625	1.1e-20
NFE2L3	2.73482	8.02e-76
SPTBN5	2.72897	5.48e-24
SHISA2	2.72695	3.66e-25
CHN2-AS1	2.72604	2.33e-19
LINC01996	2.7244	6.5e-23
FER1L4	2.72205	8.18e-18
SNORA71A	2.72036	2.78e-20
TMEM249	2.71959	2.11e-21
RP11-161I6.2	2.7141	1.19e-36
RP11-492E3.2	2.71399	3.68e-19
LY6G6F	2.71057	2.06e-48
RP11-197K6.1	2.70397	1.06e-37
ALDH3B2	2.70373	1.84e-11
CELSR3	2.70079	9.39e-34
RP11-58O9.2	2.69896	4.12e-15
SNHG25	2.69853	1.26e-12
RP11-416I2.1	2.69738	9.43e-27
LY6D	2.69614	2.45e-11
MIR3189	2.68257	7.99e-24
SPRR2D	2.68074	9.75e-31
XIRP1	2.67984	5.27e-21
PSAT1	2.67209	1.66e-32
PGGHG	2.67135	5.74e-22
SPRY4-AS1	2.66739	3.09e-40
CXCL17	2.66248	1.54e-12
SNORA71C	2.66087	2.16e-23
F2	2.6521	2.27e-12
TDGF1	2.6518	7.88e-12
LINC01979	2.65154	9.49e-21
LRRC36	2.65151	8.69e-18
NKPD1	2.65075	6.37e-24
MIR503HG	2.65045	1.28e-24
KRT7	2.64746	1.1e-17
TNFRSF12A	2.64616	4.19e-52
AC005256.1	2.64383	1.68e-44
SCD	2.64003	7.37e-37
LINC01833	2.63936	1.68e-09
AC005702.3	2.63932	8.04e-11
SLAMF9	2.63831	2.88e-22
LINC01594	2.63818	4.28e-18
RP11-875O11.3	2.63798	3.37e-23
CACNG8	2.63766	5.94e-19
SCAT8	2.62446	3.27e-19
RIPPLY3	2.61986	1.05e-11
KISS1	2.61853	4e-19
TH	2.61639	1.33e-12
CSF2	2.61433	1.88e-17
LINC01357	2.61265	4.52e-22
LINC01602	2.61152	2.33e-39
CTD-3216D2.5	2.60952	5.63e-38
VPS9D1-AS1	2.60874	1.83e-30
FEZF2	2.60811	4.05e-15
ADAM20P3	2.60735	1.06e-55
GABRD	2.60708	5.55e-30
MIR17HG	2.60364	9.08e-26
SLC7A11	2.60333	4.55e-31
RPS24P16	2.59932	2.71e-15
LINC02595	2.59773	2.17e-29
CASC8	2.58728	2.4e-19
DNAH17-AS1	2.58398	2.42e-27
OXTR	2.58397	1.98e-38
SH3PXD2A-AS1	2.58213	2.99e-18
LINC01169	2.58092	3.45e-24
ERFE	2.57979	2.93e-23
STRIP2	2.57977	1.08e-39
LINC02320	2.5731	1.44e-24
AF127577.8	2.57141	9.35e-16
CTD-2108O9.4	2.57071	1.05e-18
GDPD5	2.57046	1.46e-26
AC012363.4	2.56929	8.34e-31
TMEM105	2.56748	1.04e-23
LINC02257	2.56715	7.59e-47
KCNMB2-AS1	2.56401	4.96e-10
ANOS1	2.55982	2.61e-19
CHST4	2.5581	3.67e-07
TECRP2	2.55465	5.26e-18
MAGEB17	2.55244	2.01e-07
LY6G6C	2.55114	1.09e-16
EMSLR	2.55111	2.24e-16
CFAP251	2.55104	2.6e-39
S100P	2.55007	1.4e-22
AC073283.7	2.54549	9.08e-20
RAET1K	2.54314	8.12e-20
MTHFD1L	2.54222	2.82e-101
LINC02474	2.53817	4.88e-27
CTD-2529O21.1	2.53752	8.93e-45
RPS18P1	2.53216	1.17e-14
SPDYC	2.53026	2.48e-16
ATP5MC2P2	2.52065	9.6e-19
TFAP2A-AS1	2.51966	5.15e-14
LUCAT1	2.51583	4.6e-19
DSC3	2.51463	2.44e-07
EVX1-AS	2.51254	1.17e-13
AMH	2.51229	7.46e-10
SAA2	2.51054	2.85e-10
TMEM40	2.50991	8.28e-18
RP11-713M15.2	2.50924	5.17e-20
CAMKV	2.50831	1.9e-10
WNT3	2.50651	1.37e-36
LMTK3	2.50638	6.15e-26
HBE1	2.50534	1.92e-05
ONECUT3	2.50386	8.63e-08
TFR2	2.50309	8.5e-20
CYP24A1	2.50242	1.26e-10
TMEM132A	2.50147	1.21e-43
H19	2.50139	5.28e-09
SPRR2A	2.49806	4.46e-22
CLDN14	2.49623	2.18e-16
RP11-474D1.1	2.49551	3.23e-42
SH2D5	2.48966	5.12e-18
GPR3	2.4881	1.88e-30
CSTL1	2.48794	5.05e-21
FAM227A	2.48555	1.56e-43
DBNDD1	2.48507	1.11e-31
MACC1	2.48152	2.4e-40
PRSS41	2.47678	3.74e-19
DUSP4	2.47574	1.06e-14
RPL37AP8	2.47537	1.16e-08
RP11-115J16.1	2.47252	4.39e-26
TNFSF9	2.47165	1.99e-14
OACYLP	2.47159	7.29e-34
GSDMC	2.47067	2.56e-29
SPRR3	2.46882	6.19e-18
LINC01356	2.46676	1.1e-22
AC142293.3	2.46265	5.8e-34
KIAA1549	2.46258	2.77e-62
HILPDA	2.46241	5.47e-52
PRDM12	2.45976	2.79e-31
CARD14	2.45607	3.22e-30
ANKRD13B	2.45451	1.37e-37
PHLDA1	2.45226	3.75e-33
BAAT	2.45102	1.5e-15
RPSAP71	2.45032	8.72e-27
TRIP13	2.4501	8.29e-68
WDR72	2.44983	1.89e-07
RP11-353N14.1	2.44979	4.06e-29
GJB5	2.44887	4.93e-07
GAPDHP29	2.44756	1.14e-16
RPL12P47	2.44404	2.29e-13
NPSR1	2.4418	3.65e-05
RNU1-106P	2.44126	8.97e-33
RP11-527N22.2	2.44033	3.19e-21
PPEF1	2.4397	5.63e-27
RP11-338N10.3	2.43591	3.34e-33
UNC5CL	2.4356	6.36e-29
HOXB8	2.43305	3.86e-10
SULT1C2	2.43245	6.38e-15
RP11-598F7.5	2.43225	4.2e-32
AC144450.2	2.42958	5.06e-16
SFRP4	2.42906	1.03e-08
IGFL1	2.42839	1.54e-36
GRHL1	2.42735	3.08e-37
CYP4F23P	2.42512	1.44e-12
TMPRSS3	2.41982	5.42e-17
CELSR1	2.41858	1.47e-37
RP11-3L10.3	2.41651	1.58e-07
TCF24	2.41617	3.34e-30
RP11-734K21.5	2.41483	2.82e-14
SSTR5	2.41245	1.28e-08
PNPLA3	2.41137	1.49e-10
APELA	2.40999	3.33e-20
TEAD4	2.40283	7.23e-51
DBET	2.40076	1.66e-07
LRRC8E	2.39539	1.28e-30
TFAP2A	2.39491	4.74e-13
IMPDH1P8	2.3938	4.39e-27
MAGEA11	2.39219	7.32e-07
SNORA73B	2.38679	1.16e-10
DMRTA2	2.38644	3.77e-07
POLD2P1	2.38467	5.4e-12
PLPP4	2.38426	1.93e-12
DNAH2	2.3808	2.41e-20
RP11-429J17.7	2.37981	6.17e-28
MYBPHL	2.37826	1.78e-16
C3P1	2.37723	3.7e-27
PRDX2P4	2.37297	1.74e-12
XRCC2	2.37131	6.22e-55
DCSTAMP	2.37063	1.88e-15
TAS2R38	2.36967	3.19e-21
COL1A1	2.36883	3.75e-14
TMEM132D-AS1	2.36809	2.69e-13
LINC01555	2.36666	1.7e-12
AP000697.6	2.36294	3.79e-52
CXCL2	2.36238	2.64e-19
KRT83	2.36194	4.64e-15
LGR5	2.35873	6.79e-13
SEC14L4	2.35629	2.4e-11
RP11-278H7.4	2.35584	3.19e-20
RPL35AP21	2.35529	1.6e-14
SERPINE1	2.35501	4.62e-19
CRAT37	2.35216	5.46e-15
TRIM71	2.35205	3.38e-12
HS6ST2	2.35079	1.41e-07
PRR7-AS1	2.34649	1.25e-35
IL23A	2.34615	6.06e-26
FOXP4-AS1	2.34477	1.14e-32
NEBL	2.34361	3.76e-46
RP11-332E4.1	2.34285	8.83e-12
GAPDHP67	2.34238	3.03e-10
RGS16	2.34011	9.1e-38
C17orf77	2.33973	3.41e-06
SLC6A14	2.3395	2.43e-07
CYP2D7	2.33863	1.3e-19
ONECUT2	2.33713	1.53e-15
STC1	2.33563	3.83e-28
AC140076.1	2.33388	1.44e-12
LINC01836	2.33182	3.46e-21
ARNTL2	2.3317	1.68e-47
GRK1	2.3316	5.16e-11
LINC01615	2.33099	1.61e-21
AUNIP	2.33047	1.23e-43
IFITM3P9	2.3286	9.67e-18
SMOX	2.32028	1.84e-41
EVX1	2.31791	1.81e-06
BMP7	2.31759	2.22e-08
XKRX	2.31755	3.52e-22
SBSN	2.31716	1.7e-19
TBX15	2.30912	1.04e-18
PLEKHS1	2.3041	6.01e-24
PPM1H	2.30282	1.89e-55
KCNH8	2.30116	5.28e-18
RP11-697K23.3	2.30094	2.5e-12
IL1A	2.30067	4.68e-13
SLC17A9	2.30006	1.43e-19
OBP2B	2.29909	5.64e-28
LA16c-325D7.1	2.28884	4.29e-17
ABCC2	2.28878	3.44e-11
MFAP2	2.28665	1.93e-22
AC093732.1	2.27869	3.64e-23
TREM1	2.27743	6.96e-13
RP11-170M17.1	2.27704	3.69e-27
RP11-796E10.1	2.27596	1.09e-23
IFITM3P4	2.27574	4.5e-17
BGN	2.27235	3.19e-17
SNRPFP1	2.27216	2.36e-15
ZC3HAV1L	2.27198	4.56e-51
DLGAP1-AS2	2.26954	1.48e-35
ATP6V1C2	2.26576	7.98e-28
SKA3	2.26432	6.79e-52
MAP3K20-AS1	2.26428	1.09e-12
TEX45	2.26415	2.93e-21
MCEMP1	2.26107	4.98e-11
ATP6V1FNB	2.26068	1.08e-28
RP11-390N6.1	2.25922	7.79e-15
RP4-604A21.1	2.25899	2.11e-06
CSF3	2.25621	6.25e-09
PPP1R14BP2	2.25524	9.29e-14
GATA2-AS1	2.25228	1.63e-13
GABRE	2.2518	1.35e-19
RNA5S9	2.25128	2.02e-09
SEC14L2	2.25111	4.96e-48
RP11-333E13.2	2.24447	4.81e-11
HOMER1	2.23952	4.53e-37
RASSF10	2.23766	1.48e-09
FOLR1	2.23704	1.06e-06
RP11-429J17.5	2.23438	4.04e-35
ORC6	2.23394	3.55e-57
RP11-290L1.3	2.22948	1.18e-35
GLYATL1	2.22459	9.48e-10
SNORD38A	2.22401	2.84e-25
GOLGA7B	2.22318	1.02e-17
GBX2	2.22295	6.53e-29
CLDN10-AS1	2.22147	9.78e-28
CYSRT1	2.21379	3.28e-24
RP11-115D19.1	2.21378	1.07e-05
SLC11A1	2.21265	6.26e-20
GTF2IRD1	2.21204	1.52e-60
CALCA	2.21123	1.64e-07
CTD-2184D3.1	2.20849	5.3e-09
RPS19P7	2.20658	1.45e-11
RP11-672L10.5	2.20588	1.31e-15
CDKN2A	2.20309	1.98e-14
GLS2	2.20051	7.81e-27
OSM	2.20016	1.66e-12
SHH	2.19687	1.45e-24
LINC02345	2.19686	1e-14
LMO7-AS1	2.19617	5.6e-22
HOXC11	2.19598	7.05e-07
LEF1	2.19593	3.68e-30
MUC6	2.19546	1.12e-05
ASPHD1	2.19523	1.44e-21
IL17C	2.19273	1.39e-10
RP5-1052M9.1	2.19019	1.69e-06
PPIAP45	2.18549	5.5e-29
ANLN	2.18326	6.02e-55
PAX9	2.18295	3.13e-10
TRIM72	2.18269	1.71e-06
CTD-2227E11.1	2.18202	1.75e-21
AQP9	2.17837	3.13e-09
TMEM75	2.17554	5e-18
CTD-2666L21.3	2.17113	8.12e-08
NEB	2.17094	2.54e-14
AC058791.1	2.16708	7.24e-22
SNTB1	2.1669	1.35e-37
RP11-462G2.1	2.16526	0.000254318
SNORD12B	2.16517	3.42e-19
RP11-422P24.9	2.16428	6.13e-10
LINC01819	2.16405	6.09e-05
WDR97	2.16392	1.56e-15
EREG	2.16391	8.81e-07
PRKCG	2.16376	3.49e-08
KRT7-AS	2.16358	6.7e-21
RNF43	2.16323	5.98e-24
TM4SF19	2.16122	3.22e-19
UBD	2.1612	5.02e-12
CDC25B	2.16027	3.54e-44
MAGOH3P	2.15763	6.25e-16
RP1-170O19.17	2.15668	4.61e-14
RP11-589M4.2	2.15584	5.26e-10
DGAT2	2.15563	2.12e-36
TMPRSS5	2.15536	2.41e-12
CEP72	2.15425	1.58e-50
MT-TM	2.15412	4.86e-08
ATP5PFP1	2.15069	2.36e-12
RP11-356I18.1	2.15011	4.76e-11
BOLA2P1	2.14828	1.35e-12
SNHG17	2.14581	3.52e-36
RP11-874J12.4	2.14575	7.84e-20
LGALS17A	2.14496	4.93e-09
IGSF23	2.1449	8.29e-12
DNAH5	2.14406	3.54e-18
C2-AS1	2.14039	7.47e-21
AC007009.1	2.1379	4.09e-11
RP11-578B16.1	2.13727	3.52e-13
EIF3KP3	2.13642	2.74e-12
BRCA2	2.13595	1.17e-37
UBE2C	2.13442	4.08e-44
SERPINB7	2.13171	9.22e-09
MYOM3	2.13063	1.41e-13
DDIAS	2.12894	3.44e-41
BX470102.3	2.12857	6.27e-22
H1-4	2.12631	5.87e-10
AXIN2	2.12527	1.63e-16
RP11-598F7.6	2.12399	3.99e-22
ADAMTS2	2.12267	1.87e-17
RECQL4	2.12104	1.47e-25
GJA3	2.12036	1.84e-13
RP11-103B5.4	2.11745	8.59e-18
FGF20	2.11736	6.59e-09
ATP11A	2.11579	4.65e-43
PTBP1P	2.11122	1.49e-15
SLC22A3	2.1095	6.07e-24
CTD-2286N8.1	2.109	8.66e-07
RP11-82L18.2	2.10877	6.04e-19
MROH6	2.1079	1.25e-18
ADAMTS6	2.10718	6.57e-25
EDAR	2.10713	2.07e-08
MSH5	2.10422	9.87e-30
ARHGAP40	2.10336	4.55e-18
RP11-428L21.2	2.10172	5.39e-09
FAR2P1	2.10146	6.76e-06
LINC02563	2.09723	8.62e-18
FBXO41	2.09677	3.92e-36
DSG4	2.09649	1.96e-19
CBARP	2.09519	1.17e-14
CCDC150	2.09288	5.71e-32
RP1-146I3.1	2.09263	5.14e-10
CFAP157	2.0907	5.31e-44
PBX4	2.08947	3.13e-33
MLXP1	2.08925	2.03e-13
TROAP	2.08914	1.6e-41
ASGR1	2.0883	1.16e-13
GOLGA6L2	2.08782	1.42e-17
IQGAP3	2.08624	7.91e-50
LINC01730	2.08538	6.55e-16
HSF4	2.0839	5.39e-23
CPXM1	2.0837	7e-21
BHLHA9	2.08239	2.59e-16
GSDMA	2.07926	1.09e-13
SERPIND1	2.07914	2.8e-07
DLX6	2.07902	1.62e-06
CYP4A22-AS1	2.07829	3.75e-24
PRDX2P1	2.07478	1.34e-11
MATN3	2.07302	1.01e-14
PADI3	2.07007	2.02e-06
CTB-50L17.5	2.06997	1.27e-14
ASIC1	2.06858	9.16e-28
E2F7	2.06833	3.79e-39
ISM2	2.06793	2.61e-06
RTEL1-TNFRSF6B	2.06698	7.09e-25
SPOCD1	2.06549	2.18e-23
PTP4A3	2.06478	4.57e-19
RPL18P13	2.06475	9.91e-08
RP11-1023L17.2	2.06347	9.61e-07
KDELC1P1	2.06307	1.5e-17
KCNJ14	2.06247	7.06e-38
TRMT1P1	2.06055	7.26e-14
EIF3IP1	2.05953	5.98e-11
ENC1	2.05797	1.24e-68
LINC00698	2.05714	2.28e-29
RP11-506H20.1	2.05691	1.3e-22
DSCC1	2.05624	6.38e-45
PRECSIT	2.05527	2.72e-25
TDGF1P3	2.05523	6.04e-14
RPL13P2	2.05417	1.48e-07
FNDC11	2.05392	1.9e-15
RP11-20L24.1	2.05389	2.44e-12
MME	2.05384	3.6e-11
FAM131C	2.05099	7.08e-14
SNORD48	2.0508	5.57e-24
AGT	2.04962	8.79e-16
PRDM13	2.04873	2.47e-09
LINC02223	2.04809	4.37e-29
AC104297.1	2.04785	7.86e-16
ARF1P2	2.04692	2.45e-13
DLX4	2.04687	3.12e-19
CBLIF	2.04612	2.41e-07
ARID3A	2.04588	4.47e-22
LZTS3	2.04533	5.27e-25
TNNT2	2.04388	1.29e-14
LRRN4	2.04375	2.66e-16
MYH16	2.04131	1.43e-21
TSPEAR	2.0389	2.26e-08
PMAIP1	2.03848	3.81e-38
GZMB	2.03815	1.35e-11
CYP27B1	2.03794	2.19e-40
LEF1-AS1	2.03737	1.59e-25
PLEKHG4	2.03707	1.17e-27
RPS19P1	2.03639	7.27e-08
RP11-106D4.2	2.03622	4.22e-19
AHSG	2.03618	2.01e-09
GRP	2.03482	5.37e-08
AQP5	2.02998	1.31e-06
ERHP1	2.02981	6.11e-08
S100A11P1	2.0296	3.92e-19
SNORA71B	2.02809	1.57e-22
RP11-85I17.2	2.02252	2.96e-18
TMEM270	2.02179	2.24e-17
MGC32805	2.02103	1.19e-07
MAGEA12	2.01965	4.56e-10
GJC3	2.01942	2.01e-14
DLX6-AS1	2.01871	1.76e-05
COL9A3	2.01831	3.85e-09
CCT5P2	2.0162	1.34e-10
RP11-615I2.2	2.01563	1.85e-25
RP11-383I23.2	2.01432	2.51e-15
RPL35AP27	2.01249	9.73e-16
CCN6	2.0114	7.02e-07
CTB-187L3.1	2.01062	2.45e-12
ORM2	2.00848	1.43e-11
SNHG4	2.00825	8.58e-30
ERP27	2.00784	7.1e-09
SIX4	2.00761	3.41e-15
LDLRAD3	2.00746	2.2e-28
RPL38P6	2.00691	1.06e-16
TSPEAR-AS2	2.00603	1.41e-10
UCN	2.00452	2.32e-19
KCNQ1OT1	2.0045	1.35e-14
WDR62	2.00417	3.05e-39
TPRXL	2.00357	4.98e-08
LINC01124	2.00174	5.4e-11
POLR1G	2.00172	3.53e-44
NPC1L1	2.00125	1.79e-06
RP11-346D19.1	1.99995	1.4e-18
UHRF1	1.99928	4.41e-41
KIF14	1.99913	6.02e-34
TMEM147-AS1	1.99849	5.45e-40
RP11-216L13.21	1.99836	2.86e-19
ACTR3P2	1.99825	6.38e-12
BRSK2	1.99757	2.01e-08
MYBL2	1.99661	1.64e-26
SAPCD2	1.99569	3.06e-34
RP11-568J23.1	1.99461	3.72e-06
IER5L	1.9936	2.96e-26
SHROOM4	1.99198	2.56e-25
IL17A	1.99197	6.7e-09
SLCO1A2	1.99084	1.33e-07
RNFT2	1.99051	3.08e-32
LINC01485	1.98926	7.48e-08
FANCB	1.98826	5.95e-30
ASB9	1.98704	2.26e-17
RPSAP52	1.98634	5.98e-23
RAB36	1.98489	2.19e-27
DNASE1L2	1.98466	8.45e-17
AZGP1P1	1.98423	7.02e-10
DIO2	1.98397	3.54e-19
RPL7AP4	1.98379	3.83e-11
MNX1-AS1	1.98376	3.26e-20
RPS6P26	1.98333	1.14e-07
MAT1A	1.98256	1.31e-06
KIF18B	1.98019	2.89e-42
AC079466.1	1.9798	2.87e-16
COL27A1	1.97909	4.72e-19
FAM3B	1.97503	3.36e-05
TPX2	1.97501	2.06e-50
FAM89A	1.97448	9.78e-51
RFX8	1.97395	1.26e-20
SNAI1	1.97313	2.1e-31
RP11-113I24.1	1.97153	2.58e-05
LINC01807	1.96842	3.5e-07
NHP2P1	1.96768	6.32e-12
ZNF280A	1.96706	1.45e-24
STX1A	1.96687	3.65e-31
IFITM5	1.96679	3.17e-15
HMGA2-AS1	1.96659	9.35e-11
NECTIN4	1.96652	2.68e-20
C20orf144	1.96552	1.33e-30
MCM10	1.9647	5.75e-46
CTD-2369P2.4	1.96421	8.94e-17
RPL34P31	1.96376	6.25e-07
RP11-431J24.2	1.96363	3.57e-05
RP11-143E21.6	1.96358	6.89e-36
ZNF239	1.96308	8.61e-33
SLC25A6P2	1.96276	4.26e-07
TCF7	1.96241	4.4e-33
KCNK9	1.96083	4.76e-09
ZNF695	1.96076	6.09e-23
AL590764.1	1.96058	7.06e-09
ALDOAP2	1.95819	2.51e-06
MIOX	1.95567	2.96e-12
GALNT6	1.95104	5.26e-34
SH3TC2-DT	1.95101	9.7e-14
NEK5	1.95089	8.78e-22
SPATA3-AS1	1.95032	9.79e-18
RP11-297P16.4	1.9498	1.83e-09
RPL11P3	1.94942	2.07e-08
PRELID3A	1.94783	3.13e-31
CD44-AS1	1.94758	1.38e-15
SLC39A10	1.94718	4.46e-57
LCN12	1.94704	4.42e-14
CTD-2527I21.14	1.9465	1.16e-21
RAD54B	1.94487	2.46e-32
NPW	1.94436	5.68e-09
SRMS	1.94269	3.24e-11
OTUB2	1.94197	6.36e-27
RP11-815J4.7	1.94148	8.44e-11
OSBPL3	1.94031	3.81e-67
PKMP2	1.93916	3.72e-08
H3P24	1.93689	2.42e-07
AHCYP7	1.93628	1.73e-11
SOX9	1.93557	8.98e-45
RP11-426C22.4	1.93479	1.39e-12
TIMP1	1.9334	3.38e-34
HNRNPA1P21	1.93239	4.56e-21
FGFRL1	1.93191	1.97e-27
RNA5SP149	1.92873	8.9e-07
CYP2D8P	1.92747	1.59e-17
RHBG	1.92588	1.45e-15
SNORD14E	1.92548	1.02e-13
RELL2	1.9253	8.56e-17
TP73	1.92444	1.43e-13
NBEAP2	1.92387	2.9e-26
DUSP14	1.92314	1.87e-57
ERCC6L	1.92309	7.83e-31
RPL10P6	1.9221	4.03e-07
RP11-524D16__A.3	1.92091	5.4e-12
TIMM17BP1	1.91833	4.92e-11
RPLP0P2	1.91704	3.58e-20
OR2I1P	1.91491	5.75e-09
TGIF2	1.91408	2.26e-43
PNKDP1	1.91397	1.69e-06
LINC02432	1.9121	0.000177623
HJURP	1.91158	3.22e-60
PGLYRP3	1.91111	2.38e-11
SLC12A9-AS1	1.91073	4.5e-19
PLAU	1.91065	8.87e-26
RPS5P8	1.91	9.64e-07
SP6	1.90944	1.75e-17
RP11-372E1.1	1.90808	5.09e-07
ULBP3	1.90806	2.86e-21
TPT1P12	1.90655	4.52e-07
TNFSF15	1.90552	5.25e-41
CTD-3064M3.7	1.90206	4.16e-14
CYCSP6	1.90202	7.83e-06
MTBP	1.90105	8.38e-38
SNHG15	1.90104	3.21e-56
PDZD7	1.90104	5.38e-20
NMB	1.901	2.49e-23
FXYD5	1.89971	1.58e-29
CTD-2540F13.2	1.89858	5.1e-15
TTC26	1.89804	2.39e-60
MIR4713HG	1.89796	2.3e-16
HOGA1	1.89717	1.04e-09
KRTAP5-1	1.8953	3.05e-15
CTD-3064M3.4	1.89512	5.52e-24
FGG	1.89484	1.18e-06
CTD-2527I21.15	1.89439	6.43e-06
SAPCD1	1.89431	3.94e-18
AC011754.1	1.89389	4.5e-07
AC009362.2	1.89382	2.15e-07
H2AZP2	1.89323	6.13e-10
DSG1	1.89281	3.74e-14
CELP	1.89083	0.000147414
DEFA6	1.89025	0.0023703
NT5DC4	1.89019	7.11e-14
RP11-373E16.1	1.89014	7.37e-10
THBS2	1.88934	8.62e-09
LHX5	1.88843	6.61e-09
LHB	1.88762	1.42e-09
ACBD7	1.88641	1.92e-18
DLGAP1-AS5	1.88567	0.000314098
TNNT1	1.88529	5.81e-06
ALOXE3	1.8847	1.12e-11
RP11-289K10.1	1.88286	5.84e-08
ADAMTS4	1.8823	1.96e-19
EME1	1.87907	7.14e-38
RP11-419J16.1	1.87902	2.18e-12
AP000695.4	1.87871	2.02e-17
PALD1	1.87843	1.22e-23
LINC01711	1.87756	9.18e-19
BEST3	1.87651	6.06e-09
RP11-661A12.9	1.87611	6.01e-13
FOXD1	1.87597	1.66e-05
H1-5	1.87554	8.11e-08
SOX1	1.87362	0.000232292
NSUN5P1	1.87358	1.5e-26
MELTF-AS1	1.8727	2.88e-24
JAG2	1.87134	5.36e-23
NEUROG2	1.87063	7.44e-13
KLRG2	1.8706	5.54e-06
NMU	1.87021	3.71e-07
PALM3	1.87021	4.92e-08
HCAR1	1.87011	1.44e-05
XXbac-BPG308K3.5	1.86908	5.89e-15
CBX8	1.86891	7.47e-50
RP11-254F7.1	1.86881	1.51e-28
EEF1DP5	1.86861	3.92e-07
RP5-854E16.2	1.8684	2.12e-10
CTD-3035D6.1	1.86837	2.67e-07
MYC	1.86737	6.02e-31
CCDC113	1.86687	3.34e-30
CFAP45	1.86583	1.96e-24
RFC3	1.86334	1.33e-46
KCP	1.86299	1.01e-20
SMCO2	1.86269	2.37e-18
AC125238.2	1.86089	5.91e-10
MSLN	1.8602	4.85e-06
AC005702.2	1.85979	4.34e-05
PKMYT1	1.85972	2.09e-21
MHENCR	1.85822	2.26e-22
IGLJ6	1.85817	8.77e-06
RP13-890H12.2	1.85812	3.17e-18
DACH1	1.85651	3.77e-12
RP11-424C20.2	1.85576	1.27e-18
SLC34A3	1.85562	3.64e-12
IGF2BP3	1.85546	0.000221635
DIAPH3	1.85377	4.02e-44
FGF18	1.85214	1.25e-15
RPL30P4	1.85131	5.09e-09
LINC01186	1.85101	6.98e-17
TXN2P1	1.85087	6.23e-08
RP11-752L20.3	1.85065	6.57e-13
SLC16A1-AS1	1.85022	6.24e-23
LRRC15	1.85	6.29e-12
RP1-79C4.4	1.84981	1.44e-13
NUF2	1.84962	8.51e-36
SDHCP2	1.84787	1.59e-07
TEDC2	1.84565	1.76e-20
MIR4435-2HG	1.84378	1.3e-55
RP11-128M1.1	1.84131	1.93e-11
RP11-310P5.1	1.84063	1.32e-25
ABCA12	1.84002	8.63e-06
RP5-908M14.10	1.83983	7.98e-23
DDC-AS1	1.83943	2.46e-07
CCT6P2	1.83831	8.51e-13
F7	1.83607	7.91e-06
CPSF1P1	1.83536	4.8e-08
PKMP5	1.83463	6.71e-08
APOA2	1.83458	2.21e-07
TSACC	1.83371	1.69e-29
PLEKHA8P1	1.83354	3.41e-36
COL6A4P1	1.8329	1e-14
RP11-388M20.6	1.83224	1.68e-06
CILP2	1.83132	2.74e-09
AKAP4	1.83103	7.89e-14
PAQR4	1.83085	1.03e-31
E2F1	1.83008	1.07e-31
AC108463.2	1.82882	2.28e-18
AHCYP4	1.82834	1.84e-10
BFSP1	1.82736	4.93e-21
CXCL6	1.8271	1.31e-08
CITED1	1.82519	5.76e-10
PPP1R14B-AS1	1.82458	8.06e-19
RP11-108K3.2	1.82419	8.98e-13
SNORD17	1.82398	1.14e-09
S100A11	1.8237	9.83e-37
DUSP5P1	1.82071	5.78e-25
EDNRA	1.81927	2.31e-20
PARP1P1	1.81869	4.77e-08
RP1	1.81854	6.38e-20
RP1-118J21.25	1.81796	2.01e-16
CKMT2	1.81779	5.07e-05
CTC-329H14.1	1.81766	5.66e-09
MST1	1.81754	1.11e-20
KREMEN2	1.81466	1.09e-12
LBP	1.81454	6.04e-08
COX4I1P1	1.81403	3.41e-06
ABALON	1.81355	5.8e-32
MET	1.81284	5.96e-43
ATP5PBP7	1.81186	2.98e-08
PUS7	1.80926	1.79e-63
SNORD15B	1.80876	3.42e-10
CENPI	1.806	4.09e-40
RP11-10J21.4	1.80427	1.29e-14
LINC01232	1.80392	3.33e-31
PIF1	1.80235	4.95e-29
RP11-173E2.1	1.80112	3.05e-10
TTLL9	1.80106	6.25e-14
LSM3P3	1.80096	3.36e-08
ODAM	1.80084	6.14e-06
PILRB	1.80059	8.28e-18
KLK11	1.80036	1.05e-05
RYKP1	1.80036	9.05e-11
AREG	1.79694	9.34e-11
PACC1	1.79635	3.33e-73
MPP6	1.79619	6.43e-20
DBIP1	1.79486	1.1e-06
TICRR	1.79468	2.68e-35
GNGT1	1.79422	1.82e-06
LINC01315	1.79176	2.45e-16
KRT87P	1.78919	3.96e-11
KLHL31	1.78912	1.8e-21
ZP3	1.78782	3.01e-16
BPIFB2	1.78709	3.41e-05
RP4-785G19.5	1.78706	3.58e-15
GPR143	1.78599	4.78e-06
CYP4X1	1.78455	3.48e-07
PURPL	1.78449	9.58e-05
RPL36P16	1.78438	2.11e-10
CXCL10	1.78431	1.42e-08
ECT2	1.78331	8.17e-40
RP11-785D18.3	1.78308	2.45e-08
CARMIL3	1.78088	1.87e-21
DNAJA1P3	1.77997	1.66e-10
KIF20A	1.77938	1.16e-45
CDC45	1.7788	3.81e-30
LZTS1	1.77838	6.67e-26
PPP1R14BP4	1.77836	3.16e-09
MUC16	1.77828	0.000148492
DNMT3B	1.77765	3.23e-29
LINC01511	1.77761	4.01e-16
DOK7	1.77761	4.83e-11
RHEBL1	1.77758	4.02e-29
RP11-333E13.4	1.77573	1.27e-08
NOXO1	1.77437	2.8e-05
ERICH2	1.7743	4.17e-09
FDPSP5	1.77387	3.29e-12
RASL10B	1.77286	2.39e-09
SRCIN1	1.77229	2.21e-16
WFDC10B	1.77151	7.68e-12
SCARNA12	1.77127	3.16e-12
INHBB	1.77053	1.13e-10
C19orf81	1.76867	2.03e-06
EXO1	1.76847	1.9e-40
AFAP1-AS1	1.76811	0.000121443
RP11-728G15.1	1.76762	3.94e-11
RP11-642A1.2	1.76734	4.08e-18
LINC01050	1.76638	4e-25
RP3-453C12.14	1.76618	2.57e-13
SNHG1	1.76597	1.72e-41
PYCR1	1.76563	8.86e-35
C9orf50	1.76554	1.53e-14
CLDN9	1.76538	4.04e-08
RP11-575C1.1	1.76465	4.07e-11
HSPD1P5	1.76462	3.42e-14
PDPN	1.76413	3.28e-19
RP11-832N8.1	1.76398	2.17e-07
LINC01433	1.76393	1.83e-20
ZNF469	1.76355	2.06e-15
SOX4	1.76322	1.28e-44
OVGP1	1.76296	6.51e-29
AC005336.5	1.76205	1.74e-06
H2AW	1.76153	1.91e-15
RP4-778K6.1	1.76148	1.31e-07
RP4-760C5.3	1.76124	1.03e-09
SLC2A12	1.76077	4.46e-10
RP11-843B15.4	1.75966	4.7e-16
RP11-34F20.7	1.75953	1.17e-21
EXTL3-AS1	1.75813	5.7e-15
AC011290.5	1.75812	9.31e-24
RP11-829H16.2	1.75753	1.11e-06
TYRO3	1.75651	4.21e-21
RHPN1-AS1	1.75543	1.42e-14
SERPINB2	1.75455	1.1e-05
HNRNPUP1	1.75404	8.95e-10
LCN2	1.75366	2.56e-06
TOMM34	1.75243	2.4e-39
TOMM40P4	1.75225	7.6e-27
CTB-47B8.5	1.75183	8.21e-08
MRPL3P1	1.75179	1.69e-12
SQLE	1.75172	5.03e-29
LIF	1.75057	1.05e-28
SNORD69	1.74782	1.02e-17
RP11-216L13.19	1.74763	9.82e-15
SLC5A6	1.7475	3.8e-31
IGF2BP1	1.74663	0.000235537
LINC01269	1.74655	1.49e-10
IZUMO1	1.74619	1.81e-09
RP11-227H15.5	1.74578	1.56e-11
IFITM1	1.74547	1.84e-19
EIF4E2P2	1.74525	3.51e-06
CHTF18	1.74457	8.01e-23
PITX2	1.74362	1.85e-11
AC005702.4	1.74307	1.89e-07
RNF224	1.74259	4.99e-12
RP11-44N22.3	1.7407	1.1e-13
HSP90AB3P	1.74068	1.74e-15
RP11-478J18.2	1.74067	2.66e-12
YWHAQP4	1.73922	2.48e-07
TOP1MT	1.73904	1.63e-29
COL12A1	1.73865	3.63e-13
VTCN1	1.73833	3.25e-07
EFNA3	1.73687	3.36e-20
RP11-60A8.1	1.73553	4.27e-05
MYL6P2	1.73494	6.93e-05
RP5-881L22.5	1.73439	4.26e-10
PTK7	1.73392	8.39e-16
DMRT3	1.73383	8.36e-10
UBE2S	1.73372	2.37e-23
PCAT1	1.73352	9.64e-13
C5orf34	1.73336	1.04e-40
RP11-70L8.4	1.73295	4e-13
RP5-1056L3.3	1.73292	3.18e-15
C1QBPP2	1.73242	1.38e-09
B3GNTL1	1.73241	1.44e-49
JPH1	1.73239	1.06e-36
AQP6	1.73218	3.68e-11
SNRPCP2	1.73181	1.94e-07
ITGBL1	1.73131	5.59e-07
BIRC7	1.72931	6.51e-09
SUGCT-AS1	1.72926	1.12e-10
RP11-473M20.9	1.72903	2.71e-08
FOXS1	1.72872	1.87e-17
HAPLN3	1.7285	4.26e-19
PCAT14	1.72761	5.9e-05
AC009517.2	1.72722	8.5e-09
AC108059.1	1.72714	7.36e-08
SAP18P2	1.72681	4.54e-11
TPSP2	1.72588	3.64e-18
RP11-142E9.1	1.72391	1.4e-21
CCT7P1	1.72368	1.21e-06
ABCA9-AS1	1.72318	4.04e-09
AC133785.1	1.72036	1.2e-14
RPS6P25	1.7189	1.97e-10
ST7-OT4	1.7185	8.33e-11
SLC9A3-AS1	1.71815	1.74e-10
ATP6V0A4	1.71771	1.1e-11
CTA-414D7.1	1.71665	2.23e-07
GINS1	1.71539	2.74e-32
DUOXA2	1.715	0.0012834
KRTAP5-4	1.71374	5.13e-17
AC010878.3	1.71091	3.76e-07
IRX3	1.70989	7.63e-07
PMPCAP1	1.70962	2.17e-09
GUCY1B2	1.70926	2.67e-10
CDC6	1.70906	3.62e-35
KRT15	1.70877	7.87e-17
UBE2SP2	1.70797	2.53e-09
NAT16	1.70645	1.25e-09
LINC01572	1.70498	7.41e-21
ALG1L3P	1.70482	1.22e-06
CTC-453G23.5	1.70453	5.83e-12
ATP5MC2P1	1.70392	1e-06
RAD54L	1.70377	2.07e-34
CEP55	1.70314	5.99e-40
RPL29P2	1.69978	2.32e-09
SYT8	1.6989	3.14e-09
CKAP2L	1.69756	1.14e-41
IL1RN	1.69661	2.09e-10
VENTX	1.69597	4.28e-06
RP11-308D16.2	1.69593	6.6e-30
LASTR	1.69521	1.05e-10
LAIR2	1.6952	9.23e-10
CENPA	1.69471	5.58e-39
HDAC1P2	1.69441	6.18e-06
SLC12A5-AS1	1.69417	1.75e-10
RP3-412A9.17	1.69348	6.18e-10
TTC16	1.69327	9.91e-11
SYPL1P2	1.69284	2.1e-15
LA16c-329F2.2	1.69225	2.56e-13
NME1	1.69187	8.35e-41
C19orf48	1.69116	5.01e-30
LEMD1-AS1	1.69101	5.43e-09
DDX3P1	1.69078	1.96e-09
RHCG	1.69035	3.35e-06
DNAH14	1.68991	2.13e-12
RDH16	1.68879	1.72e-14
AC018641.7	1.68823	2.96e-08
PROX1	1.68764	6e-15
ATP5PBP6	1.68724	7.89e-06
CYTOR	1.6868	2.37e-36
DUXAP10	1.68627	6.06e-10
KLHL17	1.68611	1.33e-20
RP11-467I20.3	1.68597	7.15e-07
RP11-54O7.10	1.68558	1.88e-15
RP11-384B12.3	1.68544	1.36e-09
MYRF-AS1	1.68533	4.5e-07
ZNF692	1.68512	2.8e-37
PES1P2	1.68506	1.29e-08
ST3GAL1-DT	1.68502	1.29e-12
RP11-927P21.4	1.68497	5.23e-10
STIP1P3	1.68433	1.3e-08
PSORS1C2	1.68248	1.87e-07
H2AZP3	1.68198	2.26e-10
P4HA3	1.68174	5.37e-16
PCBP2P1	1.68142	4.57e-12
TBX20	1.68135	2.97e-05
C2CD4B	1.68081	2.33e-07
GTF3A	1.68065	6.17e-29
IRAK2	1.67983	1.92e-22
RP11-307I14.2	1.67905	3.92e-10
SCARNA9	1.67885	4.29e-09
SBF1P1	1.67792	6.11e-06
GPT2	1.67744	4.39e-33
ADAT2	1.67713	1.1e-40
NR5A1	1.67701	0.000469788
PDCD2L	1.67685	5.55e-33
MMP20	1.67644	2.66e-12
LBX2	1.67598	1.66e-22
SNORA33	1.67583	2.92e-17
TPT1P2	1.67563	1.83e-05
COL22A1	1.67455	9.24e-12
LIME1	1.67222	2.42e-14
CCND1	1.67127	2.55e-45
ZDHHC20-IT1	1.67087	4.37e-13
CCAT2	1.67078	4.79e-16
LINC02487	1.67059	9.43e-11
SPATA20P1	1.67019	1.49e-17
RPL31P61	1.66987	7.37e-07
NXPH1	1.66951	1.77e-19
RP5-836N17.4	1.66758	3.02e-12
SCLY	1.66674	5.85e-42
CCNE1	1.66665	4.14e-27
SUGT1-DT	1.66606	4.93e-20
CADPS	1.66564	1.5e-07
HROB	1.66561	5.93e-32
LINC01929	1.66529	4.07e-09
DUSP15	1.66492	3.1e-09
NUP62CL	1.66331	1.14e-26
PELATON	1.66324	6.38e-21
PKMP1	1.66301	3.13e-08
NR0B2	1.66136	5.44e-06
PODNL1	1.66126	7.98e-17
AC009133.15	1.66126	3.13e-06
RP11-629B11.4	1.661	2.01e-07
RP11-510N19.5	1.66044	1.41e-14
HMGA1P8	1.66005	1.29e-15
DUXAP9	1.65963	7.79e-08
UBE2SP1	1.65918	1.42e-12
AC092573.2	1.65909	2.26e-09
ZNF121	1.659	1.64e-38
CCT5P1	1.65846	1.21e-10
PPAT	1.65782	3.92e-51
AFP	1.65773	1.78e-07
KCNJ15	1.65758	8.02e-09
PA2G4P2	1.65753	2.62e-09
COPS8P2	1.65684	1.09e-07
SCDP1	1.65681	9.4e-11
NPIPB5	1.65674	2.18e-09
CDCA7	1.65638	2.7e-29
MIR4449	1.65618	2.52e-06
RP11-972P1.10	1.65591	1.51e-12
UBL5P2	1.65542	2.34e-08
MIR647	1.6552	8.3e-15
CYP4F8	1.65514	1.28e-07
CDCA3	1.65421	1.62e-36
NDUFA4L2	1.65412	5.66e-12
RP11-436H11.1	1.65381	2.17e-05
HBQ1	1.65323	2.92e-05
ZFAS1	1.65245	2.12e-31
ANGPT2	1.65198	2.17e-30
RP11-63P12.2	1.65149	7.26e-08
RP11-220D10.1	1.65133	1.33e-06
PRMT1P1	1.65053	2.06e-10
RP11-727F15.9	1.64904	2.05e-23
HCAR3	1.64903	1.6e-05
AC009404.2	1.64697	3.72e-30
LINC00896	1.64667	1.78e-11
RP11-121C6.5	1.64587	6.34e-08
RP11-95M15.2	1.64566	7.43e-14
NACA2	1.64515	8.84e-09
POLQ	1.6451	7.98e-29
AC007405.6	1.64492	4.21e-12
RPL21P67	1.64437	9.46e-06
SNORD104	1.64284	1.2e-13
FXYD4	1.64242	4.53e-08
COX5BP6	1.64213	3.24e-15
HNRNPH1P3	1.64203	2.34e-07
RP11-83M16.1	1.64091	2.93e-05
TIGD1	1.63985	5.84e-35
LINC00920	1.63983	5.88e-09
HSP90B3P	1.63848	1.14e-08
RP11-378J18.6	1.63845	1.06e-08
SAPCD2P3	1.6382	1.16e-06
F2RL2	1.63786	2.03e-12
RNF32-AS1	1.63784	1.86e-11
SHCBP1	1.63779	9.64e-46
KLK5	1.63688	3.49e-05
CDIPTOSP	1.63615	2.04e-08
WDR4	1.63515	5.88e-40
RP11-498C9.4	1.63438	7.41e-19
RPL37P2	1.63359	5.34e-10
RP11-47F1.1	1.63336	2.77e-08
SNRPD2P1	1.63303	2.58e-07
RP11-196I18.4	1.63298	9.23e-08
PAX2	1.63287	0.000376151
S100A7	1.63275	6.93e-08
LINC02864	1.63176	0.00255779
CCDC148	1.63147	2.94e-12
IZUMO2	1.6314	1.87e-05
HIGD2AP2	1.62956	2.03e-05
ALDH4A1	1.62931	4.67e-14
SEPHS1P4	1.62872	5e-09
LINC00894	1.62751	3.31e-14
GAS2	1.62742	2.16e-12
PTRH1	1.62679	4.84e-12
SBF1P2	1.626	4.61e-06
RP11-742B18.1	1.62533	1.19e-12
AF196972.3	1.62502	1.35e-14
SPNS3	1.62439	2.26e-14
CCDC192	1.62391	1.02e-18
TMEM255B	1.62343	1.62e-18
FKBP4P6	1.62305	1.05e-10
RNU4-2	1.62272	0.000453215
MRGBP	1.62268	2.5e-51
ATP5MC1P4	1.62239	2.84e-14
AC005307.1	1.62237	2.08e-05
CTD-3214H19.6	1.62202	2.42e-11
RP11-5P18.10	1.61976	3e-11
EVPL	1.61864	3.01e-18
CSAG1	1.61737	4.16e-05
PA2G4P1	1.61723	1.06e-09
SRIP3	1.61716	0.0001046
RPS6KL1	1.61629	2.21e-33
MMP12	1.61601	1.04e-07
TWIST1	1.61589	2.18e-12
RP11-589N15.2	1.61543	3.15e-21
RP11-43F13.4	1.61538	8.28e-10
SLCO5A1	1.6153	4.81e-13
RP3-508I15.18	1.61522	5.88e-06
RP11-67P15.1	1.61443	1.75e-08
RP11-389O22.4	1.61431	2.6e-06
MIR4721	1.61411	1.26e-06
RP11-49C9.2	1.61402	1.98e-10
ATAD2	1.61393	1.21e-36
ERVMER34-1	1.61294	2.61e-07
CAPN12	1.61286	1.79e-12
RPA2P2	1.6126	1.27e-05
C9orf116	1.6117	6.69e-17
RP11-552O4.2	1.61127	7.53e-06
SHISAL2B	1.61061	8.6e-05
ORM1	1.61026	6e-05
SUPT4H1P2	1.60973	1.26e-05
NSA2P3	1.60922	8.66e-10
AC137723.5	1.60863	5.72e-16
POP1	1.60856	5.92e-43
AC005014.5	1.60779	3.59e-05
KISS1R	1.60648	4.56e-08
ACTG1P20	1.60629	1.66e-06
PPP2R3B	1.6058	1.6e-26
LINC01311	1.60579	1.93e-21
KIAA1549L	1.60563	4.81e-06
MPP3	1.60476	2.26e-28
HELLS	1.60364	2.7e-31
RP11-734K21.2	1.60364	5.79e-10
CHAC1	1.6033	1.74e-13
RP11-364L4.1	1.60287	5.7e-12
RIPK2	1.6026	5.1e-58
LINC00525	1.602	1.63e-09
TWNK	1.6016	3.24e-51
RP11-791G16.2	1.59992	4.57e-08
PTMAP4	1.59974	7.15e-10
MTFR2	1.5997	8.66e-32
RP11-568K15.2	1.59966	3.32e-09
AP1S3	1.59921	2.37e-31
FCN3	1.59791	3.54e-16
TRMT112P6	1.59787	1.33e-08
TMEM158	1.59751	2.74e-18
AC010904.1	1.59703	5.3e-07
EIF3KP2	1.59595	2.98e-05
SYT7	1.59514	8.31e-14
SPNS2	1.59419	2.17e-15
LINC02533	1.59361	1.87e-06
NACAP2	1.59216	6.21e-07
PMEPA1	1.59211	1.84e-14
FLJ16779	1.59174	2.35e-06
AC008746.12	1.59155	1.42e-17
C2	1.59093	1.19e-18
AURKA	1.59071	1.39e-37
PRR9	1.58955	3.79e-11
CLCN4	1.58938	3.02e-13
ITGA11	1.58907	1.15e-11
TUBB3	1.58792	3.95e-12
GRB7	1.5877	4.52e-22
RIPPLY1	1.58562	1.23e-08
RP11-296P7.4	1.58407	9.85e-06
CTD-2033A16.2	1.58387	5.87e-12
CHPF	1.58377	1.49e-25
RP11-393N4.2	1.58359	9.66e-08
LINC02604	1.58248	3.37e-14
HMGA1P2	1.58243	3.78e-16
RP11-62H20.1	1.58223	1.41e-10
CFAP74	1.58193	1.62e-09
RPS19P3	1.58177	5.42e-10
PABPC1P3	1.5813	1.45e-16
CSE1L	1.58026	1.28e-46
KIF18A	1.58019	5.6e-35
ASS1P4	1.58001	2.37e-05
PABPC3	1.57902	1.97e-12
GNA15-DT	1.57867	3.02e-12
MND1	1.57754	1.92e-25
AC011933.2	1.57741	2.87e-11
RPL35AP17	1.57718	3.45e-08
CTC-308K20.3	1.57712	1.22e-14
RP11-152N13.16	1.57704	3.03e-24
EGR4	1.57697	4.01e-07
RP11-278H7.5	1.57649	1.66e-09
TNRC18P2	1.5759	7.82e-06
AC092198.1	1.57587	4.06e-10
SIX2	1.57537	2.13e-05
RP11-645C24.4	1.5751	5.07e-10
RP4-564F22.5	1.57492	6.12e-10
CTD-2349P21.5	1.57484	9.7e-08
PADI1	1.57453	1.39e-07
VEGFA	1.57416	6.13e-38
CENPF	1.57406	7.24e-28
RP11-817I4.1	1.57398	1.67e-14
EIF4EP1	1.57371	5.16e-10
CTSV	1.57336	1.14e-11
LINC01132	1.57304	2.13e-20
RP3-439F8.1	1.57287	1.74e-11
MELK	1.5725	8.03e-39
HSPH1	1.57176	6.75e-22
RP11-334C17.5	1.57174	1.23e-19
UCKL1-AS1	1.5713	1.43e-15
RP4-697K14.15	1.5712	2.38e-11
CCR8	1.57116	2.59e-10
C10orf55	1.57111	1.45e-17
RPL39P40	1.57061	2.2e-08
COL8A1	1.56983	6.04e-09
LOXL2	1.56965	7.75e-21
MYO18B	1.56857	4.36e-05
HSPD1P2	1.5682	5.38e-06
RP11-148K1.12	1.56733	1.7e-16
POLR3G	1.56671	4.08e-20
PLAC1	1.56582	1.27e-06
BYSL	1.56456	4.66e-41
ZSWIM4	1.56455	6.65e-48
GOLT1A	1.56448	1.27e-14
FKBP10	1.56446	1.49e-13
CBX4	1.56369	3.47e-44
RP11-377K22.2	1.56356	2.64e-07
LINC01273	1.56344	2.15e-10
CDCA5	1.56303	1.13e-34
IGFL2	1.56302	1.82e-05
ZBTB12	1.56266	4.5e-22
OR7E38P	1.56246	1.79e-26
EMC3-AS1	1.56208	5.77e-29
MIR3142HG	1.56112	2.24e-11
RTRAFP2	1.561	2.88e-05
CCNF	1.55987	3.42e-41
C9orf163	1.55929	1.95e-15
LMNTD2-AS1	1.55856	6.62e-12
AADAC	1.55687	4.07e-06
NEK2	1.55672	1.37e-41
NKX2-1	1.55657	7.67e-06
C17orf78	1.55577	0.000104102
AK6P1	1.55442	8.61e-06
KIAA0895	1.5537	7.14e-23
TMEM97	1.55359	6.61e-36
PNPT1P1	1.55319	2.31e-09
RP13-516M14.2	1.55266	5.39e-10
FAM72A	1.55253	5.92e-20
GAPDHP70	1.552	6.39e-08
RANP1	1.55179	4.81e-12
R3HDML	1.55144	2.52e-07
NOD2	1.55107	2.84e-18
RHBDF2	1.55019	1.48e-37
RPS5P3	1.54995	0.000108614
UPK2	1.54959	1.82e-06
POU3F2	1.54916	2.58e-09
MS4A15	1.54738	1.62e-05
NEIL3	1.54725	7.59e-28
TIGD4	1.54596	2.57e-17
ALG1L	1.5459	7.57e-10
CMSS1	1.54554	4.19e-51
FANCA	1.54553	1.88e-40
BMP4	1.54416	3.69e-12
NKRF	1.54265	1.45e-51
UBE2T	1.54234	2.9e-30
KIF2C	1.54225	2.62e-36
POU4F1	1.54171	2.23e-06
AC107081.5	1.54009	6.4e-20
SMPD5	1.539	1.41e-12
RPL30P3	1.53888	7.46e-06
AC010970.2	1.53863	0.000156752
SNORD99	1.53778	5.02e-18
DNA2	1.5376	9.69e-30
TFAP4	1.53679	1.56e-53
AC004967.7	1.53674	3.34e-31
ATP5F1BP1	1.53669	8.5e-05
HSPE1P2	1.53626	1.56e-13
KAT2A	1.53581	2.01e-41
SNHG12	1.5357	2.68e-31
CPNE1	1.53508	1.13e-20
RP11-749I16.3	1.53425	2.15e-11
GTSE1	1.53321	5.25e-39
GRAMD1A	1.5331	4.86e-36
RPS11P5	1.53275	1.52e-08
SIGLEC15	1.53222	2.58e-08
SNORD46	1.53177	4.59e-11
RP11-510I6.2	1.53172	2.64e-05
RPGRIP1L	1.53106	3.59e-52
RP11-30O15.1	1.53105	1.37e-16
VGF	1.53047	2.38e-07
RP11-386G11.10	1.53044	8.66e-11
CDK1	1.5304	8.88e-31
SLC28A3	1.52976	1.19e-05
CLPSL2	1.52969	1.1e-13
MYL6P3	1.52969	0.000104481
PLK5	1.5295	1.95e-05
LINC01484	1.52895	4.61e-12
LTB4R	1.52879	1.05e-21
LRRC43	1.52841	9.77e-11
RP11-84O12.2	1.5283	2.82e-05
LAPTM4BP1	1.52814	1.06e-05
KRTCAP2P1	1.52706	2.42e-05
SCML1	1.52688	3.07e-23
SULF1	1.52678	1.65e-08
EPHA8	1.52669	7.9e-06
PYCR3	1.52651	1.29e-17
RP11-57A19.2	1.5265	6.88e-08
ZNF280C	1.52558	7.58e-33
BUB1	1.52498	8.63e-45
NPIPB13	1.52467	3.35e-06
RNF182	1.52416	7.59e-05
WI2-87327B8.2	1.52406	4.67e-09
CTD-2349P21.1	1.52399	9.42e-05
RPL22L1	1.52377	9.41e-14
DKC1	1.52329	6.17e-56
SPHK1	1.52323	1.16e-11
TUBA5P	1.52287	1.43e-16
DPY19L3-DT	1.52206	1.03e-14
RNU6-850P	1.52205	1.56e-09
ZNF697	1.52111	1.69e-31
FOXA2	1.52055	1.29e-16
RUSC1-AS1	1.52048	5.22e-21
PUS1	1.52039	5.78e-39
PRSS51	1.52034	1.17e-05
DUSP2	1.5202	1.05e-16
CKAP2	1.52	1.29e-37
RPL31P2	1.51988	3.58e-08
RP11-157P1.4	1.51948	9.62e-22
AC003958.2	1.51855	1.12e-19
PPM1N	1.51797	2.54e-16
AC005740.4	1.51771	3.7e-07
RP11-585P4.5	1.51769	3.32e-13
LINC01270	1.51767	1.36e-16
EIF5A2	1.51767	4.44e-35
ILF2P1	1.51642	3.33e-06
DDX11-AS1	1.51615	2.26e-21
RP11-334A14.8	1.51526	5.69e-08
ATP5MC2P4	1.51375	6.86e-06
BTF3P7	1.51291	3.64e-08
KLK12	1.51257	0.000547474
AC004231.2	1.51186	3.91e-06
TTYH3	1.51174	2.79e-31
BTF3P13	1.51107	1.56e-05
PABPC1P1	1.51093	2.34e-10
IGFBP1	1.51074	4.32e-05
E2F5	1.51065	6.27e-34
RP11-54O7.1	1.50974	7.85e-06
KB-1208A12.3	1.50965	2.83e-25
RP11-401L13.4	1.50928	3.6e-09
RP11-69L16.5	1.50891	5.28e-07
KCNH4	1.50886	2.48e-10
RP11-863P13.3	1.50872	4.85e-07
SNORD100	1.50743	2.38e-15
MRPL20-DT	1.50715	2.24e-29
CKS2	1.50695	5.07e-30
LIF-AS2	1.50633	3.58e-16
KIF23	1.50621	2.54e-42
WNT8B	1.5059	8.76e-09
MELTF	1.50585	1.43e-12
RP1-181J22.1	1.50574	6.02e-06
LINC00658	1.50557	6.78e-07
BICD1	1.50553	1.77e-29
CCL24	1.5054	3.07e-07
ZNF670-ZNF695	1.50529	4.09e-16
IMPDH1	1.50516	1.14e-30
ANXA3	1.50503	5.49e-24
URAHP	1.50489	1.3e-18
CTD-2537I9.12	1.50452	3.81e-10
EPHB3	1.50433	1.56e-11
UBE3D	1.50431	1.82e-39
AHCY	1.50402	2.53e-27
RP11-543E8.2	1.50373	0.000147562
MYH4	1.50372	2.75e-06
GNB1L	1.50365	1.38e-18
MCTS2P	1.50302	1.56e-20
GPR19	1.50302	3.7e-21
MFSD12	1.50289	8.99e-42
GRIN3B	1.50277	1.85e-07
FOXI3	1.50273	9.22e-11
AP001469.9	1.50249	3.65e-25
PABPN1P2	1.50235	4.13e-06
NUCKS1P1	1.50225	6.53e-07
CTU1	1.50219	1.93e-11
RP11-573D15.1	1.50216	1.03e-10
CFAP20DC	1.50081	6.45e-08
PAICSP4	1.50078	1.31e-11
RP1-278E11.3	1.50038	8.12e-09
TNFRSF10C	1.5003	1.85e-14
CAPN10-DT	1.50025	6.73e-32
AC092614.2	1.49912	8.89e-16
SCAT2	1.49821	5.78e-13
CPLX1	1.49767	1.33e-10
KIAA2012	1.49734	3.38e-08
ATP5F1EP2	1.49697	2.31e-10
HES6	1.49632	3.22e-13
RP11-394I13.2	1.49605	1.33e-13
ZNRF3	1.49497	9.1e-17
MRPL2P1	1.49493	1.07e-05
KB-1440D3.13	1.49464	7.16e-11
CIBAR1P1	1.49399	5e-11
UBA52P3	1.49384	2.82e-06
AC007750.5	1.49379	3.45e-08
AC068580.7	1.49357	8.17e-17
SAMD10	1.49346	2.75e-18
NKILA	1.4928	3.47e-11
RP11-616M22.7	1.49276	1.05e-09
RN7SK	1.49263	0.000624274
PDCD5P2	1.49225	1.26e-06
FAM72D	1.49221	6.84e-11
PTF1A	1.49216	9.63e-09
ETS2P1	1.49095	4.29e-06
RP11-485G7.6	1.4909	3.4e-13
SLC9A7	1.49081	2.69e-13
TNFSF11	1.49061	4.49e-11
FRGCA	1.49059	1.2e-07
PSRC1	1.48824	8.13e-28
FSIP2-AS2	1.48808	1.94e-07
TERT	1.48747	1.7e-09
RP11-278L15.2	1.48643	3.68e-09
EIF4A1P9	1.48623	2.87e-06
NUFIP1	1.48569	9.35e-36
RPL13P12	1.48555	3.38e-08
RP11-109G23.1	1.48501	0.000638403
RP11-81A1.3	1.48477	4.52e-05
CMTM7	1.48476	1.51e-26
IFITM3	1.48446	2.03e-19
SHISA5P2	1.48442	2.85e-08
ASPM	1.48421	1.87e-23
WDR90	1.48406	1.76e-25
RRM2	1.48371	4.72e-34
MIR3661	1.48312	3.55e-06
RP11-303E16.2	1.48237	1.24e-24
RP4-583P15.15	1.48236	5.09e-12
MC1R	1.48125	3.95e-21
TBX4	1.48075	0.000103758
RP11-417L19.6	1.48074	7.45e-23
RP11-11N5.1	1.48023	0.00644128
KIF4A	1.48014	1.08e-39
REM2	1.47973	1.27e-16
CTD-2510F5.4	1.47873	1.38e-23
MIR378D2HG	1.47852	1.83e-11
RP1L1	1.47832	3.09e-08
RP11-700P18.1	1.4782	1.41e-09
SLC2A1	1.47778	3.51e-15
KIFC2	1.47743	1.22e-11
CIP2A	1.47663	4.14e-30
METTL1	1.47653	5.81e-38
TRIM59	1.47647	6.57e-38
CLMAT3	1.47544	2.23e-06
SGO1	1.47536	1.77e-27
FRMD5	1.47485	9.85e-11
RP11-390P2.2	1.47405	9.16e-07
RPP40	1.47264	2.6e-27
TSPO2	1.47007	2.31e-11
RP11-397E7.1	1.46948	2.25e-06
PCNX2	1.46939	4.79e-33
PDCD5P1	1.46887	6.55e-08
SRRM1P3	1.46885	1.71e-10
SPINDOC	1.4683	1.3e-30
RP11-451J24.1	1.46822	8.35e-05
RP11-461A8.4	1.4681	1.23e-17
HCRT	1.46743	1.73e-08
HEPHL1	1.467	1.75e-05
C20orf204	1.46675	1.01e-09
MAD2L1	1.4664	3.12e-31
PMFBP1	1.46617	1.15e-12
HSBP1P2	1.46613	2.08e-05
RRP7BP	1.46558	1.3e-38
TRAF5	1.46547	1.53e-28
PA2G4P4	1.4648	1.54e-16
FAM241B	1.46471	3.46e-19
HNRNPA1P26	1.46428	1.88e-08
RAD51AP2	1.46419	2.93e-07
TOP2A	1.46418	2.14e-29
NOP2	1.46391	4.02e-49
ATP2A1-AS1	1.46351	1.89e-11
RP11-321A17.3	1.46348	7.75e-06
HECW2	1.463	2.38e-20
PRMT5-AS1	1.46284	2.29e-21
CFB	1.46211	9.25e-17
PSMA2P3	1.46205	2.2e-08
RRP12	1.46129	7.21e-48
AC006483.5	1.461	5.93e-11
FAM53A	1.46078	1.33e-13
PITX1	1.46014	6.62e-14
WNT11	1.45967	7.3e-05
OAZ1P1	1.45939	0.000234598
LINC00513	1.45938	8.51e-09
RPL35AP36	1.45926	2.23e-06
BIRC5	1.45873	2.31e-29
C2orf15	1.45842	2.97e-31
PRSS1	1.45688	0.000178111
CHAF1B	1.4568	2.96e-35
LINC01569	1.45615	1.68e-18
GINS4	1.45614	4.2e-26
TAF1A	1.45602	2.31e-32
CCNB1	1.45584	1.4e-28
DDX10P2	1.45494	7.99e-09
FOXP3	1.45471	3.16e-15
FASN	1.45431	1.12e-22
LINC02244	1.45414	1.31e-07
JADE3	1.45312	6.46e-40
ACTR3B	1.45306	2.42e-45
SPAG17	1.453	6.38e-07
COL5A2	1.45279	2.01e-11
GPR84	1.4527	4.19e-10
RPL5P18	1.45232	1.06e-09
LDHAP4	1.4515	1.78e-07
CLSPN	1.45148	1.17e-23
PRR19	1.45009	8.46e-15
SETSIP	1.44961	6.4e-13
RNF32	1.44938	1.58e-25
RP11-438N5.2	1.4493	7.75e-07
KRT18P33	1.44906	9.3e-06
PSMD7P1	1.44887	2.97e-05
SNORD101	1.44864	6.64e-10
RP11-723O4.7	1.44859	1.42e-08
CTD-2653D5.1	1.44856	1.12e-08
NSUN5P2	1.4484	4.45e-13
DCUN1D5	1.44839	6.03e-47
PRR11	1.4477	2.25e-37
PROX1-AS1	1.44711	6.25e-09
REEP6	1.44711	1.84e-08
CAD	1.44654	1.85e-46
TBC1D30	1.4459	3.46e-32
FCHO1	1.44569	8.58e-13
RPS2P35	1.44508	8.31e-08
TXNRD3	1.44501	1.07e-46
RP11-571F15.3	1.44423	1.52e-06
PHF5CP	1.44395	1.45e-06
GAST	1.44394	2.19e-09
SPATA6L	1.4433	3.16e-18
H2AC12	1.44329	4.69e-06
CENPE	1.443	1.01e-20
CENPN	1.4425	1.17e-39
RPL27P6	1.44181	3.77e-06
LINC02544	1.44165	8.45e-10
RP1-68D18.2	1.44149	2.9e-11
COL4A1	1.44139	2.96e-17
ADAMTSL5	1.44045	1.34e-17
RP11-295D4.1	1.44037	5.27e-15
ATAD3C	1.44032	2.46e-07
GPC2	1.43965	1.38e-16
RP5-1028K7.2	1.43959	6.36e-16
GNG4	1.43828	0.00122369
IPO4	1.43769	2.15e-22
RP11-807E13.3	1.4375	1.38e-06
RP13-554M15.5	1.43709	3.43e-07
RANBP17	1.43593	3.91e-12
RACGAP1P1	1.43556	2.83e-06
RNA5SP183	1.43507	0.000294155
LINC01303	1.43486	6.99e-07
AC012501.2	1.43481	2.14e-17
H2BC18	1.43457	2.23e-07
RP11-42O4.2	1.43452	1.67e-09
HMGB1P8	1.43451	6.16e-12
LINC01703	1.43451	3.1e-12
HNRNPA1P27	1.43417	1.06e-09
RPS29P8	1.43394	0.00708685
ASMTL-AS1	1.43392	1.67e-12
RP11-344L21.1	1.43358	4.12e-05
CTA-126B4.7	1.43295	1.57e-07
PHBP4	1.43275	7.82e-06
AL161626.1	1.43255	0.000722111
IFITM9P	1.43239	4.15e-08
MAGEA4	1.43207	0.000382875
RP1-40G4P.1	1.43177	3.64e-05
RNF139-AS1	1.43155	1.52e-21
RUNX1	1.43131	8.39e-34
NT5DC2	1.43108	3.34e-22
HASPIN	1.43107	3.26e-24
CIBAR1	1.43107	1.04e-20
RP5-1120P11.3	1.4305	3.16e-13
C1orf112	1.4304	1.06e-42
CASC15	1.42981	5.91e-13
HYAL3	1.4294	1.92e-17
CENPH	1.42907	9.83e-32
SNORA65	1.42896	4.7e-18
LA16c-390E6.4	1.42863	1.97e-12
EIF1P3	1.42705	1.42e-05
SNHG3	1.42684	3.33e-23
PRR5-ARHGAP8	1.4266	5.38e-16
NDUFB1P1	1.42566	0.00175193
RP4-575N6.2	1.42528	6.16e-06
MINCR	1.42498	3.36e-18
ZFP69B	1.42412	1.45e-23
C5orf66	1.42389	3.45e-29
KRT6C	1.42364	2.64e-10
SLC25A27	1.4226	4.16e-14
SLC12A2	1.42106	1.19e-18
SNHG20	1.42094	7.85e-36
RP11-157F20.3	1.42072	5.38e-08
PSPH	1.42067	7.6e-29
RP11-401P9.6	1.42047	2.91e-05
RP11-126O1.4	1.42013	4.69e-10
SLC38A5	1.41947	6.46e-06
RP11-535A19.1	1.41931	4.94e-14
RPS4XP3	1.41898	6.13e-06
RNU6ATAC	1.41857	0.000420416
LINC02154	1.41827	8.36e-06
ROBO2	1.41818	8.57e-07
BZW1-AS1	1.4178	5.33e-06
DTL	1.41773	6.59e-34
MTHFD2	1.41704	4.08e-38
ZMYND19	1.41688	8.2e-36
B4GALNT4	1.4168	0.000711399
MCF2L-AS1	1.41629	3.25e-10
LYAR	1.41629	8.03e-39
NXT1-AS1	1.41575	1.07e-07
NANP	1.41555	8.92e-35
STAG3L5P-PVRIG2P-PILRB	1.41526	9.51e-19
LINC01235	1.41505	6.32e-08
FOXG1	1.41496	0.00852993
RP11-72M17.1	1.41483	4.47e-17
LA16c-306E5.1	1.41478	1.35e-05
NUDCD1	1.41415	4.26e-37
RNF39	1.41397	6.69e-15
TTK	1.41355	5.87e-28
GJB3	1.41323	4.23e-10
RPL8P1	1.413	1.13e-06
S100A3	1.41289	3.56e-09
ANKRD20A19P	1.41202	6.25e-08
RP11-674E16.4	1.41164	3.9e-07
EIF5AP2	1.41121	4.17e-09
PAFAH1B3	1.41112	3.54e-16
RP11-435O5.4	1.41024	9.9e-09
RBM39P1	1.41014	5.79e-07
SNORD19	1.41008	9.16e-10
CMTM8	1.41002	1.96e-28
TRPV4	1.40992	1.76e-12
CLLU1-AS1	1.40976	4.21e-05
RP1-89D4.1	1.40958	1.68e-07
CTD-3222D19.7	1.40949	3.08e-22
NCAPGP1	1.40839	2.2e-14
PLK1	1.40778	8.58e-25
HELLPAR	1.40753	2.8e-12
ITGA2	1.40743	3.06e-26
AC005102.1	1.40704	2.09e-06
CEBPB	1.40653	2.49e-26
SPATA33	1.40632	9.61e-37
GPX1P1	1.40484	6.43e-05
RP11-390G14.1	1.40483	1.48e-11
TMEM191A	1.40481	4.73e-10
C1QL4	1.4046	0.000154827
RP11-22L13.1	1.40385	4.5e-08
RP11-172H24.4	1.40369	2.56e-14
CBX3P9	1.40333	2.75e-12
SLC27A5	1.40323	3.96e-11
LMCD1-AS1	1.40302	5.91e-14
LRRC6	1.40254	9.85e-14
EIF2S2P4	1.40189	1.85e-14
PARPBP	1.4015	1.27e-23
LY6E	1.40137	1.59e-09
HNRNPDP1	1.40042	5.49e-07
ZAR1	1.4002	0.000839067
CLBA1	1.4001	6.64e-31
GAPDHP71	1.39967	3.31e-07
ZNF485	1.39943	4.81e-35
DYNLL1P3	1.39911	0.00134546
RP4-597J3.1	1.39868	0.000240036
GCKR	1.39846	6.48e-08
ATP6V1E2	1.39807	5.37e-34
ZNF887P	1.39784	7.02e-14
ATP5MFP2	1.39759	6.86e-06
SORD	1.39752	2.5e-31
RP11-226M10.3	1.39747	0.00011418
PGF	1.39687	6.65e-16
URB2	1.39673	1.18e-63
RPS8P3	1.39657	7.88e-06
CTD-2515H24.1	1.39647	0.000317572
CNIH3	1.3962	2.13e-21
RBBP8NL	1.3953	1.82e-11
SYT12	1.39391	7.37e-08
LINC02188	1.3937	3.14e-06
CCL20	1.39336	5.85e-08
CACNA1D	1.39246	3.95e-15
ELFN1	1.39167	6.12e-14
HSPD1	1.39158	3.85e-33
RP11-320G24.1	1.39134	3.56e-10
U73166.2	1.3911	1.47e-14
TRPM2	1.39044	4.99e-10
STAG3L5P	1.38976	6.36e-17
TRAIP	1.38963	9.57e-25
WFDC10A	1.38932	4.74e-11
HSPD1P1	1.38932	9.54e-14
AC016735.1	1.38898	6.97e-09
AC092171.2	1.38893	1.51e-12
FERMT1	1.38878	2.28e-18
SPC25	1.38871	8.3e-33
RP11-409C19.2	1.38807	0.000173337
AC010761.8	1.38804	3.28e-24
NME2P1	1.38789	3.28e-10
CACNG4	1.38762	0.00324029
RP11-195C7.2	1.38752	4.15e-05
FANCI	1.38746	5.35e-39
AKNAD1	1.38711	4.77e-08
IL20RA	1.38609	3.76e-20
TCFL5	1.38603	9.36e-27
VASH2	1.38528	4.62e-17
NCAPH	1.38523	7.37e-38
SELENOWP1	1.38472	0.000104617
PABPN1P1	1.38448	6.12e-12
GAPDHP40	1.38444	1.16e-05
COX5AP2	1.38427	0.00029211
RHBDL1	1.38393	1.87e-08
XPOTP1	1.38353	3.83e-10
GRM8	1.38324	0.000217265
NCAPG2	1.3829	4.74e-48
CDC25C	1.38288	4.41e-26
KB-1125A3.12	1.38275	8.87e-09
AC104088.1	1.38223	8.11e-09
APCDD1	1.38172	3.13e-06
NUDCP1	1.38139	3.6e-07
MUCL1	1.38133	3.71e-05
MKRN9P	1.38131	0.000322825
GS1-393G12.13	1.37988	5.3e-07
PHLDA2	1.37952	4.91e-12
ADAMTS14	1.37903	3.44e-20
C9orf43	1.37866	7.23e-18
UPK1A	1.37862	3.29e-05
UTP14A	1.3786	1.14e-37
RP11-465B22.8	1.37835	2.87e-10
DDX12P	1.37826	1.43e-17
EZH2	1.37824	7.23e-47
PPP1R11P1	1.37807	0.000213807
SF3A3P2	1.37803	1.37e-05
ABCF2P1	1.37784	5.09e-05
CDCA4	1.37773	5.65e-34
OLFML2B	1.37679	1.42e-12
RNA5SP370	1.37671	0.00156868
RPL34P33	1.37646	4.51e-06
TAFA5	1.37589	1.6e-12
RP11-261P9.4	1.37562	4.91e-09
RP11-343H5.4	1.37459	0.00135816
EIF4A1P5	1.37442	1.09e-05
LAGE3P1	1.37394	3.93e-10
RP11-521B24.4	1.37376	1.82e-24
RPL37P23	1.37356	8.5e-09
TEX30	1.37341	3.18e-19
DLL3	1.37313	7.26e-06
RRS1	1.37273	2.4e-32
NELFCD	1.37255	1.18e-32
RP11-568A7.3	1.37172	1.94e-05
SORD2P	1.37171	1.55e-09
H2AZP4	1.37165	0.00159122
KIF12	1.37143	4.57e-09
RP11-480A16.2	1.37096	1.46e-13
RP11-465B22.3	1.37088	7.51e-13
SMG1P7	1.3703	1.53e-22
MMS22L	1.37023	8.49e-30
DLEU2	1.37021	9.23e-13
RPS3P6	1.37003	3.99e-06
PRRT3-AS1	1.36986	1.97e-13
LINC01694	1.36968	3.05e-05
RPL32P18	1.36956	1e-09
HES4	1.36929	8.37e-07
SSC4D	1.36903	7.69e-29
NCAPG	1.36849	4.03e-30
DBF4B	1.36839	2.53e-33
PATJ-DT	1.36822	1.52e-05
RNA5SP141	1.36819	0.002261
CTD-2616J11.9	1.3681	0.00289135
NOP56	1.3675	1.72e-32
RP13-104F24.3	1.36749	2.12e-18
CDT1	1.36726	4.4e-14
HSPA8P8	1.3672	5.4e-07
SAA1	1.36697	0.000521767
RP4-563E14.1	1.36666	1.83e-12
MYCN	1.3665	1.1e-06
SLC12A8	1.36627	2.45e-55
WASIR2	1.36546	3.76e-07
FSCN1P1	1.3651	2.4e-05
PRDX3P2	1.36453	1.7e-09
RTN4RL2	1.36442	1.16e-10
RP11-501C14.9	1.36408	3.55e-06
[truncated: 53,578 more rows]
