# Supplementary material for: Predicting tumor repopulation through the gene panel derived from radiation resistant colorectal cancer cells
Source: J Transl Med. 2023 Jun 16;21:390. doi: 10.1186/s12967-023-04260-x (PMC10273655; doi:10.1186/s12967-023-04260-x)
Supplement: Supplementary file 8 — Additional file 8: Table S3. Baseline of cancer patients in the training set and validating set. [file 12967_2023_4260_MOESM8_ESM.xlsx]

## Sheet: COREAD
Baseline of 35 Colorectal Cancer Patients in the Training Set
TCGA-barcode	Lesion site	Status	PFS	Age	Stage	Gender	T	N	M	LGR5	KCNN4	TNS4	CENPH	Risk score	Risk group	Chemotherapy	Surgery	Radiotherapy
TCGA-NH-A8F7	colon	Stable	543	53.52	II	Female	3	0	0	0.391128	8.15813	35.1376	6.6134	2.30843	low	yes	yes	yes
TCGA-EI-6511	rectum	Stable	482	52.7	III	Male	3	1	0	7.51066	7.43306	1.70655	10.8672	3.40488	low	yes	yes	yes
TCGA-DY-A1DC	rectum	Progress	630	72.43	II	Female	3	0	0	14.9519	71.5795	15.193	9.68491	5.34434	high	unknown	unknow	yes
TCGA-DT-5265	rectum	Stable	384	51.15	II	Male	3	0	0	11.9453	66.7011	55.0411	7.75115	4.99351	high	no	yes	yes
TCGA-DM-A28H	colon	Progress	484	50.21	III	Male	3	2	0	36.7759	0.303926	33.1806	14.7579	6.19168	high	unknown	unknow	yes
TCGA-D5-6926	colon	Stable	275	65.12	III	Male	4	1	0	32.4225	40.4492	8.63845	4.26544	4.05177	high	yes	yes	yes
TCGA-CA-5255	colon	Stable	376	45.87	II	Male	3	0	0	6.77537	48.8172	48.9519	6.33126	3.80798	low	yes	yes	yes
TCGA-BM-6198	rectum	Stable	646	73.53	III	Male	3	1	0	3.26488	47.4357	38.9249	6.59503	3.53285	low	yes	yes	yes
TCGA-AG-A036	rectum	Stable	3562	71.8	III	Male	3	2	0	13.3576	20.3914	31.1771	6.7589	3.34617	low	yes	yes	yes
TCGA-AG-A032	rectum	Progress	792	68.12	III	Male	3	1	0	10.2442	79.3305	28.1752	9.61028	5.40768	high	yes	yes	yes
TCGA-AG-A00H	rectum	Progress	790	75.3	II	Male	3	0	0	5.06229	49.7772	13.6924	7.78609	3.72098	low	yes	yes	yes
TCGA-AG-A00C	rectum	Stable	183	49.87	III	Female	3	1	0	6.18989	38.2478	32.4603	8.7812	3.94265	low	yes	yes	yes
TCGA-AG-4022	rectum	Stable	1400	59.79	II	Female	3	0	0	2.92781	19.2237	11.7775	4.60109	1.96935	low	yes	yes	yes
TCGA-AG-3894	rectum	Stable	426	65.63	II	Male	3	0	0	6.82156	19.2872	19.5281	4.21358	2.17485	low	yes	yes	yes
TCGA-AG-3887	rectum	Progress	1064	68.38	II	Male	3	0	0	17.3246	55.3539	37.837	7.6676	4.7869	high	yes	unknow	yes
TCGA-AG-3885	rectum	Stable	546	71.63	III	Female	3	1	0	0.447712	50.9711	15.5209	8.43112	3.67907	low	yes	yes	yes
TCGA-AG-3600	rectum	Stable	184	62.38	III	Male	3	2	0	10.7397	60.549	28.034	7.03759	4.28645	high	yes	yes	yes
TCGA-AG-3593	rectum	Stable	1035	72.55	II	Female	3	0	0	11.2222	22.1315	10.7425	9.08344	3.64078	low	yes	yes	yes
TCGA-AG-3591	rectum	Stable	1035	66.21	II	Female	3	0	0	7.00032	14.0212	8.15388	7.63073	2.79385	low	yes	yes	yes
TCGA-AG-3587	rectum	Progress	1216	65.96	I	Male	2	0	0	3.68897	27.8509	4.91691	4.75655	2.20169	low	no	yes	yes
TCGA-AF-A56N	rectum	Stable	360	47.89	II	Female	3	0	0	13.7247	26.9922	26.8578	8.12468	3.8402	low	yes	yes	yes
TCGA-AF-A56K	rectum	Progress	1217	56.24	II	Male	3	0	0	45.908	55.5301	13.1955	3.24532	4.98922	high	yes	yes	yes
TCGA-AF-6672	rectum	Progress	279	43.74	IV	Male	4	2	1	58.5142	49.8113	27.4359	4.50523	6.0218	high	yes	unknow	yes
TCGA-AF-6136	rectum	Progress	199	72.58	III	Female	3	1	0	27.7775	62.1043	21.3063	5.90125	4.91501	high	yes	unknow	yes
TCGA-AF-3911	rectum	Progress	695	48.24	III	Male	3	2	0	4.51684	14.7048	28.7358	8.23734	3.05396	low	yes	unknow	yes
TCGA-AF-3400	rectum	Stable	1049	54.32	II	Male	3	0	0	0.295164	4.47004	4.0656	4.79536	1.40134	low	yes	yes	yes
TCGA-AF-2692	rectum	Progress	327	54.33	II	Female	3	0	0	22.4162	45.7237	83.3203	5.43435	4.74973	high	yes	yes	yes
TCGA-AF-2687	rectum	Progress	1267	57.8	III	Male	3	2	0	14.9546	5.87595	5.59836	6.71408	2.76329	low	yes	unknow	yes
TCGA-AD-6901	colon	Progress	468	78.3	II	Male	3	0	0	34.7898	86.9615	32.8385	2.38187	5.18559	high	yes	unknow	yes
TCGA-AA-A01R	colon	Progress	608	47.37	III	Male	3	2	0	2.03749	39.9964	159.936	12.2379	6.03931	high	yes	yes	yes
TCGA-AA-3844	colon	Progress	365	78.14	III	Female	3	2	0	10.0984	38.7191	17.5922	18.9994	6.61654	high	yes	yes	yes
TCGA-AA-3713	colon	Stable	579	68.29	IV	Male	3	0	1	4.05588	31.0508	40.651	13.5608	4.94458	high	yes	yes	yes
TCGA-AA-3692	colon	Progress	396	47.03	IV	Female	3	2	1	37.6007	33.4164	12.8997	10.9359	5.90561	high	yes	unknow	yes
TCGA-AA-3549	colon	Stable	639	69.63	I	Male	2	0	0	17.3789	36.2989	13.2353	6.83412	3.80871	low	no	yes	yes
TCGA-A6-2684	colon	Progress	976	75.91	I	Female	2	0	0	29.5707	28.3873	7.33486	7.58634	4.40992	high	yes	yes	yes

## Sheet: BRCA
Baseline of 38 Breast Cancer Patients in the Validating Set
TCGA-barcode	Status	PFS	Age	Stage	Gender	T	N	M	LGR5	KCNN4	TNS4	CENPH	Chemotherapy	Radiotherapy
TCGA-XX-A89A	0	488	68	IIB	female	T3	N0	MX	0.1445	2.77481	3.13959	3.07138	no	yes
TCGA-OL-A66N	0	792	59	IIIC	female	T3	N3	MX	0.0666966	78.411	16.5352	5.20785	no	yes
TCGA-OL-A66L	0	1301	71	IA	female	T1c	N0	MX	0.0459826	4.27629	3.79426	2.35824	no	yes
TCGA-OL-A66J	0	1996	80	I	female	T1c	N0	MX	0.0698182	22.2541	3.66175	3.6231	no	yes
TCGA-OL-A66H	0	0	74	IB	female	T1c	N1mi	MX	0.0347398	2.59445	0.995247	4.65169	no	yes
TCGA-E2-A14P	0	1246	79	IIIC	female	T2	N3	M0	0.0844031	2.16727	2.63647	10.3196	no	yes
TCGA-D8-A1XM	0	538	57	IA	female	T1c	N0	M0	0.121209	2.00094	2.58947	2.80228	no	yes
TCGA-D8-A1XD	0	522	36	IIIA	female	T1c	N2a	M0	1.52195	1.60498	4.61232	6.06374	no	yes
TCGA-D8-A1XB	0	552	62	IIB	female	T2	N1a	M0	1.02795	4.19188	8.09508	3.69991	no	yes
TCGA-D8-A1XA	0	839	64	IA	female	T1c	N0	M0	0.0474031	1.75812	13.9012	2.19289	no	yes
TCGA-BH-A8FZ	0	574	58	IA	female	T1b	N0	M0	0.142793	8.77699	15.4817	3.4469	no	yes
TCGA-BH-A6R8	0	293	46	IIA	female	T2	N0	M0	0.115349	4.75233	0.135377	5.75828	no	yes
TCGA-BH-A42V	0	635	41	IB	female	T1c	N1	M0	0.266988	9.5603	13.2254	2.89428	no	yes
TCGA-BH-A201	0	856	64	IA	female	T1	N0	M0	0.0741021	6.79167	30.0717	3.32029	no	yes
TCGA-BH-A1EV	1	365	45	IIIA	female	T3	N1b	M0	0.604817	1.42274	125.086	3.98989	no	yes
TCGA-BH-A18G	0	149	81	IA	female	T1c	N0	M0	0.789953	65.5664	0.0104365	3.55048	no	yes
TCGA-BH-A0W3	0	728	58	IIA	female	T1c	N1a	M0	0.00915516	0.365413	0.773623	8.78353	no	yes
TCGA-BH-A0H3	0	1928	46	I	female	T1c	N0	M0	0.217616	2.40885	5.24317	3.20472	no	yes
TCGA-BH-A0EI	0	1926	51	IIA	female	T1c	N1a	M0	0.12721	2.85376	1.58309	4.89255	no	yes
TCGA-BH-A0DE	0	2372	62	IIA	female	T2	N0	M0	0.495419	5.96	3.71541	2.93088	no	yes
TCGA-BH-A0BR	0	2330	59	I	female	T1c	N0	M0	0.394026	13.528	3.46194	4.91466	no	yes
TCGA-BH-A0BP	0	2296	76	I	female	T1c	N0	M0	0.0449579	7.3643	5.4355	1.27295	no	yes
TCGA-BH-A0BO	0	2197	54	I	female	T1b	N0	M0	0.231257	3.82463	27.4686	1.92176	no	yes
TCGA-BH-A0BG	0	1871	73	I	female	T1	N0	M0	4.50332	20.3737	5.53631	5.01862	no	yes
TCGA-BH-A0B6	0	2483	47	I	female	T1c	N0	M0	0.0510726	3.21808	1.0697	2.32648	no	yes
TCGA-BH-A0AU	0	1914	45	IIA	female	T2	N0	M0	0.129702	39.0821	34.095	2.81189	no	yes
TCGA-B6-A0RE	0	7777	61	X	female	TX	N0	M0	0.652142	20.6572	1.12363	7.75187	no	yes
TCGA-AR-A1AS	0	1150	54	IIB	female	T2	N1	M0	0.0584361	21.1047	14.4701	5.06921	no	yes
TCGA-AR-A1AJ	0	3072	83	I	female	T1	N0	M0	0.0624603	6.68123	0.310469	6.90382	no	yes
TCGA-AO-A03P	1	1922	54	IIB	female	T2	N1	M0	0.149915	1.04286	1.28478	4.62936	no	yes
TCGA-AC-A5EH	0	511	76	IIB	female	T2	N1	MX	0.0686634	17.0262	1.29981	7.19648	no	yes
TCGA-AC-A3OD	0	451	68	IIB	female	T2	N1	MX	0.263524	0.90788	1.41242	0.714016	no	yes
TCGA-A8-A084	0	458	81	IIB	female	T2	N1a	M0	0.05625	1.14501	1.672	7.3875	no	yes
TCGA-A7-A0CG	0	1043	78	IIA	female	T2	N0	M0	0.224826	2.75368	5.21302	2.93672	no	yes
TCGA-A2-A4S1	0	820	66	IIA	female	T2	N0	M0	0.0107678	13.3231	0.0291631	2.26771	no	yes
TCGA-A2-A1G1	0	584	85	IIB	female	T2	N1	M0	1.12226	23.0671	1.12702	4.91663	no	yes
TCGA-A2-A0YM	0	965	67	IIA	female	T2	N0	M0	0.457688	19.0338	3.65007	4.83884	no	yes
TCGA-A2-A0EU	0	1043	79	IA	female	T1c	N0	M0	0.0696932	10.8398	3.68769	7.828	no	yes

## Sheet: LUAD
Baseline of 36 Lung Cancer Patients in the Validating Set
TCGA-barcode	Status	PFS	Age	Stage	Gender	T	N	M	LGR5	KCNN4	TNS4	CENPH	Chemotherapy	Radiotherapy
TCGA-50-6673	0	22	84	I	female	T1	N0	M0	0.304383	36.5317	1.23003	2.30637	no	yes
TCGA-55-8096	1	566	67	IB	female	T2a	N0	MX	1.01495	20.7802	1.10783	1.21733	no	yes
TCGA-05-4382	1	334	68	IB	male	T2	N0	M0	0.974812	12.0298	0.475908	2.95659	no	yes
TCGA-71-8520	1	179	60	IB	female	T2	N0	M0	0.24269	29.5373	1.1923	4.0017	no	yes
TCGA-50-6593	1	266	49	IIIA	female	T1	N2	M0	1.00181	32.424	2.46005	2.86521	no	yes
TCGA-49-AAQV	1	509	63	II	female	T1	N1	MX	0.823931	21.6977	11.0715	5.07372	no	yes
TCGA-55-8299	1	274	61	IA	female	T1b	N0	MX	0.0400969	8.86912	36.8244	6.38879	no	yes
TCGA-50-6594	1	285	79	IIIA	female	T3	N2	M0	0.0255336	10.1505	1.99165	6.4529	no	yes
TCGA-49-4487	1	697	72	IA	female	T1	N0	M0	0.225685	33.6603	0.33914	9.64221	no	yes
TCGA-64-5778	1	962	60	IB	male	T2	N0	M0	0.0222994	83.5572	0.51215	6.84614	no	yes
TCGA-78-7536	1	231	69	IIIA	male	T2	N2	M0	0.0243779	1.56848	0.266739	4.70618	no	yes
TCGA-78-7166	0	258	84	IIB	male	T2	N1	M0	0.21876	31.7549	22.6516	5.2268	no	yes
TCGA-44-6777	0	987	85	IB	female	T2	NX	MX	0.937268	4.95468	3.50648	2.21272	no	yes
TCGA-L9-A8F4	0	476	64	IB	female	T2a	N0	MX	0.0860961	21.706	26.6799	4.44102	no	yes
TCGA-44-A47A	1	397	78	IB	female	T2a	N0	MX	2.53119	7.55054	2.92017	3.27326	no	yes
TCGA-44-3919	1	921	71	IA	female	T1	N0	M0	0.210586	27.4408	0.717436	2.34717	no	yes
TCGA-50-5942	1	1378	67	IA	female	T1	N0	M0	0.277552	10.3771	1.49796	1.19268	no	yes
TCGA-62-A470	1	539	84	IB	male	T2	N0	M0	1.64579	2.51041	0.329338	2.82092	no	yes
TCGA-38-4630	1	524	75	IB	female	T2	N0	M0	59.9593	14.3631	0.976583	5.18189	no	yes
TCGA-55-8620	1	375	60	IV	male	T1a	N1	M1b	0.222252	1.8434	0.0939616	6.84974	no	yes
TCGA-4B-A93V	1	251	52	IA	female	T1b	N0	M0	0.0192549	1.12513	0.0834394	4.54174	no	yes
TCGA-78-8660	1	242	69	IIB	male	T2	N1	M0	0.024909	39.6249	0.307631	5.18759	no	yes
TCGA-55-A4DF	1	515	88	IA	male	T1b	N0	MX	0.102807	4.37007	0.561519	6.48535	no	yes
TCGA-78-7220	1	531	53	IIIA	female	T2	N2	M0	0.506462	5.6264	6.32349	4.86891	no	yes
TCGA-91-6847	1	772	62	IB	female	T2	N0	MX	13.0043	64.3193	28.9075	13.3483	no	yes
TCGA-78-8662	1	3044	53	IB	female	T2	N0	M0	0.0291017	20.4618	0.649462	2.36982	no	yes
TCGA-55-7913	1	480	61	IA	female	T1b	N0	MX	0.701497	4.7729	11.8925	3.42424	no	yes
TCGA-50-5935	0	653	86	IA	female	T1	N0	M0	0.214888	11.4389	0.465598	3.05675	no	yes
TCGA-50-5049	1	1568	70	IA	male	T2	N0	M0	0.189408	8.44322	0.701984	3.4641	no	yes
TCGA-55-8208	1	511	73	IA	female	T1b	N0	M0	0.0772798	9.96572	1.43467	2.28511	no	yes
TCGA-75-6214	1	419	unknown	IIIA	female	T2	N2	M0	0.0409364	14.1047	44.4372	6.69346	no	yes
TCGA-62-A472	1	290	70	IIB	male	T3	N0	M0	0.061194	11.8634	0.274649	7.05747	no	yes
TCGA-78-7152	1	1202	65	IB	male	T2	N0	M0	0.071477	22.7597	0.963631	3.17789	no	yes
TCGA-91-6830	1	18	65	IIA	female	T1	N1	MX	0.521977	3.04832	14.5687	5.04646	no	yes
TCGA-50-8460	0	829	74	IA	male	T1a	N0	M0	0.140412	60.2589	1.26108	2.73452	no	yes
TCGA-50-6592	1	777	71	IB	female	T2	N0	M0	0.0111906	10.3624	0.468771	5.0365	no	yes

## Sheet: CESC
Baseline of 20 Cervical Cancer Patients in the Validating Set
TCGA-barcode	Status	PFS	Age	Stage	Gender	T	N	M	LGR5	KCNN4	TNS4	CENPH	Chemotherapy	Radiotherapy
TCGA-C5-A2LZ	1	2893	65	IIIB	female	unknown	unknown	unknown	0.0370448	2.12916	44.5237	8.63965	no	yes
TCGA-EA-A3Y4	0	1122	40	IB	female	T1b	N0	M0	0.00258324	117.421	231.334	13.0024	no	yes
TCGA-EA-A5FO	0	815	59	IB1	female	T1b1	N0	M0	0.0391948	3.14965	26.4395	25.5991	no	yes
TCGA-EA-A5O9	0	788	39	IB2	female	T1b2	N0	M0	0.698839	0.670559	25.7792	11.4553	no	yes
TCGA-FU-A3EO	0	490	55	IIB	female	T2b	N0	MX	0.0167703	50.155	8.09389	8.88849	no	yes
TCGA-FU-A5XV	0	321	32	IIIB	female	T1b2	N1	MX	0.0339338	7.66898	112.321	6.08777	no	yes
TCGA-IR-A3LF	0	2949	64	IB1	female	T1b1	N0	M0	0.580382	14.3493	12.5224	11.3352	no	yes
TCGA-JX-A3Q0	0	6375	63	III	female	T3	N0	M0	0.0736709	25.6728	68.8736	13.2349	no	yes
TCGA-JX-A5QV	0	636	37	IB1	female	T1b1	N0	M0	0.00779062	2.10202	51.6442	14.2104	no	yes
TCGA-LP-A4AX	0	380	45	IB1	female	T1b1	N0	M0	0.213408	42.1477	102.146	10.5323	no	yes
TCGA-LP-A7HU	0	406	53	II	female	T2	N0	M0	0.0846088	42.4559	0.531634	17.0169	no	yes
TCGA-VS-A8EB	1	305	41	IIIB	female	T3b	NX	M1	0.0710108	27.2544	37.8455	15.3538	no	yes
TCGA-VS-A8EG	0	1386	36	IB1	female	T1b1	NX	M0	1.58676	5.81788	27.0893	10.6014	no	yes
TCGA-VS-A8Q9	0	1630	79	IB1	female	TX	NX	MX	0.00393856	50.4741	127.199	6.25787	no	yes
TCGA-VS-A8QA	0	1099	44	IB1	female	T1b1	N0	MX	0.0312001	51.487	14.8807	18.2066	no	yes
TCGA-VS-A950	0	1221	42	IIIA	female	T3a	NX	MX	0.0524797	12.2936	57.2209	21.7139	no	yes
TCGA-VS-A959	0	1561	76	IIB	female	T2b	NX	MX	0.352526	35.118	29.137	8.87496	no	yes
TCGA-VS-A9UI	0	1372	76	IIB	female	T2b	NX	MX	0	5.23497	63.4494	5.65065	no	yes
TCGA-VS-A9UL	1	336	79	IIIB	female	T3b	NX	MX	1.23088	14.7701	0.298699	14.5627	no	yes
TCGA-VS-A9V2	0	555	29	IB1	female	T1b	N0	MX	0.0101758	1.82768	26.3803	11.0605	no	yes

## Sheet: ESCA
Baseline of 17 Esophagus Cancer Patients in the Validating Set
TCGA-barcode	Status	PFS	Age	Stage	Gender	T	N	M	LGR5	KCNN4	TNS4	CENPH	Chemotherapy	Radiotherapy
TCGA-LN-A8I0	1	57	52	IIA	male	unknown	unknown	unknown	0.129723	0.804985	75.1072	3.24174	no	yes
TCGA-IG-A3YB	0	80	61	IIIA	male	unknown	unknown	unknown	0.0729673	3.14104	95.1166	2.83942	no	yes
TCGA-LN-A4A4	0	383	36	III	male	T3	N1	M0	2.91975	0.439205	57.75	4.38715	no	yes
TCGA-VR-A8EO	0	785	49	IIA	male	T3	N0	M0	6.61413	6.69034	39.2805	12.9209	no	yes
TCGA-IG-A4P3	1	567	48	IIB	male	unknown	unknown	unknown	1.19639	1.62505	100.121	8.90999	no	yes
TCGA-LN-A7HW	1	97	59	IIA	male	unknown	unknown	unknown	0.356564	0.861918	26.3761	4.97682	no	yes
TCGA-LN-A49P	1	320	71	IIA	male	T3	N0	M0	0.129762	1.36962	37.9821	6.90514	no	yes
TCGA-LN-A49S	1	49	59	IIA	male	T3	N0	M0	0.0541047	2.74688	114.181	4.37044	no	yes
TCGA-R6-A6XG	1	572	64	unknown	male	T3	N1	M0	0.295825	36.0546	4.22635	5.23503	no	yes
TCGA-IG-A97I	0	370	58	IIA	male	unknown	unknown	unknown	0.192564	7.97324	119.76	5.53457	no	yes
TCGA-LN-A8I1	0	401	67	IIA	female	unknown	unknown	unknown	0.0503778	1.34217	69.084	3.71338	no	yes
TCGA-LN-A49X	0	384	44	IIA	male	T3	N0	M0	0.131531	1.3133	127.243	6.14594	no	yes
TCGA-IC-A6RF	1	293	69	IA	female	T1	N1	M0	0.0354019	8.08946	155.196	3.84693	no	yes
TCGA-L5-A8NT	1	825	69	IIB	male	unknown	unknown	unknown	1.81867	12.5355	143.036	1.48687	no	yes
TCGA-L5-A8NS	1	300	76	IIB	male	unknown	unknown	unknown	1.16239	17.5668	8.1233	1.59698	no	yes
TCGA-LN-A9FQ	1	82	62	IIA	male	unknown	unknown	unknown	0.149819	0.721195	89.6421	6.32103	no	yes
TCGA-VR-A8EU	1	557	51	IV	male	T1	N1	M1	0.0177944	1.41235	396.758	7.01919	no	yes

## Sheet: HNSC
Baseline of 95 Head and Neck Cancer Patients in the Validating Set
TCGA-barcode	Status	PFS	Age	Stage	Gender	T	N	M	LGR5	KCNN4	TNS4	CENPH	Chemotherapy	Radiotherapy
TCGA-BA-4078	1	276	83	IVA	male	T2	N2a	M0	21.6087	2.4271	45.6443	10.3134	no	yes
TCGA-CV-A45Y	1	2318	61	IVA	male	T4a	N0	M0	28.1462	14.5822	96.594	8.2987	no	yes
TCGA-CR-7392	0	1425	67	IVA	female	T3	N2b	M0	2.9356	2.1456	54.0748	2.9003	no	yes
TCGA-CV-7261	0	1512	57	III	male	T3	N0	M0	0.955	2.2499	77.7537	6.2243	no	yes
TCGA-MT-A51X	0	242	30	IVA	male	T1	N2b	M0	0.4682	1.0629	107.668	6.8514	no	yes
TCGA-CQ-7071	0	1311	76	IVA	female	T4a	N1	M0	0.4951	2.0645	93.5245	6.9071	no	yes
TCGA-CV-6954	0	2002	59	IVA	male	T4a	N1	M0	0.1872	0.6639	73.003	4.9713	no	yes
TCGA-IQ-A6SH	0	471	55	IVC	male	T2	N1	M1	0.7204	1.6117	66.5796	4.8047	no	yes
TCGA-QK-AA3J	0	466	69	I	male	T1	N0	M0	0.0092	2.0149	58.7865	8.0299	no	yes
TCGA-CV-5979	0	1315	26	III	male	T3	N1	M0	0.1729	5.9372	116.712	6.0016	no	yes
TCGA-QK-A8ZB	0	542	68	IVA	male	T4a	N0	M0	2.0946	6.4375	148.779	3.5295	no	yes
TCGA-CQ-5323	0	1466	82	III	male	T3	N0	M0	1.6378	2.1791	122.984	9.6013	no	yes
TCGA-D6-6823	0	701	50	III	male	T3	N1	M0	0.6679	6.4932	133.66	4.4946	no	yes
TCGA-UF-A7JH	0	896	59	IVA	male	T4a	N0	M0	0.4046	5.247	88.3385	6.5896	no	yes
TCGA-P3-A5Q5	0	910	54	IVA	male	TX	N2	MX	0.0168	8.4694	30.8454	9.4397	no	yes
TCGA-UF-A7J9	0	1358	75	IVA	male	T4a	N0	M0	5.3824	3.8165	54.8951	10.3052	no	yes
TCGA-CV-5973	0	2641	62	III	female	T3	N0	M0	0.0389	3.0956	135.71	1.7109	no	yes
TCGA-CR-7370	0	105	72	II	female	T2	N0	M0	2.439	1.543	63.6869	2.9894	no	yes
TCGA-BB-7862	0	1117	67	IVA	male	T2	N2b	M0	5.3964	7.6374	50.4219	16.1188	no	yes
TCGA-CV-A45Q	0	5152	69	IVC	female	T4a	N1	M1	0.0092	1.5509	186.877	4.0029	no	yes
TCGA-CN-5373	0	1584	55	II	female	T2	N0	M0	0.3153	1.3463	55.9745	2.1307	no	yes
TCGA-D6-A6EO	0	759	44	IVA	male	T4a	N0	M0	0.1024	10.8582	38.9707	5.4676	no	yes
TCGA-F7-A623	0	616	70		male	TX	NX	M0	0.1556	1.1741	150.798	4.1287	no	yes
TCGA-QK-A6VC	0	600	62	IVA	female	T4a	N2c	M0	0.5815	3.385	46.8578	17.7195	no	yes
TCGA-CN-A63U	0	964	50	III	male	T3	N0	MX	0.43	2.5239	35.5118	15.4743	no	yes
TCGA-D6-A6EN	0	687	71	III	male	T3	N0	M0	0.0064	77.832	71.8057	18.8313	no	yes
TCGA-F7-7848	0	1131	47	IVA	male	T4a	N1	M0	0.5586	9.7553	62.8404	7.2554	no	yes
TCGA-DQ-5630	0	1030	73	III	male	T3	N1	M0	0.6733	1.9093	88.2468	3.2614	no	yes
TCGA-BB-8596	0	2161	69	IVA	female	T4	N1	MX	0.4876	17.3703	114.306	4.7096	no	yes
TCGA-CV-A6JT	0	852	65	II	male	T2	N0	M0	0.8929	3.6061	79.0994	4.8614	no	yes
TCGA-CV-6941	0	342	51	III	male	T3	N0	M0	4.7557	1.466	119.239	8.7551	no	yes
TCGA-CV-A45R	0	5480	46	III	male	T3	N1	M0	0.1101	1.9005	48.2603	3.1652	no	yes
TCGA-H7-A76A	0	637	57	IVA	male	T2	N2b	MX	0.0624	7.1827	46.3279	12.5521	no	yes
TCGA-IQ-A6SG	0	579	61	III	female	T3	N0	M0	0.2942	1.3018	144.95	4.9465	no	yes
TCGA-CR-7394	0	1346	70	IVA	male	T3	N2c	M0	1.26	1.5503	56.0608	2.1643	no	yes
TCGA-UF-A7JD	0	739	71	IVA	male	T4a	N0	M0	5.6428	10.7165	38.8083	7.7186	no	yes
TCGA-F7-A50G	0	616	66	unknown	male	unknown	unknown	M0	0.435	2.2851	99.9321	2.9888	no	yes
TCGA-CQ-7072	0	2359	51	IVA	male	T4a	N0	M0	15.351	9.7778	42.7281	6.7582	no	yes
TCGA-HD-7832	0	836	52	IVA	male	T4a	N2	M0	0.1426	1.3891	122.291	12.0184	no	yes
TCGA-CN-4734	0	1690	70	II	male	T2	N0	M0	0.0739	1.8606	121.645	3.9403	no	yes
TCGA-F7-A624	0	378	73	unknown	male	TX	NX	M0	0.0128	3.0536	0.2101	31.4604	no	yes
TCGA-CV-6952	0	185	65	III	female	T3	N0	M0	0.1892	1.1042	227.681	8.0276	no	yes
TCGA-C9-A480	0	386	45	III	female	T3	N0	M0	0.051	3.5371	74.9537	4.7184	no	yes
TCGA-CR-6492	0	479	78	IVA	male	T4a	N1	M0	0.46	6.6565	72.7632	6.7209	no	yes
TCGA-CN-A49B	0	904	71	III	male	T3	N1	MX	0.161	2.1568	60.6424	20.6188	no	yes
TCGA-CR-7379	0	1036	78	IVA	female	T4a	N2b	M0	0.9185	1.5083	119.582	2.9762	no	yes
TCGA-CV-5441	0	2886	58	IVA	male	T4a	N1	M0	5.1613	2.7367	65.2697	7.6493	no	yes
TCGA-CV-5431	0	522	73	IVA	male	T3	N2	M0	16.4879	8.8195	20.8746	6.8043	no	yes
TCGA-BB-4217	0	187	68	IVA	male	T4a	N2c	M0	0.6689	9.8008	71.5625	6.3575	no	yes
TCGA-CV-7238	0	2727	69	II	female	T2	N0	M0	2.1538	3.4755	86.6974	5.4063	no	yes
TCGA-CV-A6JN	0	906	53	II	male	T2	N0	M0	0.0205	4.077	112.637	11.0343	no	yes
TCGA-IQ-7632	0	441	68	IVA	female	T4a	N0	M0	0	3.4478	314.589	4.9926	no	yes
TCGA-BB-7870	0	2016	58	IVA	male	T3	N2b	M0	0.8732	14.1464	28.1671	40.7746	no	yes
TCGA-CR-7390	0	1508	67	III	male	T3	N0	M0	0.376	3.0552	133.721	4.5455	no	yes
TCGA-UF-A71E	0	1504	63	IVA	male	T4	N0	M0	0.2987	1.302	61.2063	7.7482	no	yes
TCGA-UF-A71D	0	1461	54	IVA	female	T4a	N1	M0	0.1646	3.3752	49.7849	5.3386	no	yes
TCGA-BA-7269	0	1273	61	III	male	T2	N1	M0	0.1798	5.1716	23.5968	8.0192	no	yes
TCGA-CV-5440	0	3270	52	IVA	male	T4a	N2b	M0	0.0726	3.4935	108.392	3.2853	no	yes
TCGA-QK-A652	0	645	60	II	male	T2	N0	MX	0.1557	3.6352	76.3032	3.2187	no	yes
TCGA-CV-A468	0	464	42	III	male	T3	N2b	M0	0.8649	4.3492	60.4887	7.3742	no	yes
TCGA-BA-5558	0	1995	65	IVA	male	T4a	N1	M0	0.0429	1.8236	126.015	3.8907	no	yes
TCGA-D6-A4Z9	0	539	59	IVA	male	T2	N2	M0	0.0311	1.6358	116.931	13.0652	no	yes
TCGA-D6-A4ZB	0	376	61	III	male	T3	N0	M0	0.283	2.4992	118.224	6.4605	no	yes
TCGA-CV-6933	0	2741	53	IVA	male	T4a	N0	M0	0.6044	10.4652	55.0595	5.6075	no	yes
TCGA-CV-A461	0	2064	65	III	male	T3	N0	M0	5.5311	5.8722	56.8242	7.4145	no	yes
TCGA-UF-A7JA	0	2265	66	IVA	female	T4a	N1	M0	5.1338	2.5203	39.0801	8.6772	no	yes
TCGA-UP-A6WW	0	518	58	IVA	male	T2	N2c	M0	4.4613	4.878	8.8782	34.4209	no	yes
TCGA-CV-A6JU	0	110	61	IVA	female	T4a	N0	M0	0.015	23.1994	157.9	8.192	no	yes
TCGA-CV-A45X	0	198	47	IVA	male	T4a	N1	M0	0.0483	4.5679	70.8425	3.3726	no	yes
TCGA-MT-A51W	0	437	52	I	female	T1	NX	M0	0.1801	2.4105	91.4967	5.0308	no	yes
TCGA-BB-4228	0	559	50	II	male	T2	N0	M0	0.8787	2.3931	47.3077	16.0433	no	yes
TCGA-CN-6020	0	205	58	IVA	male	T3	N2c	M0	0.4329	3.5641	45.5506	5.8718	no	yes
TCGA-CV-7090	0	5252	39	II	male	T2	N0	M0	0.4367	3.8662	135.476	4.7818	no	yes
TCGA-TN-A7HI	0	412	56	I	male	T1	N0	M0	1.3275	7.9324	7.966	22.741	no	yes
TCGA-BA-6869	0	644	62	III	male	T3	N0	M0	0.1844	12.3081	35.1073	12.231	no	yes
TCGA-HD-A6I0	0	210	56	III	male	T3	NX	MX	0	4.5373	149.654	9.7446	no	yes
TCGA-CV-5966	0	545	63	IVA	female	T4a	N1	M0	0.0109	39.0077	106.81	17.0471	no	yes
TCGA-D6-6827	0	568	55	III	female	T1	N1	M0	2.6766	3.0703	10.3963	15.3788	no	yes
TCGA-D6-A6ES	0	389	50	IVA	male	T4a	N1	M0	0.0091	7.7173	67.3712	4.471	no	yes
TCGA-CV-5977	0	1840	66	III	male	T3	N1	M0	2.5119	2.8321	330.77	11.4054	no	yes
TCGA-CV-A6JD	0	182	82	IVA	female	T4a	N0	M0	1.2951	28.7907	84.3723	6.653	no	yes
TCGA-UF-A71B	0	1506	50	IVA	male	T4a	N1	M0	1.3507	2.3241	40.7514	7.6745	no	yes
TCGA-D6-A6EQ	0	368	57	IVA	male	T4a	N1	M0	0.3754	4.8562	111.944	6.6382	no	yes
TCGA-CV-7235	0	2347	67	III	male	T3	N0	M0	0.8172	1.2075	245.298	4.8873	no	yes
TCGA-P3-A5QE	0	1559	49	III	male	T1	N1	MX	0.2936	3.6412	49.8529	14.3082	no	yes
TCGA-CR-6467	0	1777	59	IVA	male	T2	N2b	M0	1.2241	8.4174	45.2369	23.7723	no	yes
TCGA-CV-7435	0	4680	57	IVA	female	T4a	N1	M0	1.3872	10.0442	94.852	4.474	no	yes
TCGA-CQ-A4CD	0	1022	69	IVB	male	T4b	N0	M0	0.0049	25.2479	319.102	14.846	no	yes
TCGA-BA-5152	0	1288	56	IVA	male	T4a	N0	M0	0.0861	13.1472	92.3951	4.6745	no	yes
TCGA-CV-A6JY	0	646	69	IVA	male	T4a	N0	M0	0.1975	0.5399	70.1634	4.7096	no	yes
TCGA-HD-A633	1	419	74	IVA	male	T4	N0	MX	0.0078	10.2004	148.89	11.608	no	yes
TCGA-KU-A66S	1	389	69	III	female	T2	N1	MX	0.1588	15.3986	7.4179	16.0244	no	yes
TCGA-H7-7774	1	252	75	III	female	T3	N0	M0	0.0553	0.3919	92.6432	3.3382	no	yes
TCGA-CV-7250	1	111	64	III	male	T3	N0	M0	0.0859	11.6214	54.7176	4.421	no	yes
TCGA-KU-A66T	1	552	53	IVA	female	T4	N0	MX	2.671	17.4162	102.001	8.8369	no	yes
