# Supplementary material for: Predicting tumor repopulation through the gene panel derived from radiation resistant colorectal cancer cells
Source: J Transl Med. 2023 Jun 16;21:390. doi: 10.1186/s12967-023-04260-x (PMC10273655; doi:10.1186/s12967-023-04260-x)
Supplement: Supplementary file 9 — Additional file 9: Table S4. Candidate genes obtained by univariate Cox regression analysis. [file 12967_2023_4260_MOESM9_ESM.xlsx]

## Sheet: Sheet1
Candidate Genes
	uni_cox_sig_genes	beta	Hazard_Ratio	z_pvalue	Wald_pvalue	Likelihoood_pvalue
1	TNS4	0.012167	1.01224	0.0550217	0.0550217	0.0988248
2	LGR5	0.0382468	1.03899	0.0113785	0.0113785	0.0163487
3	CENPH	0.175939	1.19237	0.0328348	0.0328348	0.0426255
4	KCNN4	0.0268642	1.02723	0.0136298	0.0136298	0.0141467
