# Supplementary material for: Predicting tumor repopulation through the gene panel derived from radiation resistant colorectal cancer cells
Source: J Transl Med. 2023 Jun 16;21:390. doi: 10.1186/s12967-023-04260-x (PMC10273655; doi:10.1186/s12967-023-04260-x)
Supplement: Supplementary file 10 — Additional file 10: Table S5. The top 10,000 DEGs employed in WGCNA. [file 12967_2023_4260_MOESM10_ESM.xlsx]

## Sheet: COREAD_10001
The top 10,000 DEGs Employed in WGCNA
gene_id	TCGA-AF-3400-01A-01R-0821-07	TCGA-AG-3885-01A-01R-0905-07	TCGA-AG-A00H-01A-01R-A00A-07	TCGA-AG-4022-01A-01R-1736-07	TCGA-AG-3887-01A-01R-1119-07	TCGA-AF-2692-01A-01R-0821-07	TCGA-AD-6901-01A-11R-1928-07	TCGA-AA-3844-01A-01R-1022-07	TCGA-DY-A1DC-01A-31R-A155-07	TCGA-AG-3600-01A-01R-0826-07	TCGA-EI-6511-01A-11R-1736-07	TCGA-AG-3591-01A-01R-1736-07	TCGA-AF-6136-01A-11R-1830-07	TCGA-AA-3692-01A-01R-0905-07	TCGA-A6-2684-01A-01R-A278-07	TCGA-D5-6926-01A-11R-1928-07	TCGA-AA-3549-01A-02R-0821-07	TCGA-AG-3593-01A-01R-0821-07	TCGA-AA-A01R-01A-21R-A083-07	TCGA-AF-2687-01A-02R-1736-07	TCGA-AF-6672-01A-11R-1830-07	TCGA-DM-A28H-01A-11R-A16W-07	TCGA-AG-A032-01A-01R-A00A-07	TCGA-DT-5265-01A-21R-1830-07	TCGA-AG-A00C-01A-01R-A002-07	TCGA-AF-3911-01A-01R-1736-07	TCGA-AF-A56K-01A-32R-A39D-07	TCGA-AG-3894-01A-01R-1119-07	TCGA-BM-6198-01A-11R-1736-07	TCGA-AF-A56N-01A-12R-A39D-07	TCGA-AG-A036-01A-12R-A083-07	TCGA-CA-5255-01A-11R-1839-07	TCGA-NH-A8F7-01A-11R-A41B-07	TCGA-AG-3587-01A-01R-0821-07	TCGA-AA-3713-01A-21R-1723-07
RN7SK	25.4193	19.1092	4.38771	128.507	8.95638	11.0814	4.62449	8.26933	12.5484	33.2968	1.8511	9.92903	17.1876	20.4183	105592	5.90018	9.69731	3.06445	2.74809	16.5032	245.205	7.43808	62.9563	8.64465	28.5384	10.9755	14.6677	12.2425	8.25329	11.5587	3.19686	8.85589	6.00472	14.3319	4.43132
MT_CO2	9363.53	8649.55	19134	13335.6	6728.99	15450.7	4324.01	14529.2	20246.1	11630.7	9199.24	9772.46	9636.47	7178.17	381.027	3385.17	8487.08	17408	5891.18	8310.53	12329.5	19881.1	17112.3	8266.2	13132.4	12120.7	25234.5	9002.98	34036.7	9254.5	15077.9	14820.4	19692	6287.59	7475.41
MT_ND4	4817.47	3824.23	13539.8	11802.3	3979.37	11944.6	2721.17	12891.6	12566.2	11352.7	7285.37	4556.42	5440.03	5632.66	55.3603	2193.95	6403.54	18033.1	5102.14	5933.29	10661.7	6534.71	19170	8303.42	11538.9	4858.36	18070.3	4916.25	21152.4	5953	10748.9	11157.6	11785.2	6377.12	6258.57
MT_CO3	6575.02	5014.01	14026.9	4591.53	6427	9529.52	4071.01	12225.8	14269.2	11111.7	7088.77	16042.6	9359.82	5617.29	1242.24	5301.85	10392.8	14068.6	5152.02	8892.99	7894.26	14457.1	16976.6	12075	13160.3	10694.2	19170.2	5744.47	26352.6	7710.87	10697.2	9373.25	10649.9	5982.42	5627.17
MT_CO1	4602.19	4253.85	9957.49	7425.34	3142.19	9279.59	3424.28	8710.72	7546.21	7107.21	5296.13	5659.7	4317.98	5026.94	666.378	3189.81	7350.38	8898.25	5860.02	4613.44	7312.09	7048.93	12770.6	5481.09	5920.23	5150.59	14111.9	3998.54	13933.5	2285.65	10218.8	10799	17613.9	3496.52	7855.65
MT_ATP6	3901.78	3723.26	6953.97	6702.8	3647.77	8307.6	3049.47	9042.7	13104.1	5805.61	5393.82	5174.89	5086.99	2929.96	63.5796	3220.74	5040.37	11269.4	3813.9	6053.03	7597.08	14058.4	13164.7	7575.98	7704.2	6309.99	6416.54	3426.29	17613.2	3550.05	8282.22	9903.95	7045.52	3971.55	5149.26
MT_CYB	2834.15	3663.62	13573.1	3507.97	3620.08	5649.21	1255.42	4535.88	10120.2	4315.94	3291.18	2491.49	2770.33	2872.89	89.2515	1742.02	4959.79	6683.9	2435.94	3195.15	7055.25	4677.96	13598.9	3414.41	4540.53	3352.86	10596.3	2261.56	11353.7	3552.2	9132.65	5318.23	5972.3	2372.58	3602.87
MT_ND2	1388.75	1039.13	4625.74	4098.24	1469.67	3388.47	1284.47	2706.56	10915.8	4034.51	4698.47	2659.74	3846.93	2038.56	13.6904	1464.34	2817.61	5954.16	1302.7	3432.13	6428.05	7385.86	7399.35	5371.24	5639.89	4066.32	11755.9	1926.32	14448	3715.51	3625.66	7302.07	4511.63	2000.51	3583.82
MT_ND3	2530.79	1821.28	7059.92	4242.84	4221.55	3666.55	978.286	3738.88	10337	5740.49	3997.29	3773.12	3944.15	4535.87	285.144	1133.9	4929.9	5674.73	2076.75	3779.76	7354.46	4737.4	10748.1	5144.52	5482.99	5238.16	13219.5	2768.89	13810	4799.69	5056.77	8065.59	4495.95	1325.03	3119.77
MT_RNR2	3930.14	2483.82	4443.83	5569.07	1746.54	5454.06	3339.53	10008.8	3497.88	1999.18	3251.39	2904.25	3074.62	3346.51	3748.86	1201.56	6608.98	4862.22	2850.13	2700.35	4007.23	4207.21	6704.01	8204.76	7989.96	4854.83	13510.3	2344.19	13092.3	1378.53	4652.01	8255.76	6042.59	2174.07	1921.21
SNORA73B	2.60489	3.29262	2.15735	16.0625	2.27956	7.93924	1.23008	5.23051	4.7324	6.31469	0.500585	15.1868	2.9936	5.4921	17815.9	2.10403	7.64865	6.39285	4.88357	6.86347	30.4969	3.2667	3.32581	3.20287	18.4224	3.92254	3.52951	9.31893	8.64639	9.76006	13.5852	3.36052	3.24765	8.58192	3.73881
MT_ND4L	2008.39	2720.71	7375.76	3162.74	1836.83	5649.69	786.602	6368.09	2492.48	5000.18	2207.15	1210.11	1870.07	3323.81	59.4767	698.533	3516.92	8730.21	2947.18	1486.33	2895.63	1651.31	10041	1097.4	5281.24	1526.09	8520.56	2291.85	5084.38	2470.84	6133.83	2687.9	5430.44	3468.53	1846.25
MT_ND1	1382.73	1525.02	4713.86	2014.61	1360.13	3004.07	833.835	2304.38	3700.55	3330.14	3204.09	1545.71	1426.31	3293.27	30.9514	552.241	4825.95	8651.68	2251.89	1815.1	2253.05	2498.97	10464.7	4313.37	7647.82	1146.26	9034.11	1572.58	3853.2	1143.17	3707.78	3633.46	3142.86	3592.87	1996.17
MT_ATP8	1544.13	588.68	3922.21	3612.25	2293.7	2528.13	1082.3	5702.68	5430.41	2938.72	2673.35	2521.49	2123.38	2552.96	18.4401	1405.96	3612.54	4845.32	996.877	2947.87	3721.43	5184.33	8719.84	1940.13	3898.26	3450.37	8039.09	2140.33	7729.46	2510.08	2916.45	4208.06	3736.57	1623.58	2826.49
FTL	5588.24	2018.21	1816.64	3095.94	3011.77	1475.56	4050.01	2818.47	3400.97	4968.3	2705.88	2949.58	3745.8	4593.85	2162.77	2411.93	2253.1	4244.87	1745.38	3025.35	1723.28	1719.53	2278.64	3327	2042.03	2749	3236.98	7789.95	2755.36	2866.88	1701.04	1771.54	3786.63	5204.54	1233.31
RNU4_2	0	19.0552	4.05766	25.2856	1.64904	0.67568	0.177968	4.93536	0.955378	10.1513	0	4.00848	1.13978	29.9898	7936.15	0	5.37498	0.342564	3.6864	1.11889	10.6631	0.525144	6.18661	0.639164	48.2648	6.35619	4.23113	0	0.610228	2.21505	3.21629	0.670625	0.783121	0	0.138701
S100A6	1193.64	1385.82	1867.5	1332.84	949.754	1056.42	2758.3	1386.28	2060.79	2369.38	989.41	5616.13	2316.79	1079.59	1592.27	1171.1	1450.46	727.557	1508.22	963.619	2695.85	778.714	2468.35	3649.58	1330.64	1817.42	1033.41	1965.88	2025.91	1698.79	710.318	6771.79	415.525	1182.83	1116.57
IGHA1	223.367	5660.03	40.2502	494.251	543.179	621.831	142.212	475.313	246.319	621.616	3468.16	539.688	1466.41	576.738	107.339	159.607	1095.8	1640.34	321.475	399.906	421.192	136.388	666.175	16.5129	235.89	134.005	468.162	469.102	1505.33	154.739	164.714	53.3802	4.42872	257.741	3492.33
IGHG2	58.8745	381.933	11.2358	129.713	29.2697	31.9393	48.3472	37.909	74.1173	100.775	6793.37	137.231	66.3563	23.4665	84.9647	1568.59	39.1853	844.679	132.471	264.919	79.164	124.902	59.7638	12.3599	51.9077	41.7348	355.54	134.041	180.255	162.938	85.1086	61.4377	1.03397	74.1354	234.665
OLFM4	253.087	132.855	3240.17	306.673	4163.41	2729.4	51.2872	1857.62	1.88322	1227.77	193.494	139.791	132.384	2248.89	714.336	3.17064	58.7228	1541.81	8.28326	0.48331	153.449	1.75081	89.0779	28.6978	3021.52	720.262	500.382	195	556.445	3.42966	23.4115	334.046	1318.01	23.5879	337.321
TMSB10	3630.32	1924.24	2760.74	1844.58	3662.11	2453.03	5570.92	2525.3	3481.91	1975.87	2309.75	4947.2	1913.8	3667.71	3969.17	2264.75	3344.36	3453.27	4760.22	3021.59	2852.82	1802.39	2728.22	4367.56	3493.08	2933.47	2313.36	2987.15	4374.92	3171.23	2180.32	3228.37	1226.06	2774.54	2165.65
IGF2	19.613	9.48016	17.8588	5.48653	6.02193	4487.92	18.5927	1.51561	4.88661	3.21993	4.40727	1.25077	0.976366	21.978	2.23168	2.97977	4.20958	2821.16	64.9945	662.551	2.97519	1.14585	9.46459	11.0248	279.014	4.57257	8.2182	2368.51	9.03079	1753.53	15.8768	0.914554	0.705651	414.63	2.17454
TFF1	258.626	570.311	51.2785	36.3921	18.7784	683.15	52.3731	23.8277	39.239	671.591	30.0612	777.187	421.927	52.6709	9.70876	13.827	295.479	31.6458	34.1962	9.98547	654.928	2.62048	240.55	441.206	61.7544	10.3982	7.76585	966.693	320.862	135.365	8.59624	4747.04	1.92383	21.5239	3140.32
REG1A	2389.67	146.8	14.2108	1.14691	1222.32	15.5471	0.29094	6.18565	0.0130153	1.24463	11.4492	1.45622	101.121	14.1843	14.133	0.0870885	3486.34	103.463	1.12996	0.0228642	21.4141	2.79011	2.89366	14.9159	655.391	0.315441	0.0596291	11.8617	2721.38	20.9007	1.0808	1.48004	4.50642	19.4469	121.581
RPS18	1037.9	1711.62	1040.71	1267.62	1793.63	544.972	1167.91	1074.45	1179.21	1384.47	489.989	5241.61	1536.51	2234.7	1192.98	916.223	1747.6	980.332	2547.24	1156.65	1397.47	1586.49	1072.59	547.06	1287.74	1825.99	1036.43	1753.61	1330.81	925.817	1057.12	815.165	1123.89	1959.44	746.139
DEFA5	78.7035	35.6542	1.76432	0.32129	1100.17	82.0094	0	10.1257	0	0	0.636824	1141.72	0.859023	279.151	4.40581	0.812558	15.7869	85.3076	0.192941	2.85485	4467.37	0.907013	2.48245	0	14.8173	0.39208	25.841	1236.55	0.239538	20.1288	5.49898	12.4779	28.4781	22.5144	18.9471
IGLV3_21	23.0978	84.4268	0.877277	36.8008	31.5749	8.70415	24.9268	14.7192	15.5892	10.2238	4774.09	13.1441	22.5847	53.552	9.0251	9.58975	42.3591	246.723	35.6883	69.4473	14.6405	23.462	21.2523	1.38477	12.4013	28.2329	52.0793	50.6928	101.871	17.2503	31.5556	1.76707	3.59507	8.9121	206.744
MT_ND5	487.04	571.701	1677.51	1328.49	446.68	1552.57	443.375	1046.31	1228.12	710.136	754.195	365.28	461.231	1039.83	38.4718	281.019	1686.56	1311.07	1013.7	623.271	1090.5	480.783	3416.79	468.192	909.609	443.457	1869.8	614.665	1288.98	480.613	1927.78	824.683	3325.58	629.043	1211.03
MT_ND6	370.712	348.642	1284.42	2009.54	284.997	952.437	715.477	630.406	2335.33	469.385	1001.04	416.909	277.154	978.438	13.4269	265.463	1683.03	840.63	1134.86	894.067	1264.67	633.087	2786.13	788.225	708.006	519.901	1214.93	383.643	1350.99	287.522	1589.69	941.348	2947.82	277.532	1624.93
IGKC	85.7584	458.392	20.9073	200.762	235.279	85.6106	94.5951	211.999	351.843	203.1	4130.7	586.715	375.197	149.806	169.147	407.32	349.351	707.566	170.959	609.944	200.321	169.053	83.0515	14.5372	85.188	105.313	505.487	203.75	1311.33	189.868	136.93	52.2384	3.22252	86.1994	896.434
ACTB	2666.71	4783.66	2309.96	1975.35	1921.35	2086.07	2359.36	1672.43	2624.33	2455.33	2324.61	1200.07	1729.12	1266.8	1909.23	1442.01	1980.16	1362.34	3262.05	1880.8	1231.3	1816.98	2170.39	2487.13	1714.33	2211.15	1488.57	1587.43	2779.17	1867.22	1867.91	2997.85	1297.85	1893.22	1476.03
RPL8	1361.45	2489.43	1151.95	1019.89	2392.08	866.065	1288.37	1184.97	2259.65	2210.62	1406.75	3431.53	1039.46	2549.8	802.633	1241.09	1636.72	954.285	2199.99	965.98	1653.39	1913.86	1290.67	996.749	1405.92	1837.47	699.983	1468.7	1006.88	755.625	1329.08	1243.49	824.064	2995.06	824.885
LCN2	125.561	1517.51	47.4802	141.203	1191.16	45.1613	10.0814	3015.47	119.998	114.62	1993.42	512.562	237.604	1064.07	23.974	27.518	606.136	256.167	89.6391	14.9199	269.622	75.6091	153.179	595.226	750.255	126.76	44.2981	59.7017	290.863	306.385	469.452	495.602	39.2758	60.8215	107.147
TFF3	911.366	1436.99	1004.05	249.913	952.006	1764.31	834.124	194.427	652.935	356.362	166.573	1793.73	349.157	1566.68	171.085	411.233	1173.53	449.229	20.508	105.018	765.62	156.189	1419.04	1167.29	1386.4	434.259	233.355	1025.83	494.522	413.181	197.715	2810.29	28.0777	495.023	931.513
IGHA2	21.3352	3350.12	8.83488	293.367	296.342	315.301	14.2689	256.436	95.8009	451.45	554.133	645.215	843.879	418.547	118.03	121.473	620.966	913.534	65.4379	53.1954	303.347	23.541	218.055	2.22991	126.088	188.984	122.184	61.4255	96.4861	28.0499	33.1689	24.4783	1.42278	106.938	1608.89
SCARNA5	0.802229	0	0.318913	2.24005	0	0.862961	0.272756	0.504265	0.325382	0.691464	0	0.455069	1.28101	0.392843	3621.37	0.0777576	0.323049	0.350011	0	0.285803	1.22098	0.40242	1.2291	0.163265	0	0.63784	0.894436	0.181261	0.389684	0.42435	0	0.0856504	0.240044	0.409236	0.141716
PIGR	406.734	1924.65	121.852	387.426	975.395	289.742	88.3263	1714.17	731.137	1138.82	1443.71	1077.67	429.713	538.308	1416.56	0.686598	520.166	1549.72	487.108	1.17619	1150.52	1000.63	145.751	38.7385	1612.61	111.34	2.28003	5.45323	1271.88	87.6576	284.553	1417.73	0.893252	16.3771	752.068
MTATP6P1	733.174	586.87	1232.15	823.824	761.562	1506.71	355.179	1534.15	1324.1	1082.71	521.183	523.115	611.119	567.492	5.68698	350.752	950.728	2017.17	397.596	642.433	800.282	1389.41	2409.92	968.35	1102.01	675.316	2719.89	718.684	1910.68	571.73	1461.42	1026.64	905.088	791.805	494.321
RPS6	1919.21	1115.95	737.241	1093.39	1711.22	676.129	1852.39	1975.4	1085.91	940.508	759.513	3585.68	1554.93	1666.83	1222.32	701.194	1427.81	906.463	785.147	691.384	1364.92	1147.95	962.378	822.215	1274.09	1287.37	825.064	1771.27	1392.66	980.609	952.89	845.614	1208.34	1714.28	441.601
IGHG1	46.3774	201.01	11.0068	83.3524	301.244	18.598	141.316	104.36	273.686	91.6334	3244.93	51.5548	86.4538	39.7571	75.7559	543.686	88.2243	208.172	140.686	326.308	103.911	115.831	51.0178	8.12117	48.5819	79.0107	669.8	63.1727	430.709	212.924	87.4592	32.2156	7.81838	112.784	257.182
SNORD17	3.17642	3.07034	3.71393	2.52171	5.88645	3.2159	2.1176	3.13197	0.284195	1.20787	0.603236	2.20814	5.28915	3.8124	3203.79	10.5042	4.13829	2.85325	1.82764	3.66117	3.50007	4.68641	2.0448	1.23585	5.78576	3.84906	2.51725	3.37741	1.81524	1.97672	7.86657	1.9949	0.745452	10.9613	3.46577
MT_TP	647.965	325.147	464.694	904.954	446.223	286.513	314.038	1558.24	1063.14	885.46	554.447	1215.36	1083.37	1062.99	1950.35	202.618	606.429	1242.34	495.577	607.852	412.471	1070.39	753.295	731.248	713.246	1366.69	2777.22	1157.26	1458.92	426.572	986.282	1438.53	1105.82	430.203	448.945
GAPDH	1843.06	2720.05	969.874	597.417	2428.4	861.417	816.647	1404.86	1182.24	1917.69	878.972	768.868	848.787	1120.83	904.654	705.869	1329.08	899.354	2129.04	706.534	1497.03	1180.33	934.494	1214.65	996.607	1104.19	471.342	1396	1277.03	775.448	816.393	1676.23	410.129	1705.38	939.635
MT_RNR1	1121.19	612.905	1014.86	1025.8	896.181	1023.11	825.404	2028.09	1049.52	604.289	416.184	869.254	942.051	1152.59	2363.84	267.971	1250.92	730.649	761.103	603.953	1826.33	888.039	1766.82	978.472	1208.17	984.413	2192.54	581.037	1451.31	351.587	1253.27	1390.84	1532.25	430.012	502.021
LYZ	429.525	336.355	15.668	69.1972	143.608	58.6802	61.3113	76.3212	34.5425	1355.38	140.987	1601.42	1492.64	290.546	152.483	97.098	97.6782	102.244	1343.46	279.92	1225.2	6.04451	14.9726	320.754	43.3294	114.641	72.4686	79.3244	152.257	86.0921	132.256	1170.67	5.63368	15.0791	229.56
ACTG1	1547.67	1954.3	1477.8	1066.76	1751.69	2340.73	1208.66	1290.99	1453.77	1921.96	1205.44	1016.84	846.011	1390.65	879.538	826.194	1889.66	1468.88	2479.17	1317.66	1675.13	962.881	1561.17	1486.64	1968.61	932.517	1249.52	2243.95	775.493	1936.71	896.294	1490.29	1885.94	2436.17	1629.31
REG3A	11.7212	897.291	6.86701	2.13505	477.882	18.8074	0.174371	4.4253	0.0141828	0.452094	14.0374	2.10258	11.208	5.22831	0.264012	0.0406717	1053.57	2510.52	0.191539	0.0124576	46.1952	0.713323	2.35727	0.0853968	256.08	0.798683	0.0389868	326.304	419.938	41.5558	14.6423	8.31789	1.75779	4.31676	4.39813
TMSB4X	1195.69	591	979.346	1167.68	567.922	788.402	1168.61	1096.68	843.987	873.937	1388.59	2756.42	952.528	861.484	1647	905.721	1405.46	928.324	1027.67	1001.26	826.384	917.846	1219.99	1695.88	1695.24	1238.5	1204.63	906.166	1052.53	2224.34	380.884	733.449	1097.06	1230.38	546.205
RNU4_1	0.314064	5.55776	0.936384	6.86949	2.0613	0	0	1.64512	0.15923	6.76752	0.14485	0.742312	0.683868	14.3541	2676.54	0.152206	4.42645	0	3.9936	0.419583	6.98617	0.65643	4.8118	0.798955	7.56389	1.58905	1.02131	0	0	0.415322	1.0721	0.167656	0.156624	0.400529	0
RPS12	811.644	1705.29	1236.64	1438.19	1506.27	613.361	1456.57	1164.35	1135.95	777.932	1680.85	2287.09	2411.18	1465.97	1427.18	812.639	1729.35	703.615	2020.62	1447.97	1643.99	1301.73	769.196	747.62	1494.78	833.459	967.636	1489.23	1481.06	1018.94	1478.09	1191.81	1023.84	1152.54	1060.74
EEF2	897.636	2796.52	970.297	828.954	1410.19	797.962	688.73	849.233	673.775	1248.26	853.694	937.284	914.177	799.772	962.118	578.879	1474.57	615.397	1406.6	488.015	915.175	759.125	994.001	426.284	1335	512.541	769.906	1380.07	842.25	729.719	713.648	987.101	1482.57	972.788	855.738
CEACAM5	591.216	397.1	966.461	887.571	411.261	850.931	656.783	1381.43	1166.65	596.986	779.743	703.278	1344.32	559.435	417.24	1342.3	1077.25	832.842	183.021	436.98	661.399	495.856	1704.7	730.059	1507.04	1266.45	1153.35	567.991	716.905	1349.03	796.554	1543.81	952.539	1214.95	1969.54
PHGR1	1147.22	701.973	539.579	50.4152	804.474	602.91	48.5071	305.421	94.0763	702.685	65.7861	95.4562	93.9319	564.4	58.7147	59.2518	277.717	442.567	174.181	10.5203	83.0563	72.8256	1066.83	58.3495	574.352	166.843	108.5	1990.75	26.471	33.4808	207.016	145.907	256.794	393.942	100.091
RPS2	741.709	2489.84	630.02	418.856	1336.91	555.615	587.197	880.474	779.201	993.923	448.715	652.911	726.407	935.816	451.729	342.114	1043.28	941.089	1655.9	429.779	652.937	613.167	1099.44	630.435	923.621	514.515	432.72	1254.41	745.55	476.216	626.798	605.889	639.741	997.444	450.708
SPINK4	2325.27	30.4694	26.1099	162.504	429.032	104.23	1.11271	26.3883	1.02988	48.5864	3.4352	418.344	218.259	434.196	9.7986	0.918823	40.6271	3.47121	6.29196	0.753838	643.541	3.5381	31.3445	24.4253	4.96989	56.9194	41.2384	23.3311	5.98611	0.0895418	3.69824	152.97	2.83648	1.98611	167.699
MTCO1P12	22.6725	8.77891	58.5565	48.3357	15.7094	38.1269	19.7919	46.8734	45.9213	34.2913	29.9409	39.3159	27.8298	6.20707	3.30445	17.7753	8.32096	40.5695	13.4184	31.0568	42.9576	42.7932	71.2636	38.2566	29.0629	28.2222	2425.27	18.3511	87.6175	127.216	91.6661	70.6734	97.0953	14.933	38.6194
LCN15	0.567535	0.368382	3.88727	0.164182	5.05379	334.917	0.0173838	0	0.264408	3.20607	0.219307	0.203024	0.0445331	28.2422	0	0.0892044	0.0617675	13.7526	0.165039	8.64091	0.134685	0.532192	0.0335724	0.124866	45.3504	0.853694	0.0926347	2339.41	0.0223525	7.7215	36.5479	0.147389	0.0152989	5.75113	0.0338706
MT_TY	138.888	430.835	423.43	13.1145	228.111	156.62	3.80205	824.519	17.3488	440.965	5.57014	5.39188	1.46099	1624.18	21.952	2.27618	688.974	379.826	1375.58	3.88432	3.53487	2.52427	596.961	11.948	541.718	2.66733	19.9486	217.546	3.58509	0.887278	360.355	22.565	5.68831	93.2686	3.25948
CXCL8	2323.28	5.21839	16.1989	72.0027	49.0285	44.0743	10.715	51.4519	7.62201	23.5408	37.9557	38.0185	4.98947	206.28	56.9617	113.374	221.57	23.2162	11.5812	124.324	20.9636	8.02645	4.45405	10.3438	5.56101	70.547	67.6145	12.188	63.8789	29.6836	12.0986	7.15215	6.73009	17.8066	25.5082
S100A11	787.913	462.038	983.366	422.231	450.839	1047.49	806.352	665.253	817.461	905.948	512.909	1010.89	560.496	614.141	118.496	326.303	433.613	927.247	981.471	572.907	897.372	306.335	1086.26	1526.74	660.891	678.663	403.726	941.114	1956.98	666.009	556.942	1616.63	328.24	614.327	521.449
REG4	621.268	31.5208	2.05372	59.8371	11.6157	79.0288	0.783051	73.9781	0.0385652	326.478	0.274813	900.96	588.067	47.6576	2.26534	0.147457	14.9326	8.02029	9.95765	0.852499	838.711	1.95553	9.80889	169.924	4.73984	15.0143	14.8592	21.8989	16.3623	0	0.476044	1750.06	0.145414	0.436534	826.848
RPS11	1317.31	1511.31	648.816	889.425	1612.84	894.621	1221.15	1018	1112.36	1595.95	497.416	1944.18	1295.68	1487.97	1018.65	701.978	1683.42	981.806	1768.29	603.6	1073.6	1011.66	1357.73	1258.63	1554.93	911.997	901.084	1396.25	1254.53	968.394	805.855	1207.33	1048.96	1878	647.544
COL3A1	1693.46	85.6754	697.098	289.853	111.922	346.856	767.374	99.1125	185.525	127.722	504.992	39.4046	96.5811	107.703	488.89	1275.89	240.792	148.954	130.747	987.355	109.357	64.2963	147.221	599.833	33.0769	254.774	368.795	159.809	276.043	470.311	158.926	61.8806	48.5874	188.022	128.758
IGLC3	39.6822	607.361	8.47812	69.4978	22.2701	26.8078	49.1551	71.1952	87.1327	53.9072	2032.7	26.1438	229.028	155.127	61.1519	498.157	80.1874	38.5785	143.915	287.354	88.1473	22.0773	83.9164	3.60879	48.6975	17.6667	91.1047	45.0468	160.165	58.4336	46.8985	17.3459	4.01528	75.7884	454.888
B2M	1804.36	272.501	263.553	1053.38	612.129	425.422	602.952	1256.81	380.848	386.449	896.283	576.876	606.038	623.636	985.188	443.706	523.249	669.328	172.935	883.583	410.482	184.929	438.002	1214.49	607.662	591.319	422.775	439.315	286.74	358.399	581.32	1083.47	250.353	523.162	613.933
COL1A1	1124.69	133.663	1213.65	242.105	122.497	271.089	933.613	77.3253	265.088	115.271	529.907	26.0242	60.8497	93.7973	122.021	981.949	225.21	86.4892	280.077	749.524	82.3238	76.1756	180.531	1049.14	28.7059	225.141	308.652	113.252	352.666	513.137	203.792	45.2615	50.4948	221.021	127.718
RPL13A	1119.3	1122.66	486.526	825.782	1433.91	638.987	1217.26	940.126	939.991	1498.23	430.772	2013.32	1120.73	1304.88	1024.96	709.285	1448.09	687.109	1133.65	573.84	1043.09	940.928	955.386	973.73	1076.73	984.654	866.926	1369.82	1264.46	774.501	533.174	1147.13	1220.54	1580.5	630.922
CEACAM6	488.318	213.555	1053.62	494.036	23.6933	386.125	231.474	1005.84	702.26	613.286	649.936	482.911	436.947	135.768	355.068	780.13	703.271	234.956	60.7434	309.627	178.246	74.9915	1104.17	510.613	1240.3	787.84	680.852	404.24	370.634	817.414	156.465	1372.08	256.484	582.214	438.03
HLA_DRA	1338.21	192.675	73.9919	332.07	322.977	128.802	384.794	308.364	204.044	427.759	709.553	356.911	145.14	415.007	455.132	260.786	92.2263	422.638	1695.99	656.243	89.9587	52.7283	99.1573	265.543	169.459	248.312	194.631	121.083	429.018	110.548	194.783	71.1586	22.6706	171.939	308.8
RPS21	493.823	1235.33	919.522	933.223	920.229	233.614	624.763	748.219	919.168	522.396	804.057	1269.31	785.447	1346.35	349.761	823.556	1151.3	429.001	1636.83	672.383	568.037	840.157	899.171	447.615	874.732	951.384	1336.26	685.525	476.302	786.93	476.844	668.215	1006.24	1343.13	249.689
CKB	38.7249	90.3479	117.833	49.919	96.4165	655.438	20.7875	21.5536	223.891	179.189	95.0103	145.019	85.2739	195.806	34.4283	77.6266	70.337	285.393	114.268	324.075	505.443	9.43945	527.341	40.8656	74.7425	132.643	61.1842	1891.43	30.5129	250.207	226.513	14.5699	5.6265	388.276	22.7516
SLC25A5	715.407	1321	300.148	435.347	590.394	774.775	209.364	1797.21	238.553	1041.28	552.778	696.182	528.475	532.703	599.741	265.989	894.735	540.494	442.97	256.523	252.622	853.273	274.972	475.184	621.656	499.271	316.658	577.956	257.151	382.763	224.498	497.171	525.291	856.87	327.578
GPX2	366.849	721.92	536.224	532.342	1168.97	345.238	346.388	1063.12	922.049	240.115	1096.36	510.44	703.538	1324.27	302.004	569.699	1422.21	226.717	13.4078	162.881	505.045	490	712.895	594.767	655.34	332.966	461.793	497.91	456.27	388.28	654.547	240.764	429.541	394.493	196.665
EEF1A1	905.576	1118.96	604.731	1219.32	1217.03	657.478	1012.13	1083.66	708.766	863.507	1262.4	2101.79	1315.57	1225.43	1409.96	637.85	1173.71	856.028	826.44	1006.52	993.47	1111.48	455.221	434.198	724.129	651.627	614.422	1436.72	993.572	668.039	907.884	704.508	1042.19	1009.54	759.726
HLA_B	950.586	1116.82	622.862	1020.74	821.811	312.778	1082.55	598.588	465.769	375.083	895.835	831.719	433.028	449.478	402.641	606.489	919.47	460.997	1632.85	1081.77	574.165	68.4956	704.047	824.07	840.803	1103.03	379.285	273.509	815.615	289.25	683.09	736.616	306.581	762.519	365.614
RPS4X	679.705	813.603	382.955	1412.51	707.778	985.936	637.782	1423.69	515.169	743.04	690.151	960.252	1218.74	1229.69	1237.99	421.399	1195.11	721.121	588.851	506.494	683.266	928.651	263.712	848.204	1421.55	528.539	647.177	650.464	568.067	797.732	433.626	532.896	949.961	799.905	235.26
RPS28P7	5.06092	130.874	64.7576	549.559	39.3061	6.35139	994.541	55.4499	758.001	36.5784	292.839	540.674	820.534	44.9188	246.779	523.344	86.1894	9.89031	216.37	59.5368	14.5659	24.7699	22.6155	1006.79	225.635	651.514	752.74	21.4406	895.658	401.557	42.2304	488.438	283.201	25.2791	216.709
PRDX5	218.936	266.209	780.303	408.061	843.614	362.787	468.572	914.756	779.462	250.523	857.459	369.671	163.336	1583.27	298.121	916.218	533.571	748.376	335.462	253.715	163.923	549.784	708.366	177.746	953.732	773.137	454.22	426.33	251.791	725.96	585.027	268.956	560.632	815.688	165.938
HLA_A	806.066	896.854	586.99	707.859	819.55	225.855	674.618	702.596	285.464	163.731	435.684	638.632	441.588	345.239	344.205	476.571	665.371	498.896	1757.94	882.892	489.34	88.1234	556.452	554.708	555.105	649.295	314.547	621.934	622.187	355.612	541.817	652.599	218.143	434.479	291.924
CD74	749.21	531.284	160.352	268.227	500.356	162.64	437.222	386.365	312.006	518.857	905.859	202.718	141.579	381.03	164.784	204.345	108.259	452.872	1613.5	461.869	170.808	58.0804	203.999	477.295	275.336	185.895	202.212	244.468	483.433	168.238	200.494	179.086	34.8461	203.532	288.568
MTND1P23	0.357121	4.51408	6.03363	1.16338	0.781299	1.40858	0.607102	1.37182	5.43178	1.53906	2.19611	1.12544	1.64165	3.20611	0	0.346147	2.39681	7.79057	1.97946	1.74939	1.32399	3.6326	4.29903	7.75244	22.1165	0.387193	1689.67	0.672419	2.71773	258.589	10.9717	3.05026	0.653022	0.91088	0.47315
RPL13P12	256.299	1632.95	102.206	25.6958	400.594	21.9453	20.3589	183.381	20.8275	79.0682	13.6801	33.7037	47.7578	326.467	9.76926	42.9559	75.633	53.162	439.69	17.2398	45.2011	23.2265	84.6557	47.6117	161.781	23.2511	39.3974	367.973	46.3694	36.6769	260.183	22.2643	101.253	73.8787	10.3012
RPS8	682.398	608.427	349.344	512.33	789.586	243.498	406.397	718.878	541.041	885.595	229.899	1520.35	580.437	912.298	705.057	365.117	759.234	321.111	662.127	334.921	550.835	553.317	311.759	462.932	684.033	521.948	297.077	787.778	382.158	379.727	352.26	428.55	474.368	1328.09	285.172
AGR2	685.228	147.305	120.923	165.838	351.244	214.887	142.376	191.358	169.021	774.042	134.539	754.765	508.959	468.379	70.189	96.5787	79.0387	78.0634	68.2842	60.6792	548.042	572.035	126.495	166.235	101.501	220.658	58.6791	200.604	412.617	52.893	276.969	1099.48	26.4698	63.4421	977.637
MT_TC	224.77	64.4556	256.058	4.05924	219.304	295.196	6.08328	731.031	8.84448	758.316	3.40398	2.85453	2.43498	1056.32	43.9039	0.650336	339.759	534.976	52.5032	1.79276	4.71316	1.40237	859.829	2.73097	163.131	2.66733	14.3381	244.834	5.21468	1.4788	218.35	9.67071	16.0611	144.609	1.48158
RPLP0	571.009	1180.31	407.211	472.413	1229	633.119	337.173	888.528	470.626	901	418.972	1254.95	505.657	962.155	671.253	404.714	790.553	502.645	686.926	391.111	605.804	621.686	489.002	531.796	723.724	500.383	417.297	1175.06	372.781	498.37	436.445	772.524	537.54	1153.76	397.208
DEFA6	116.609	25.1826	4.22271	11.6884	95.683	169.822	0.214017	41.8422	0.143612	0.305188	22.1658	334.752	0.685326	185.64	1.90104	1.51006	4.46758	54.0689	0.554139	0.840955	1588.56	0.434167	2.68658	0.816672	24.6892	3.1735	88.4729	352.329	0.7797	75.2919	18.2645	45.9181	102.651	32.1508	6.37996
RPLP1	359.125	1495.74	327.526	400.173	821.087	324.565	329.415	599.399	342.66	566.45	239.654	712.592	566.711	904.534	243.093	257.113	430.461	357.071	885.306	305.681	388.558	476.133	317.335	572.727	776.044	366.159	431.283	843.302	343.13	586.23	360.191	512.17	478.537	1026.45	253.223
TPT1	582.356	485.267	369.457	1448.08	592.09	404.603	806.887	750.236	698.562	313.551	745.171	922.143	1313.32	693.675	419.821	367.183	914.416	428.195	213.096	415.441	714.943	404.32	517.919	329.316	465.012	763.713	384.422	662.47	678.223	330.483	374.084	581.463	584.198	385.906	283.479
SLC25A6	338.323	1420.03	363.083	553.752	736.708	246.014	328.176	811.888	198.587	423.601	400.228	481.367	690.855	479.143	275.518	232.799	824.331	266.73	1105.7	219.831	344.406	638.409	512.319	791.411	850.221	498.534	370.639	602.647	463.441	510.364	340.1	375.512	721.343	642.255	203.684
CLDN3	409.184	1490.75	506.53	231.028	553.363	433.356	213.216	292.01	491.516	430.148	551.476	111.945	165.099	480.308	84.7235	259.875	472.366	201.433	679.341	53.8054	168.129	119.917	670.248	194.357	432.718	278.487	338.26	347.015	178.112	194.879	252.457	216.04	285.654	718.743	66.1311
TIMP1	1637.7	215.544	208.655	235.479	281.854	136.446	314.215	164.315	193.525	322.429	238.102	121.225	125.856	174.094	129.222	238.857	290.136	114.501	242.098	355.006	164.181	84.8926	335.836	655.345	165.936	123.805	192.971	247.023	203.617	235.128	188.246	276.97	96.5191	205.412	94.8654
RPS27	586.587	294.784	401.161	640.148	682.244	489.296	678.666	493.152	610.554	572.885	706.22	1512.3	1164.85	1082.34	825.26	445.193	863.197	538.567	449.452	613.021	1318.75	606.745	534.565	468.116	581.034	705.732	657.218	627.782	849.621	476.633	737.292	713.934	559.127	622.295	417.103
RPS3A	204.334	67.7864	67.7164	314.277	469.822	127.503	216.913	435.169	226.815	357.252	176.329	1518.7	221.546	729.393	264.993	159.716	159.394	264.018	88.6102	312.249	294.381	300.625	103.631	162.102	174.812	250.834	206.467	445.187	135.532	198.453	177.189	154.187	183.37	264.232	127.04
IGKV3_20	29.8911	146.654	11.5526	94.902	63.0696	34.7739	77.7273	85.246	60.7871	122.498	1354.05	297.879	133.629	79.0597	126.146	316.444	73.8925	303.092	36.7096	580.223	78.0912	59.699	38.5271	2.30938	32.6301	59.2547	292.123	463.509	371.111	68.0764	48.2471	16.7841	1.71151	39.1086	339.116
RPL35	742.715	363.452	361.771	306.938	799.866	184.149	415.212	921.984	450.183	648.217	329.762	1398.42	359.988	1060.73	482.622	269.515	542.52	380.245	571.901	255.08	422.172	468.27	484.744	477.104	648.011	474.354	312.199	547.277	438.703	418.57	311.621	447.133	373.443	553.23	242.212
HLA_C	905.674	567.504	393.311	464.594	498.622	244.796	625.771	606.503	339.874	481.011	853.38	480.626	420.922	396.72	232.458	546.956	792.801	371.278	1349.49	627.517	448.921	112.744	558.908	353.69	372.485	759.6	163.934	492.802	437.524	258.816	594.744	376.98	156.936	376.755	395.049
HSP90AB1	265.401	254.854	512.54	473.635	523.802	438.118	692.144	360.817	661.261	769.22	1567.07	497.543	694.91	510.202	477.031	732.284	472.855	428.879	554.347	731.084	532.505	966.974	412.38	245.757	483.252	664.348	439.503	457.689	546.086	487.885	915.483	383.341	504.034	556.142	490.372
S100A9	1431.1	77.5108	23.4161	38.9311	146.48	120.864	28.8337	53.709	5.1751	51.2666	105.765	39.1817	22.1149	87.7545	34.8638	93.06	52.9251	95.0962	170.483	110.632	13.3431	6.25599	14.4461	33.3077	18.1316	28.8183	40.2884	120.778	186.064	25.5081	24.19	7.41552	14.0848	40.9123	36.0633
PPDPF	241.047	1069.56	689.477	450.334	602.647	204.65	309.541	454.806	524.673	411.344	371.102	210.805	414.876	377.141	22.2337	343.946	494.218	304.202	482.564	203.008	305.832	112.489	1213.89	252.84	609.897	401.358	356.964	367.344	237.796	418.648	184.743	329.03	372.501	330.898	175.887
GSTP1	344.413	727.465	724.637	261.518	590.666	295.937	262.676	436.863	410.819	629.96	359.3	264.589	264.184	134.79	329.733	301.341	526.634	331.023	1288.06	343.413	197.254	308.757	313.698	262.107	423.209	423.241	173.987	927.411	189.36	379.71	415.844	459.026	164.206	420.301	180.812
SCARNA6	0.835529	0	0	1.78866	1.09677	0.898782	0.757541	0.350131	0.0847222	0.180042	0.154142	0.394966	0.606449	0.545533	1377.65	1.37675	0.168229	0.729079	1.30763	0.669749	1.85859	0.558832	0.731498	0.510125	0.958228	0.483139	2.17365	0.566354	0.568203	0.589286	0.760582	0.62444	0.916695	0.426223	0.737995
KRT8	358.595	941.035	634.663	493.735	397.017	510.529	676.99	691.053	676.279	474.473	359.205	381.597	429.376	317.773	292.032	631.147	1092.8	201.814	895.131	394.077	204.896	661.531	461.465	826.939	363.377	662.001	472.57	639.711	337.253	346.353	368.507	1010.21	367.108	567.214	937.653
RPS5	418.381	736.584	147.592	244.048	749.951	305.331	317.752	519.512	226.668	825.571	101.058	910.863	272.819	651.098	277.589	188.427	606.998	376.877	340.294	164.295	237.673	236.855	300.069	186.698	355.601	334.013	182.862	647.376	191.805	193.523	170.391	248.957	260.698	887.433	155.265
IFITM3	456.956	446.634	727.537	347.791	837.303	463.103	594.445	285.341	403.392	123.702	435.734	242.222	134.695	237.494	164.444	241.389	703.039	244.84	911.804	340.733	217.34	59.4614	366.627	732.71	652.91	439.35	329.412	424.31	320.009	643.628	520.595	177.998	416.975	867.019	163.811
MMP1	1242.35	14.3772	96.554	99.3286	40.0114	93.9652	2.38198	21.43	1.90324	52.8212	15.5512	9.56339	14.2762	24.657	27.9894	100.78	559.703	10.0281	57.8049	187.023	2.7633	5.2527	2.06639	6.81634	14.7976	53.8936	163.229	43.9332	257.406	47.1753	28.9798	9.16781	5.19031	14.5057	29.5736
RPL10A	548.478	573.47	418.081	644.231	869.452	407.932	615.051	702.747	523.576	766.459	334.524	1142.94	705.92	1148.46	799.592	453.299	980.36	461.905	670.649	605.841	618.199	683.254	451.169	299.426	584.869	584.492	452.05	1134.51	496.19	415.033	494.385	439.512	467.413	774.465	373.418
RPL7A	966.662	968.646	568.342	690.659	1149.27	418.882	1023.26	1073.21	744.861	830.154	587.801	1396.83	808.82	1113.83	792.442	564	1032.59	521.794	814.584	475.286	712.842	860.537	765.077	722.424	715.989	720.864	543.103	1042.38	783.897	626.899	713.688	720.763	798.63	849.285	427.66
SPP1	1037.88	9.8878	24.1951	45.0172	24.4686	29.9851	108.256	1.11933	40.1532	156.926	44.4027	11.6436	2.3819	394.085	132.588	143.034	59.3513	8.11615	38.1644	151.68	3.79733	19.6917	3.82098	804.042	0.612671	29.7601	20.0048	10.4755	58.072	4.80223	35.9949	2.73978	18.3066	15.6455	42.0123
DMBT1	17.1087	524.988	9.99807	2.29493	33.4962	51.5358	0.0124333	78.3205	3.9463	6.24681	72.9774	0.974963	8.43259	32.9138	3.28561	8.82316	1183.98	0.544461	0.788719	0.0170993	50.4769	0.341656	8.23003	2.54246	354.395	32.8723	1.75574	0.972921	72.3306	0.901896	3.49531	2.03511	1.26108	8.56947	60.7104
KRT18	257.001	454.007	542.795	327.18	362.88	452.344	489.433	673.857	590.971	284.353	266.094	265.262	255.926	261.706	408.866	398.651	914.348	165.888	1192.55	284.922	209.675	710.632	362.635	733.489	391.391	454.905	425.837	418.988	373.614	321.051	407.148	731.716	245.731	394.304	711.127
CST1	1.92977	24.8419	75.9577	69.5063	15.1321	9.66912	3.10792	1.22365	53.9914	7.27702	6.79234	0.552137	20.1255	11.315	14.1867	3.10103	1.22699	63.7004	45.4015	32.1587	27.5574	0.551943	18.5622	3.51394	13.6866	32.6687	24.158	1281.16	9.27519	51.2851	91.8205	8.56662	1.62085	6.28215	6.88527
IGLC2	93.4545	558.898	16.3847	114.149	319.079	147.443	58.28	268.413	72.6997	346.473	1087.5	127.774	154.656	205.741	66.6399	268.078	246.255	485.524	240.952	251.115	102.006	112.711	202.553	6.97374	56.1725	46.9034	247.176	66.4874	362.932	74.7849	197.519	32.4404	3.48947	119.55	498.235
S100A4	130.603	50.6775	208.071	61.8455	37.656	259.183	118.368	43.1336	33.6661	30.6281	41.3658	276.441	73.4087	51.0213	102.533	69.178	259.481	31.5256	441.984	221.157	110.644	44.1743	38.864	1095.97	30.7194	213.22	71.7111	316.372	73.3037	78.8994	30.3315	454.617	6.44207	85.8965	20.8543
SPARC	1033.41	86.8644	430.644	268.938	168.803	170.713	455.47	105.576	218.072	124.359	319.819	93.5429	95.3941	165.341	223.162	490.535	141.217	125.258	74.5351	605.189	82.2208	86.989	108.038	474.904	24.9463	249.097	299.003	149.421	162.338	277.46	177.554	40.3012	36.1865	208.433	83.7857
IFI6	230.579	33.5201	333.052	73.1422	28.7619	19.3295	137.333	90.0495	75.5041	48.8693	66.7966	219.714	19.9911	62.7568	84.2949	136.259	458.125	51.3169	575.216	169.048	157.782	7.04072	33.2229	920.131	52.1952	47.7159	59.6708	52.8619	76.6919	24.8233	35.8254	130.96	14.3482	592.624	18.7203
HLA_DRB1	583.83	76.45	128.318	129.735	302.278	98.5952	231.596	129.678	131.179	197.027	489.076	106.913	83.7806	167.848	154.224	168.677	83.7598	293.291	1120.35	217.892	60.1542	27.767	66.4862	222.299	143.79	85.3955	127.203	127.257	142.936	53.4258	103.598	56.4339	15.9364	166.305	201.088
KRT19	196.658	595.928	425.236	304.178	171.524	392.36	398.07	129.704	350.072	481.971	208.566	193.498	274.636	152.936	187.902	314.567	439.471	145.69	577.635	357.778	159.673	121.568	184.491	755.101	332.653	348.107	305.674	703.582	184.12	282.824	114.798	900.639	248.181	503.847	166.828
IGHG4	35.656	135.96	28.0028	29.8906	144.309	33.3746	54.1563	123.298	112.397	147.994	874.63	537.921	60.9229	82.8769	38.3695	137.589	496.802	370.268	13.2384	440.528	121.342	9.72713	24.4258	7.69139	51.2853	37.028	86.0017	23.248	197.689	396.735	71.3726	22.0551	0.532858	25.9914	162.415
IFITM1	136.334	367.411	582.4	370.074	572.137	358.369	519.715	177.064	266.631	34.8114	453.75	113.97	44.5818	234.117	316.209	234.562	444.321	353.406	431.828	130.027	121.475	8.79288	579.342	365.495	673.151	335.461	206.235	716.141	307.242	527.242	376.095	43.755	469.51	532.482	115.331
PI3	121.107	285.112	105.487	134.116	147.085	39.8751	22.0928	149.871	82.1012	211.847	51.7145	120.339	677.094	48.669	4.34591	101.28	775.72	91.3292	50.5219	47.3016	246.914	2.14949	372.492	23.0772	50.258	54.8629	61.0387	84.7961	638.531	20.2306	28.8184	91.6902	1.79887	53.5383	20.2348
DES	24.1724	11.5175	69.2658	49.5138	7.33686	13.6681	3.77829	5.14006	3.29846	12.9346	0.663112	23.2185	12.1706	25.2287	262.406	263.804	1.5198	1.21538	1.91613	446.862	9.35268	4.82316	26.296	1016.4	2.41151	168.535	1.3275	10.4969	19.9828	3.51742	3.51738	24.9251	85.2529	4.01098	24.9858
RPL5	468.052	288.86	253.248	440.265	550.151	229.623	367.46	412.924	530.994	497.647	175.369	1151.8	400.36	684.151	503.485	307.421	586.213	290.912	272.541	378.284	602.87	677.899	184.54	331.698	417.325	461.424	239.867	505.698	634.033	333.092	338.336	257.311	356.218	497.875	225.053
PFN1	522.348	904.524	378.128	320.961	638.509	454.203	342.962	425.283	382.487	672.132	552.801	285.901	380.897	290.624	148.06	204.804	440.602	313.68	1069.76	452.765	372.946	308.609	504.885	346.995	274.966	441.032	239.079	540.312	367.465	266.778	378.536	565.397	199.345	569.208	412.594
RNY1	0	0	0.778939	0.182376	0.514413	1.26466	0	0.410552	0	1.68889	0	0.185249	0	3.51821	1109.31	0	1.18356	0	0	0.349034	0.229402	0.163817	0	0	3.59548	0	0	0	0	0	1.33775	0	0	0	0
MTND2P28	61.9284	16.8889	163.604	724.691	63.6966	184.336	20.2142	136.422	323.373	227.267	3.24747	107.714	152.15	91.1155	1.41446	33.425	772.946	308.177	14.6458	155.138	211.948	262.456	342.064	125.731	190.837	146.856	481.787	85.1529	508.341	121.047	159.709	244.275	165.249	94.2866	112.452
LGALS4	435.966	760.176	618.453	241.123	280.27	599.396	253.08	294.35	370.698	500.181	165.761	416.377	495.348	428.493	250.317	205.247	299.07	675.491	331.734	56.6486	723.729	232.116	524.065	301.381	516.463	353.933	206.171	472.022	300.562	219.548	229.825	834.685	441.689	292.259	546.062
H4C5	2.69672	1.43525	1.69269	0.858686	0.37262	2.13749	1.28685	0.44608	0.935474	1.83504	0.261844	1.0064	1.03019	1.39006	1080.46	1.23814	0.714434	2.32219	1.11065	1.51695	4.73582	0.830636	2.64054	1.15541	1.46498	1.43625	1.45059	1.76381	1.86149	2.8154	3.87604	0.151535	0.353911	1.08605	0.188047
FABP1	23.3607	51.2836	342.067	56.3687	3.55362	420.214	28.822	3.23056	413.142	91.9644	226.829	126.396	93.1071	72.7953	12.4082	229.295	88.3492	76.6371	0.526095	91.1689	116.966	454.037	363.699	1.08548	823.125	134.44	34.5893	144.858	117.533	300.42	41.0861	424.392	4.3274	76.3207	178.751
HMGA1	118.748	457.731	237.771	121.88	474.522	127.881	140.748	207.958	293.441	337.422	127.836	207.164	295.036	233.825	31.4781	148.697	156.138	155.574	1103.76	259.628	123.73	366.973	155.319	107.424	210.128	339.818	112.373	239.111	244.51	144.643	310.473	198.036	190.148	302.249	263.501
H1_2	51.3187	10.1138	18.2347	16.1786	10.9557	11.6492	30.6829	6.14229	15.4222	264.789	28.3771	35.8668	26.0839	25.5581	1058.76	13.9062	13.6103	22.4956	7.62401	17.2016	22.7729	17.5021	27.0993	35.4803	9.57183	22.6598	9.96558	31.248	21.2425	19.4289	11.8515	13.7713	3.16469	28.8531	20.9581
JCHAIN	27.5187	147.8	3.82468	218.548	104.943	61.9545	13.9359	192.059	51.6248	129.104	301.86	750.941	325.684	258.348	148.051	20.4647	192.254	225.637	11.2671	58.5273	128.223	42.4879	64.6157	2.58833	25.786	73.7517	50.2423	98.5968	499.48	15.895	21.1452	16.6321	0.394358	29.1113	648.392
RPLP2	339.949	757.017	577.196	394.196	757.397	359.69	759.442	537.012	529.588	460.466	389.735	1151.97	464.157	725.974	379.623	225.995	590.244	397.901	592.432	361.524	558.372	471.437	500.532	514.434	756.856	442.291	426.32	642.047	755.103	437.66	524.015	546.43	452.852	704.473	316.461
H1_5	0.520212	0	0.258502	0.242096	1.70716	0	0.0368481	1.15811	0.230778	1.61138	0.119964	0.922167	0.23599	0.530713	1056.06	0.220599	0.0654636	0.283709	0.826868	0.28958	1.37035	0.570834	0.711626	0.0330845	0.372879	0.846025	0.181251	0.514237	0.600147	0.257975	0.443952	0.208278	0.0648576	1.40979	0.172307
RPS16	511.288	768.119	364.186	307.733	668.871	253.879	357.73	464.191	379.043	623.524	148.004	596.061	439.724	538.791	189.683	219.863	613.922	355.461	589.672	229.19	313.389	471.111	377.529	425.665	489.853	370.901	404.051	534.029	420.377	358.314	269.481	493.969	394.721	1004.57	249.326
IGLV1_40	20.1287	325.808	1.08133	27.8999	360.912	46.4651	25.8334	43.8847	251.875	38.4501	950.085	6.94344	39.0914	61.8047	13.4861	38.8092	36.9133	195.461	18.4116	88.9598	31.3361	9.32388	25.362	0.553576	13.3516	33.8954	48.827	28.1484	115.692	55.6347	13.2471	11.5584	2.71302	24.9765	174.618
TSPAN8	145.243	57.7079	157.398	206.502	228.846	126.057	282.126	500.058	211.724	147.092	175.512	442.198	340.085	455.105	287.724	211.808	330.86	40.6891	123.119	88.3465	515.844	738.66	348.082	334.684	376.067	228.224	202.364	276.395	80.0903	168.831	308.432	746.846	117.434	70.3074	177.728
ENO1	454.03	447.571	376.443	184.362	317.519	318.609	244.735	426.228	385.718	313.641	240.38	320.54	199.948	241.577	506.164	387.438	502.609	247.085	685.645	365.6	289.384	1132.92	160.702	369.278	433.375	377.751	228.99	406.025	231.828	297.872	381.708	300.505	297.024	459.202	402.22
RPL10	457.386	808.204	231.862	522.686	614.682	415.125	519.21	677.992	273.874	573.719	488.974	661.623	477.151	586.572	516.838	319.083	731.29	290.46	311.959	327.162	410.804	440.289	324.046	505.174	430.866	358.114	332.977	485.961	283.444	324.993	170.214	344.975	429.652	901.486	193.996
IGKV3_11	14.2905	64.5975	2.92231	39.0001	41.3771	22.1413	16.3291	33.331	21.3184	39.5374	984.169	64.4953	72.5218	33.3098	55.7242	192.295	36.825	146.316	14.0357	93.6261	47.8514	30.213	15.446	1.49605	12.6122	32.3055	106.658	18.9349	262.354	49.5391	15.1902	7.37754	0.879841	28.4998	251.019
ITLN1	196.512	42.7642	0.237411	71.7891	5.76191	49.7876	2.28431	21.4913	0	28.5687	0.358072	250.817	30.5379	295.128	0.995746	0.0578856	6.55333	0.553692	0.146039	0.398929	929.587	0.287094	13.8229	0.0455776	2.49992	51.5948	0.0277438	1.1807	224.998	0.210601	13.2512	2.69392	0.119132	2.32296	82.2364
COL1A2	550.283	53.5813	518.171	165.889	67.0647	153.872	440.561	49.0871	152.627	69.5607	259.882	21.7081	46.5848	63.6657	231.651	637.602	114.653	60.7233	105.737	444.121	64.0043	43.1438	94.2997	428.163	18.1002	132.182	215.542	64.1135	160.118	274.317	114.287	32.2172	27.029	112.18	76.6673
PABPC1	290.058	404.45	327.399	514.318	555.77	468.716	222.51	305.221	822.154	684.008	512.47	704.742	412.222	701.521	140.823	533.795	406.086	383.8	269.325	387.025	703.919	794.491	342.751	293.599	473.533	502.923	574.61	375.094	488.057	421.202	652.305	355.682	441.62	721.406	422.267
SNRPB	241.963	294.896	429.942	70.3397	728.883	207.874	254.804	406.387	131.353	301.46	108.608	400.302	211.613	523.119	208.355	262.218	334.006	166.901	309.815	331.59	160.24	484.568	290.619	179.151	282.781	506.329	113.001	418.113	253.986	132.868	300.991	208.335	121.998	812.827	167.58
RPS14	385.849	872.189	216.728	206.883	473.434	256.638	204.078	475.787	248.61	555.932	165.975	534.598	192.087	521.341	323.045	104.165	428.726	299.025	437.613	142.665	395.299	298.646	372.966	211.739	332.144	179.71	126.882	400.807	144.846	157.192	205.247	187.108	155.098	396.503	119.476
RPL29	498.509	304.26	407.047	385.902	810.427	361.128	462.748	525.384	433.845	542.563	345.496	867.578	448.909	825.623	346.382	251.842	637.84	517.675	523.701	298.281	538.649	475.311	496.099	367.783	556.655	376.613	306.536	821.092	275.958	405.828	393.068	438.345	348.02	579.751	222.5
IGHV3_30	5.34273	81.9489	1.12323	13.9143	37.8983	30.9465	9.43191	27.7708	1.8232	28.0067	951.202	13.1136	32.4401	25.3243	11.5069	19.8179	130.639	274.792	15.3764	42.5979	9.44272	10.0502	16.866	0	6.48082	3.26763	20.8107	22.1702	35.435	7.42761	6.78083	2.7424	0.153717	49.0058	131.09
FAM3D	167.547	341.582	114.05	148.029	441.92	121.558	133.608	295.695	336.907	236.635	201.536	723.65	281.495	395.64	85.8798	83.6459	107.755	120.106	14.8962	6.4933	591.805	60.8842	135.131	30.5261	119.162	83.855	44.4933	272.439	96.6663	89.1736	100.992	235.847	39.8051	24.105	111.999
RPL13	314.466	915.365	366.498	227.858	610.342	204.72	280.627	473.41	233.87	332.624	167.835	305.698	346.16	532.098	281.375	169.783	267.6	239.731	396.419	166.409	259.539	213.072	595.015	238.881	473.4	295.151	211.07	540.321	300.991	191.494	216.797	210.959	226.068	430.102	140.285
ATP5F1B	478.493	562.784	359.984	263.153	566.442	475.431	189.498	922.233	327.788	893.215	346.739	416.257	340.922	466.867	325.994	273.319	459.227	393.006	466.151	315.552	257.884	404.522	268.877	252.746	435.969	338.393	178.787	504.309	243.777	277.821	536.719	427.079	311.259	384.864	469.794
ID1	79.4796	105.321	53.9685	180.061	184.522	109.334	33.2952	245.959	215.373	141.508	293.338	55.2446	34.8007	83.4217	18.9137	29.9376	133.561	334.859	73.2107	73.1398	199.201	7.73182	461.507	27.4825	232.553	171.137	233.333	860.7	23.8134	269.419	155.865	51.171	301.672	217.058	72.2954
PLA2G2A	300.468	104.442	4.85808	231.854	15.386	149.295	34.7735	11.8665	17.2149	160.83	13.2725	44.4007	167.118	37.9218	2.03385	55.888	54.3435	6.87974	863.836	97.1508	104.459	9.07439	20.794	101.648	84.0005	66.3904	0.463939	8.22418	91.0719	1.33223	61.9316	405.239	0.720843	3.68677	135.575
RPL27	441.169	358.53	250.527	314.172	508.784	183.958	219.5	469.534	365.738	410.866	271.498	984.077	287.848	814.737	256.81	220.744	342.761	286.424	477.066	316.879	324.234	387.395	231.545	345.565	359.213	403.22	314.825	462.944	246.363	284.246	257.638	383.273	401.469	468.772	195.598
RPS15	332.154	547.278	285.87	114.19	426.73	219.921	144.361	299.173	203.911	638.193	168.695	330.562	188.82	339.751	105.881	133.878	583.847	316.118	665.7	92.6776	191.743	175.576	451.055	133.517	501.682	188.52	208.108	348.955	214.652	194.9	208.322	195.322	205.287	418.366	105.572
REG1B	625.498	1.38528	1.49531	0.034578	201.646	1.1789	0.0105258	0.525417	0.00941752	0.160104	1.06231	0.0263421	10.2735	0.469962	0.619418	0.0360085	670.674	0.324171	0.0545074	0.00827198	2.40304	1.1259	0.0406558	1.49321	124.111	0.0134262	0	0.293788	143.743	3.75828	0.0211361	0.00991591	1.10235	0.047378	12.6742
IGKV1_5	48.112	152.878	7.44531	63.2974	185.203	34.3835	8.20729	152.519	22.5358	76.499	695.831	47.4145	103.977	59.4434	140.41	97.2203	606.448	175.592	105.683	270.303	33.4262	44.7473	61.5792	2.75279	21.8609	46.8688	105.799	51.8147	173.459	48.9104	23.2053	6.35423	1.20383	64.8608	365.331
RPL11	326.562	334.918	482.206	433.431	244.714	266.154	553.99	366.423	670.457	309.197	253.967	653.954	529.49	310.323	469.477	376.925	695.208	309.305	606.303	330.096	681.588	670.208	320.257	521.536	862.06	360.367	298.962	431.318	428.609	444.473	495.213	541.936	455.351	315.399	284.19
IGLV1_44	10.9996	11.6264	0.37696	10.8117	14.5633	19.4826	5.53455	8.44401	6.44215	20.1265	911.157	12.2372	11.9069	27.1642	7.87537	21.4611	49.0674	38.1654	34.3182	57.7677	16.1529	5.1134	27.7072	1.10964	5.76373	16.6551	15.0215	2.99953	119.805	9.65556	4.20804	3.39154	0.993072	1.20931	101.386
IGLV3_19	7.86993	44.6906	1.40085	27.8788	39.1636	19.0795	57.9747	42.3315	6.25303	21.1346	889.602	8.60648	53.0297	25.117	14.4853	12.1822	15.1362	79.8192	117.307	75.3246	27.7789	81.4596	27.8944	0.358576	11.3157	15.8342	118.03	5.70611	196.22	10.5626	166.67	7.83804	2.75318	4.0446	176.79
ALDOA	295.429	875.88	374.997	162.208	329.235	314.024	238.468	279.953	247.979	494.27	115.134	161.719	244.686	237.419	209.516	163.848	350.009	233.516	578.226	183.894	244.238	171.804	450.089	300.385	382.914	229.658	95.4678	279.581	287.269	195.782	207.737	349.521	126.962	279.922	187.937
ATP1B1	108.63	70.6013	115.552	160.93	108.192	250.545	231.569	263.976	156.023	601.751	107.794	177.77	282.581	153.827	146.488	129.527	123.026	175.154	73.1035	74.7937	249.518	90.8004	355.348	174.562	306.585	137.763	94.5952	184.539	395.519	122.637	103.805	750.95	167.74	67.7047	172.612
ASS1	270.707	289.306	51.3258	96.5962	90.3377	53.1487	124.875	143.406	105.912	371.254	193.203	775.516	149.317	56.0372	118.775	66.8179	134.751	70.0134	527.38	82.6511	117.033	116.463	109.539	234.414	137.655	100.258	99.3123	84.3422	227.511	61.0244	151.199	118.469	106.575	115.153	105.312
IGHV3_23	25.0117	117.391	5.60313	47.3231	73.4682	43.335	17.2518	83.0123	13.9282	39.5383	802.251	40.8003	74.1791	36.4762	101.774	337.813	145.403	208.636	47.7269	132.428	62.1057	5.57054	19.8559	0.886618	26.4511	24.0801	43.7156	43.6587	86.1916	34.6572	32.7759	5.08906	0.971288	16.9947	238.304
RPS3	410.366	418.604	344.524	286.854	721.963	228.794	280.103	465.388	351.573	473.953	241.198	575.308	252.101	742.754	350.768	292.452	667.47	403.056	439.002	300.447	256.554	325.399	309.04	278.489	448.286	409.742	267.517	639.77	200.927	305.595	350.36	284.91	303.144	499.858	202.251
IGHV5_51	22.6816	98.4334	2.46886	39.6085	86.3423	45.428	4.22306	13.9177	60.3997	125.91	840.616	35.8928	52.9164	30.8526	27.1146	38.5776	48.6038	78.3427	29.1585	233.566	24.5314	8.84931	15.4841	1.0441	11.3959	16.4724	46.6132	5.36885	81.5827	16.5683	10.5693	4.3243	1.23886	46.9703	159.937
CLCA1	175.979	8.17833	0.342593	55.3343	14.3059	16.3159	0.0150261	13.2232	0.208381	6.19957	1.20464	611.707	10.3162	175.763	1.02606	0.475485	17.8323	24.3677	0.220466	0.72623	531.013	0.565316	7.29828	0.0134913	23.097	31.5288	38.7358	3.11551	107.16	0.0292217	1.07113	0.863479	2.30097	0.524165	309.403
EEF1B2	318.052	188.823	150.048	315.379	523.431	214.397	274.011	411.378	236.46	471.155	208.195	841.645	267.339	648.944	253.218	199.022	267.275	339.876	189.931	215.163	250.317	369.83	219.71	158.455	262.603	318.667	248.862	397.794	263.833	215.924	236.208	247.937	369.305	346.574	150.389
S100A10	179.199	164.732	272.874	213.484	215.562	285.381	312.067	292.636	417.176	472.194	140.108	389.604	360.663	489.914	206.916	176.362	247.722	179.902	125.594	224.299	499.497	403.158	442.751	592.306	225.394	380.932	187.135	268.134	553.224	198.022	363.595	664.388	99.0131	247.31	208.864
RPL12	499.43	404.423	328.37	417.304	693.324	227.589	403.973	536.01	422.428	417.86	280.961	720.735	349.522	673.291	492.848	261.971	418.771	317.466	618.336	275.828	500.37	368.173	527.703	431.259	505.935	340.417	315.074	823.278	564.722	295.238	375.284	387.748	466.989	406.147	256.377
RACK1	264.493	791.541	293.515	243.83	500.887	231.362	250.558	396.395	292.554	230.144	214.096	417.367	220.77	404.767	298.194	97.2735	418.977	232.363	546.263	138.734	501.791	324.857	446.002	234.37	337.316	145.246	98.1378	434.759	299.891	225.127	260.776	206.145	264.636	350.18	149.876
MUC2	290.334	102.996	13.3138	64.0608	55.256	257.541	5.53496	23.2163	0.427156	23.3338	0.646559	159.69	83.2307	58.4051	2.19298	0.764108	20.3036	8.11825	28.3342	0.272446	187.021	0.929438	60.4863	72.113	12.5933	12.7986	10.9511	12.7923	35.0482	0.127905	3.03119	8.7918	0.892636	0.485966	770.381
MTND4P12	0.450227	3.04873	35.2847	158.133	1.30863	7.67979	17.6038	4.31243	2.72286	1.31664	1.12724	32.7148	1.09707	11.2598	0.182105	0.670172	12.4321	3.89359	2.42213	2.04794	71.2724	227.58	412.646	47.8426	11.1383	48.8139	719.289	2.61584	3.53042	110.019	17.7842	96.0688	117.765	1.10734	0.852151
SPINK1	30.1903	31.6181	76.3634	22.0845	185.698	95.8825	0.847755	276.003	4.91503	14.7001	126.614	65.9961	21.6523	690.402	60.1671	12.5141	59.6417	262.297	0.380471	34.0843	115.302	97.4095	446.83	57.5442	158.638	30.5265	84.6372	134.771	29.6351	287.895	43.6134	90.2295	102.571	184.649	22.3583
RPL41P1	0	1.38209	0	202.268	0	0	178.133	1.14549	157.437	0	130.864	684.593	292.451	0	49.8766	186.526	1.10076	1.19263	0.534755	141.208	178.256	195.169	0	196.377	6.89688	174.068	257.023	0	148.98	191.104	0	201.374	71.9775	0.697217	185.67
LGALS1	791.252	172.61	306.869	126.201	159.47	113.085	278.655	86.0306	130.296	121.123	140.44	90.7994	61.3004	172.125	223.531	206.351	160.434	89.7907	218.625	287.049	43.5656	43.2885	102.568	416.887	41.4514	147.647	186.309	112.529	139.73	150.886	127.232	61.3896	25.5001	174.357	53.6702
IGHV4_39	12.7118	143.954	2.89949	44.4658	18.4644	15.8038	60.2836	44.6458	12.3615	57.9268	816.281	12.6092	68.2918	56.0407	25.9609	53.476	42.273	115.128	40.7672	45.5193	1.58584	3.09248	31.5857	0.424104	9.20124	38.4096	151.41	11.889	79.8168	74.0846	34.3828	6.22971	1.81868	51.1593	113.844
IGLV2_11	11.4029	793.16	2.86065	40.4956	15.6947	23.2223	13.1741	21.6884	17.1753	31.2507	213.685	16.2756	99.1574	117.189	24.1007	75.6503	32.6554	167.485	20.4664	44.3709	11.8595	24.3424	19.2635	1.29551	8.63363	16.124	13.1661	14.383	54.3141	9.46726	13.7309	13.8882	0.22084	10.0242	79.6943
LY6E	64.8478	72.0037	92.7045	14.6913	185.814	49.8368	56.2514	5.78147	83.8185	110.639	74.5703	12.2982	4.13947	90.4771	17.4666	33.4517	27.0186	25.2302	783.398	46.6492	4.46768	110.689	57.1078	184.179	21.8149	78.177	37.7855	19.0258	41.6196	21.0063	49.5106	21.6427	21.6239	273.303	99.5104
RPL36	222.76	505.964	348.652	239.963	538.458	165.864	236.08	315.415	319.319	468.752	235.198	654.973	325.039	549.966	347.222	179.255	412.43	207.79	631.883	127.653	305.752	263.574	385.86	188.416	552.209	264.016	331.887	363.848	285.696	231.226	220.605	338.32	285.43	309.616	195.242
FTH1	794.564	448.128	292.222	326.73	364.521	147.693	211.391	230.431	174.015	191.009	270.4	93.1063	159.854	167.64	112.752	223.713	423.209	222.235	323.882	259.862	86.9485	84.1399	194.706	155.66	183.205	308.025	251.86	258.198	160.058	158.565	95.7383	156.009	232.491	307.717	88.6418
RPL18	381.303	593.911	178.79	220.636	566.054	269.855	297.08	375.085	296.685	582.076	119.19	420.191	330.559	423.309	268.692	194.251	494.55	247.337	447.333	156.779	269.977	269.063	432.989	291.612	457.111	241.539	234.523	415.236	342.963	253.469	189.116	331.285	241.901	641.776	160.265
YBX1	347.358	287.849	218.933	275.342	429.279	228.107	191.595	299.579	447.399	601.851	182.799	392.926	223.693	331.21	321.179	269.342	374.247	313.86	288.596	264.928	271.809	778.281	140.162	306.8	318.926	372.802	194.422	351.647	198.978	293.216	250.559	261.272	277.995	664.001	267.554
DPEP1	71.4645	275.21	219.761	249.583	439.14	140.418	107.021	115.447	44.7879	1.02848	155.13	15.0899	11.3089	237.158	142.354	220.845	66.9443	178.982	57.4951	49.7009	20.5712	218.308	136.461	5.5071	160.894	406.157	43.88	562.024	1.52468	155.904	250.47	26.2134	199.749	109.111	10.7181
H1_4	1.14062	0.16962	0.266728	0.718174	1.05688	0.360875	0.342185	0.0702915	0.340172	1.30121	0.216617	0.475754	0.535696	0.32856	772.414	0.227618	0.270186	0.219552	0.262516	0.597588	2.74934	0.504854	0.734269	0.785155	0.53864	0.654708	0.654564	1.137	1.30367	0.94643	0.534424	0.393992	0.0669213	0.855675	0.325948
RP4_765C7.2	0.620211	7.68279	276.511	25.6307	1.79108	0.667163	0	6.36758	24.6525	3.74204	28.0899	42.8046	0.270099	706.33	0.624361	0.0601151	5.61942	11.9063	6.30921	0.386675	11.5453	0.414819	1.22172	0.315554	8.96225	17.573	0.115249	228.559	1.20507	0.273391	12.5619	20.8584	0	0.949153	9.09367
COX8A	299.587	696.757	394.181	170.396	447.144	199.562	145.117	474.63	369.673	519.833	388.819	182.082	236.531	347.658	285.655	180.239	354.799	345.923	536.954	171.338	131.657	358.798	331.585	154.425	420.112	347.037	168.756	381.772	163.811	269.893	289.411	350.21	229.378	415.484	300.644
IER3	193.102	33.6838	78.0562	357.821	118.872	225.706	178.597	65.9962	272.48	78.1461	35.1995	98.738	74.0731	209.84	82.7028	91.5103	219.419	33.5546	86.7901	49.7809	254.884	93.3074	149.209	61.5768	165.542	215.7	310.537	110.386	515.761	581.472	75.5085	110.265	37.5396	70.9264	207.222
BGN	403.259	56.2941	322.011	149.392	55.7827	60.2386	426.631	27.4042	163.585	50.8036	188.96	14.9169	34.0941	45.4532	18.2416	268.154	84.2908	40.3267	102.24	338.945	34.4082	43.4371	68.5142	494.524	16.3559	91.3656	153.372	69.6068	154.774	141.137	111.849	23.2733	15.4039	92.9885	40.9634
SELENBP1	33.9832	141.949	53.8696	90.7501	163.271	103.4	45.4104	128.546	66.0598	50.9516	258.382	112.163	93.2332	115.077	35.1775	52.1828	32.3795	588.234	7.08322	11.3966	280.582	21.5701	237.095	18.1839	101.166	210.961	29.6369	88.3056	84.9863	88.7263	215.144	44.034	482.571	26.1098	45.2867
RPL7	292.204	69.0103	218.839	342.191	395.223	224.118	235.562	223.121	549.769	293.734	317.852	549.296	336.665	477.648	289.72	383.413	347.199	200.733	100.935	271.988	469.385	675.73	205.266	207.681	255.887	315.763	398.497	245.528	357.947	252.633	485.044	318.381	244.428	322.296	214.473
RPL3	403.46	529.566	461.145	523.344	822.884	396.159	581.23	485.09	480.334	574.615	408.422	736.724	493.709	701.261	510.743	445.218	499.729	406.148	755.315	401.498	522.227	608.677	474.352	543.561	696.099	433.167	407.293	895.069	543.165	518.537	542.769	560.702	529.029	647.812	380.961
SNORA23	0.486627	0	0	1.47203	0.638777	0.261733	0.275753	0	0.246718	0	0.224438	0.575088	0.176603	0.19858	742.326	0	0.244949	1.06157	0	0.433415	0.427292	0.305132	0.266273	0	1.95331	0.351736	0.339099	0.824637	0.472759	0.64352	0.27686	0.259775	0.606704	0.6206	0.107455
LGALS3	202.812	324.078	242.542	274.341	217.237	324.327	215.426	277.561	344.442	317.098	323.407	617.376	589.253	358.913	309.459	179.487	455.125	181.498	173.243	190.474	484.003	477.927	332.742	396.827	187.381	417.412	272.088	386.157	253.711	119.474	271.703	532.289	119.265	333.052	352.236
RPS24	111.869	68.546	140.246	245.785	67.3006	108.244	279.289	122.141	331.268	90.6705	225.144	322.011	322.623	106.706	221.024	189.561	231.208	98.4044	263.779	201.281	239.065	347.542	158.553	294.102	270.145	220.904	727.98	140.57	396.129	312.69	155.874	305.57	174.016	142.702	152.247
IGHG3	22.4891	22.8188	3.51511	20.0281	17.0683	3.40882	38.7873	16.1067	29.4687	27.5341	516.471	14.7963	31.7263	9.6778	27.0131	71.6559	49.8703	74.0133	70.1922	535.847	9.22722	13.2639	13.2901	6.75084	20.6802	12.1766	119.187	39.4727	256.458	37.7335	24.729	34.2478	0.785074	14.3142	97.0079
CST3	136.816	684.526	329.521	70.0353	232.389	87.3424	186.039	157.671	153.957	123.752	61.3379	118.047	148.479	122.412	33.6004	215.906	272.322	86.5506	220.163	122.987	151.15	49.7225	266.153	129.464	182.747	102.876	160.59	431.473	83.5215	136.308	129.387	138.299	32.7405	219.265	52.5416
TGFBI	146.871	306.126	321.273	289.616	156.054	433.031	237.238	195.816	61.2224	114.58	58.089	107.295	60.341	86.8184	222.405	90.3069	134.524	106.517	15.0411	99.4151	148.873	10.9575	408.959	161.611	266.539	87.2985	75.0998	524.954	55.8586	241.4	92.5511	91.9187	55.736	87.0403	73.1091
EPCAM	272.132	225.432	503.207	487.796	291.705	489.781	626.213	434.843	553.717	273.065	597.262	549.723	402.238	574.979	402.988	614.499	520.332	500.272	279.7	382.571	479.703	448.556	687.199	357.868	728.263	524.23	383.118	334.129	500.899	524.78	510.607	421.232	614.714	364.181	404.934
IGLV2_14	23.5736	207.747	2.40851	98.0183	63.045	38.1558	16.9787	201.957	12.5661	98.8638	558.455	41.9184	149.036	108.964	63.4868	371.618	100.251	144.905	29.3078	244.347	57.0679	12.1106	20.0116	2.24184	25.772	19.6666	53.7329	43.93	306.498	7.52641	39.1075	3.52829	0.659224	41.3023	195.52
SCARNA13	1.93235	1.62835	0.800183	2.02338	1.47964	0.866099	1.00374	1.687	1.06134	1.21446	0.742685	1.52241	3.3895	2.62848	721.375	2.18513	0.810558	1.05385	0.630039	2.0079	7.63532	3.97152	1.23357	1.06508	0.55403	0.581963	2.0198	0.909599	1.64262	1.27768	1.83231	0.601733	1.60611	1.6429	0.995623
HSPB1	163.202	377.743	456.988	170.606	199.502	252.171	284.491	175.746	402.806	251.549	367.304	130.224	73.5681	240.406	86.3316	115.698	142.609	101.214	97.3929	139.527	84.922	86.3257	308.773	460.511	180.207	181.705	82.4014	207.307	187.21	159.195	182.003	476.002	39.4107	131.751	54.2661
RPS25	235.027	56.1262	269.9	357.264	272.461	135.585	295.788	284.95	379.028	262.297	299.292	303.666	322.375	317.052	372.903	275.885	398.993	223.717	153.289	316.848	303.416	371.931	205.003	822.235	397.486	287.909	374.127	250.682	278.647	431.874	269.649	350.976	328.27	178.868	209.948
RPS19	261.299	347.116	292.386	247.469	614.942	158.505	366.92	329.026	337.673	514.577	139.822	563.359	373.419	541.582	297.667	321.82	449.603	214.951	458.754	247.026	284.404	388.796	392.279	443.505	463.895	324.9	425.811	426.743	482.305	333.217	187.239	509.005	368.911	485.978	171.386
IGHD	16.671	3.21166	0.025767	1.12212	0.986962	0.446234	0.0881506	0.162971	0.131448	0.502809	0.298944	0.196095	3.83895	0.782926	0.195752	0.10052	0.0522022	3.95914	1.09049	1.45478	1.5177	0.065028	0.652588	0.0263824	0.446014	0.0374801	0.228846	0	708.437	4.01145	0.885045	2.98954	0	0.760489	46.3273
S100P	206.435	423.177	127.113	187.778	145.64	135.203	154.619	357.475	245.492	232.554	263.994	404.19	259.394	118.194	73.0074	93.4899	180.587	171.395	170.723	49.7016	272.853	112.109	215.579	276.175	279.284	87.1342	72.2592	324.674	64.2123	164.045	154.354	371.547	20.2379	104.081	546.477
IGLV1_51	11.2922	65.6302	4.07093	31.0157	32.6974	30.7249	9.09641	41.1732	13.1902	75.7412	396.529	6.38462	32.6239	35.7802	55.4456	473.217	76.9017	454.879	40.0665	62.3165	21.6452	34.2459	82.2638	0.788569	16.3785	18.6446	72.4135	19.8861	92.2802	23.6193	7.81023	7.74194	0.44168	7.20051	98.5177
IGHV4_59	8.49877	29.5139	0.711273	19.7758	25.835	10.5857	4.96801	17.4323	7.30237	21.976	667.014	4.60953	46.1673	13.3614	22.7963	240.408	37.826	35.226	18.5511	119.836	12.4637	19.3714	41.1191	0.546195	2.56495	11.219	47.2118	5.05333	124.457	11.7909	5.70053	1.14616	0.267685	4.79178	82.4154
RPL19	566.666	524.526	415.233	453.586	736.035	410.252	469.232	486.062	668.289	682.32	534.936	581.479	446.551	801.158	344.488	435.928	573.299	478.854	618.302	468.101	670.15	715.32	476.841	674.337	622.687	514.405	543.187	594.251	414.614	542.813	393.278	555.309	584.639	757.208	354.898
PSAP	632.75	326.004	310.432	451.047	161.368	237.512	403.038	285.031	222.578	325.645	431.815	288.987	239.787	316.104	439.77	469.568	438.285	350.785	416.761	620.055	182.028	142.607	249.073	316.147	323.557	357.831	309.416	435.246	253.563	367.952	207.525	340.368	196.249	489.44	411.865
RPSA	209.636	182.415	216.528	190.874	429.556	198.711	208.335	285.532	229.339	355.142	163.884	747.394	193.675	471.759	223.966	155.871	366.273	317.985	249.227	201.373	282.314	288.661	200.299	142.442	210.112	234.981	128.988	383.687	268.636	188.575	232.625	220.636	208.351	299.576	172.067
CXCL14	3.45296	81.9355	90.7164	232.505	90.7102	325.658	22.527	97.5297	215.874	96.7265	37.0111	116.823	106.971	206.821	46.0042	14.2132	11.8731	223.385	0.153522	36.9146	124.191	15.3714	218.213	199.786	387.389	92.1748	105.162	191.018	12.9826	75.4811	75.9783	36.4827	506.825	119.669	33.0338
GDF15	111.588	64.2086	105.122	65.6963	221.819	340.661	29.3019	61.1303	108.75	183.62	54.9203	15.7174	41.0281	182.959	20.7063	61.4834	93.22	48.7412	14.383	9.00505	26.2205	91.7228	31.9982	47.1554	55.2636	152.517	166.094	187.335	29.1171	256.773	76.0295	589.867	47.1521	164.499	92.6866
RPL24	194.832	100.137	193.09	223.681	270.314	132.09	316.383	272.871	497.17	183.159	161.898	654.244	241.315	463.709	272.326	169.032	227.94	273.619	90.0219	191.145	373.787	240.157	181.379	157.395	255.578	329.556	171.188	244.898	291.058	217.778	196.181	227.273	162.419	194.081	136.672
IGKV4_1	37.5336	215.887	4.41736	72.0147	26.5793	43.6511	17.1177	112.877	145.725	137.28	597.303	112.681	125.938	89.9509	58.0029	194.227	58.5018	152.895	22.6237	135.953	89.861	16.9974	19.6369	1.38198	29.4522	39.1473	114.714	57.653	169.366	192.045	67.9028	8.61217	1.31355	49.4415	327.741
CLIC1	327.676	388.075	444.859	389.82	401.273	272.052	587.812	373.743	479.236	363.336	240.08	576.266	489.062	318.909	677.127	392.19	482.56	323.958	449.546	310.967	271.17	622.741	367.506	214.771	371.9	595.806	286.674	421.064	435.406	352.226	356.897	274.971	288.127	330.152	318.419
TAGLN2	326.523	204.678	239.197	182.228	450.912	307.648	252.035	368.304	406.147	475.115	314.825	759.125	266.284	405.637	199.975	254.953	294.355	258.715	399.294	258.863	252.24	404.688	316.57	271.218	220.645	453.478	195.289	248.068	412.004	207.908	349.823	359.345	214.278	358.671	309.631
CYC1	188.141	410.528	152.932	83.279	418.791	112.251	73.54	197.549	179.168	450.078	108.541	215.596	95.3024	287.669	89.5255	99.4599	156.45	148.622	196.508	83.305	89.7505	281.784	131.816	58.6136	155.367	159.934	41.1961	191.601	69.9447	56.0993	162.085	99.8964	60.2698	439.844	163.416
MYL12B	264.29	197.23	191.66	182.258	152.138	250.161	142.069	164.942	162.706	440.318	166.603	592.227	436.679	192.324	240.174	178.757	338.975	205.988	160.913	197.618	479.159	177.334	168.226	353.004	145.869	272.704	154.378	348.207	172.988	160.273	141.437	357.331	145.446	194.759	204.997
IGHV3_15	9.12008	138.976	1.81277	22.8721	14.0999	10.7916	56.6758	60.1933	2.56881	22.9275	661.275	12.4066	30.303	33.4123	31.6238	76.4643	7.14107	68.3074	8.52427	30.7765	34.2863	11.5643	14.4165	0.773359	24.289	9.96129	38.2254	9.3874	48.2387	11.1671	19.0254	4.86855	0.0505355	8.91704	109.599
PTMA	263.64	240.485	218.044	288.628	425.141	257.144	532.001	254.719	556.811	208.838	419.445	453.819	416.026	410.396	391.513	543.198	313.781	359.416	540.773	371.208	323.554	561.066	304.414	374.942	256.712	521.309	303.105	327.344	568.654	337.314	231.03	282.834	302.665	272.593	333.052
IGLV2_23	18.9658	113.845	1.1397	26.0685	17.3691	26.9491	14.9462	30.959	6.97692	147.125	601.731	15.0535	42.7703	54.7163	36.798	107.092	35.6113	292.022	13.8056	42.2299	8.15884	11.7263	6.56454	0.58346	6.98056	16.8329	56.1838	46.3406	50.9054	15.865	26.5995	2.73126	1.31976	15.2999	134.911
RPS9	267.542	273.227	155.188	212.723	572.097	184.472	304.297	365.758	207.748	409.358	146.565	506.027	238.537	402.427	186.092	167.083	381.889	252.005	367.025	162.473	235.051	205.971	270.514	229.826	293.435	199.22	223.101	511.153	242.379	253.748	173.668	243.21	230.91	432.029	155.471
RPL32	261.234	160.701	269.609	295.477	453.654	207.611	315.733	338.116	331.381	320.51	247.793	736.325	357.672	531.903	319.65	174.619	381.477	337.565	278.172	221.245	440.22	337.752	272.689	210.424	354.069	283.357	228.455	388.16	212.284	295.168	300.882	261.744	270.612	322.391	164.872
PTMS	84.0027	230.502	173.176	135.946	156.218	78.4128	329.312	231.333	287.027	244.992	188.218	180.125	103.246	102.446	17.8317	136.1	67.0373	33.9257	184.214	315.206	288.028	76.3921	155.833	570.183	171.846	290.35	59.3032	72.9899	184.991	159.112	117.311	146.469	28.3873	109.427	88.7418
S100A14	107.327	116.289	30.5003	102.3	66.8685	108.998	81.4705	69.3887	223.705	110.965	22.1192	253.231	153.787	35.4906	132.656	60.8876	92.7223	36.2734	158.54	130.46	110.591	104.791	121.553	248.083	173.436	95.6604	67.0967	186.243	225.397	82.3452	53.3085	447.17	39.2566	53.2904	535.096
LGALS3BP	179.233	436.412	231.949	176.213	240.576	228.422	196.295	214.319	169.005	369.654	237.615	158.973	129.186	185.044	69.7097	178.767	179.99	205.645	506.862	153.625	205.672	105.169	231.478	392.895	229.189	136.565	160.989	434.506	177.954	236.91	137.163	420.261	198.695	448.535	268.678
RPL18A	299.372	398.075	169.102	119.292	447.543	141.731	144.841	208.746	168.681	460.999	129.272	496.082	175.809	306.922	151.034	102.699	304.544	197.246	259.314	106.598	169.374	151.455	226.425	129.485	232.792	189.366	140.703	320.735	171.578	121.277	92.6481	169.679	137.858	326.134	133.859
SRGN	649.799	12.2502	8.9463	60.2375	24.8714	25.1453	36.4473	30.0029	23.4451	45.2081	77.1754	32.1891	22.2621	98.0266	66.2981	54.2332	36.6877	36.3845	28.2259	145.737	14.9585	8.31492	8.54039	82.6058	7.28489	37.6225	45.6969	15.2954	78.4959	17.8721	18.2142	5.28983	7.40358	16.248	56.6187
NDUFS5	288.001	169.967	189.211	184.386	303.478	219.749	298.283	306.122	344.145	589.161	93.8826	401.398	259.598	324.549	294.84	125.438	204.03	222.381	475.202	223.042	202.318	128.329	126.814	396.217	355.781	237.198	157.556	264.199	230.964	265.409	227.024	199.987	137.582	403.257	166.448
H4C3	0.4072	0.257355	0.303518	0.0473758	0.133629	0	0.115373	0.106649	0.0516124	1.0968	0	0.192489	0.0738892	0.0830841	630.452	0.0986717	0	0.333114	0.19915	0.362674	0.953467	0.255329	0.111406	0.0517943	0.583748	0.220745	0.141876	0.230014	0.346147	0.179495	0.115836	0.163031	0.0507679	0.519306	0.0449583
RPS20	284.167	83.8873	190.803	279.079	226.841	128.435	289.504	193.296	588.021	263.126	315.291	413.26	344.994	291.288	205.829	319.135	253.51	184.598	131.403	231.114	391.806	507.298	204.372	320.771	246.267	316.486	223.318	157.783	411.337	297.939	277.473	318.425	173.796	163.931	187.165
RPPH1	0.0694092	0	0	0.19381	0.0911108	0.0746637	0.0393316	0	0	0.149564	0.0320123	0.0656213	0	0.113296	623.491	0	0.0698757	0	0.0678921	0.0618194	0.243784	0.0290146	0.0759588	0.0353143	0.079602	0	0.0967337	0	0	0	0	0	0	0	0.0306534
SNORA54	0	0	0.357805	0.335097	0.472591	0.77456	0.612038	0	0	0	0	0	0	0.587668	618.403	0.17448	0	0	0.704312	0.160328	0.843004	0	0	0	0.82579	0.130114	1.00351	0	0	0.3174	0	0	0.179545	0	0.317998
RPL9	184.524	47.5759	93.1922	196.201	375.098	134.341	150.038	391.808	191.481	301.682	112.146	497.598	171.558	458.662	180.125	87.9779	117.833	166.617	66.6541	131.992	116.925	175.974	118.946	157.174	152.421	154.933	169.904	254.822	108.338	186.888	148.769	164.41	173.115	173.063	122.688
LUM	447.483	10.2533	146.251	211.963	40.4852	69.9329	207.906	49.3382	108.525	53.6907	93.34	24.0161	53.705	66.8042	234.17	246.16	76.3711	42.4244	19.944	378.464	41.0294	26.8131	56.485	192.588	12.3082	143.131	139.408	51.5747	123.357	106.997	72.5508	19.8044	12.9582	52.6633	38.21
CTSD	297.519	298.146	215.119	179.8	129.476	128.293	403.028	107.125	171.653	343.65	249.806	141.151	96.2967	158.654	145.619	190.81	172.065	164.038	266.52	239.236	175.121	101.908	194.962	618.346	140.453	199.129	192.893	271.709	193.021	137.917	117.68	235.67	117.821	173.002	189.537
CHCHD2	278.256	516.875	215.385	255.84	376.296	164.536	276.694	396.056	294.208	391.719	340.71	383.917	230.955	381.306	215.193	235.067	213.846	196.833	210.262	198.075	150.267	508.816	211.827	221.981	227.64	526.873	226.583	229.28	259.324	224.878	324.899	316.899	206.501	322.284	151.134
HMGCS2	3.03143	4.65911	72.9392	30.9327	5.76539	422.772	2.23509	13.6597	14.8191	241.005	41.2211	71.8454	55.8574	178.951	69.3572	48.5149	5.75682	86.3453	0.606514	4.25703	102.913	108.692	67.3677	8.42156	43.5366	115.128	5.43306	396.799	13.8551	8.08593	76.9058	99.6795	9.74927	27.8529	47.1769
HSPA8	329.013	229.393	232.966	266.053	448.738	297.218	231.265	367.092	265.643	546.438	402.791	294.222	247.629	453.614	571.923	303.832	245.934	390.177	264.813	268.131	188.898	284.041	180.495	125.226	279.559	311.967	218.537	397.727	185.45	175.512	309.242	341.103	348.53	320.12	352.06
H2BC12	45.4453	62.292	48.8615	18.9857	30.6663	19.5043	35.8291	17.7777	41.1903	222.025	27.1246	28.1856	42.0965	32.2523	588.834	30.1356	29.7205	41.2021	28.3083	25.3104	39.734	28.2285	40.194	23.7724	18.7949	76.1974	20.356	91.127	12.816	40.6797	36.2375	12.3472	5.33262	50.8419	15.7071
IGFBP7	487.871	308.847	149.338	227.921	253.507	119.582	172.04	193.237	169.572	160.833	113.823	173.453	106.451	291.567	277.813	194.084	102.212	232.773	54.806	298.136	70.5814	68.3	96.6724	236.104	37.1817	179.468	261.414	211.647	90.6675	125.738	134.3	38.3989	31.8788	283.251	67.5371
ATP1A1	137.545	298.382	378.374	207.376	268.628	356.443	288.021	329.091	95.4918	111.803	143.67	221.881	438.113	197.572	256.215	261.65	148.735	296.581	67.9823	105.707	255.229	192.991	121.231	205.809	366.589	226.972	130.47	184.809	126.415	177.412	199.181	141.326	474.306	201.834	236.037
RPS28	123.069	593.69	179.82	122.095	389.18	104.623	172.41	139.287	147.274	271.856	138.909	247.8	159.753	214.564	155.102	101.289	265.801	117.186	309.584	113.753	181.958	195.055	324.115	174.747	190.873	148.386	172.372	315.16	148.716	195.551	129.003	223.934	188.928	216.49	111.573
TPI1	437.927	454.68	288.103	160.403	527.162	190.118	164.418	379.885	271.412	383.437	282.137	206.665	190.696	299.292	239.047	215.636	310.827	191.739	376.377	236.404	266.741	253.249	205.137	243.772	239.579	361.951	131.57	279.545	214.97	185.224	218.145	344.358	87.6817	398.271	217.378
IGHGP	2.96975	48.7046	1.23288	11.4414	1.18429	0.525688	6.45445	1.26023	18.0488	7.77633	576.896	9.66694	7.91266	0.582928	9.50812	111.55	8.89343	15.3351	13.3475	32.1754	6.16152	14.2056	4.97782	0.822422	7.32906	4.93162	7.99829	5.98807	33.3432	6.94306	11.1642	4.23424	0.0562411	11.362	22.2796
CTSE	15.1865	29.36	0.856804	8.61065	0.369969	37.6661	1.39983	0.416854	0.252168	354.162	0.00764652	40.9964	55.2824	0.893053	0.990977	0.112488	2.43683	0.596761	150.411	0.25841	69.2363	0.0970267	2.93927	21.9485	0.0380278	1.07252	0.00770199	29.1814	29.0324	0.0292327	0.207516	456.461	0.0248042	0.486303	6.83868
FN1	192.503	6.26502	99.9383	46.1967	17.6652	28.1989	113.993	6.07133	28.2694	12.1516	111.255	7.60921	8.72831	26.3793	116.065	246.937	21.9698	69.904	27.3725	290.854	11.7298	8.47255	15.0297	159.516	15.2314	30.0873	54.3712	24.0706	70.2723	458.74	33.7835	7.326	9.14226	48.5358	28.3905
RPL28	173.562	483.668	98.6973	111.208	257.852	126.265	145.284	141.593	160.43	234.467	66.9895	165.129	155.303	194.632	59.3009	64.4235	259.421	130.713	457.137	87.8842	147.626	133.523	224.072	221.877	258.23	121.227	135.275	205.784	184.886	126.798	88.9159	183.596	143.083	339.629	79.4263
SERPINA1	429.244	26.914	6.44619	55.3301	102.656	35.9938	17.2256	360.994	7.50211	13.0908	107.019	160.167	31.6369	52.8631	11.9531	27.888	61.9965	33.1666	9.65799	18.0951	149.411	6.23086	12.7729	236.86	114.098	14.3357	12.6236	38.3119	41.8538	15.6018	18.9343	48.9814	27.2784	19.7811	29.4271
TXN	247.977	152.141	272.153	201.591	210.576	123.01	325.293	439.793	313.513	188.337	254.958	348.165	287.925	445.63	378.651	334.131	239.338	169.14	191.201	181.939	292.818	367.228	300.319	554.168	279.057	288.282	180.735	208.129	386.945	373.207	318.878	384.028	348.374	164.231	248.006
FOS	61.4055	59.674	16.1606	247.785	79.1325	321.767	199.152	58.3701	131.047	85.535	26.1574	99.5716	54.7443	276.118	44.3057	16.9342	289.664	27.5369	93.5196	55.4461	369.702	41.1788	78.35	72.5041	42.9125	59.9087	169.532	44.4195	252.646	94.4115	44.553	159.804	18.3533	28.5163	107.865
PRAC1	118.738	15.0812	1.82425	14.6288	133.274	18.758	0	2.52394	108.534	266.366	0	375.875	23.6484	16.6663	0	63.7717	0.115494	60.4395	57.5665	0.715248	253.381	0.0479568	2.63652	122.459	1.3157	4.76803	52.7625	270.618	6.91012	108.069	172.835	0.122485	0	79.1522	0
RPS13	208.228	127.774	228.244	200.918	258.202	171.431	268.028	321.86	233.418	199.181	196.661	604.688	219.905	354.935	180.441	98.8427	407.854	199.923	261.714	192.026	321.29	289.872	172.276	216.277	364.633	187.465	214.839	240.871	144.729	184.602	342.97	222.748	182.683	341.353	141.792
FXYD3	131.547	81.8129	215.43	86.9215	80.0969	171.939	46.0249	73.7909	142.405	223.257	278.019	282.127	75.1775	210.367	108.465	116.98	174.579	243.188	82.0442	37.4001	255.321	19.5663	317.719	127.101	193.289	118.244	73.1313	458.655	93.9006	138.79	63.8547	279.136	100.047	248.563	119.336
SFN	41.0289	184.25	201.213	134.017	72.7049	150.124	151.227	83.5063	172.382	129.506	25.3441	87.7449	109.355	52.1589	149.97	112.167	260.358	87.9673	367.785	37.5435	91.2585	38.9719	116.088	358.218	191.564	224.31	49.3417	423.002	106.135	101.741	61.6497	230.647	139.765	70.4221	122.645
SNORA71A	1.65235	0.417721	2.62747	5.07522	5.20555	4.97684	3.74531	2.07727	1.84302	0	1.52417	2.6557	4.55742	1.61828	566.183	6.24614	0.998075	6.84872	2.58598	5.00368	4.44936	5.66391	3.9782	0.504415	1.516	2.74695	16.734	1.12003	4.17369	6.11824	9.40085	1.41131	5.76821	15.5937	0.875681
PLP2	189.25	123.634	261.273	184.928	305.869	134.489	173.712	197.068	165.55	322.189	475.481	322.034	225.973	193.904	168.763	95.0396	509.663	145.093	141.088	160.523	221.262	253.557	327.107	203.62	290.938	147.74	213.183	282.175	222.405	334.192	117.521	225.287	214.037	334.344	137.158
H4C4	0.99353	0	0.141058	0.198158	1.11786	0.763389	0.160856	0.44608	0.0719595	2.59964	0	0.0670936	0.206037	0.463353	548.044	0.343928	0.857321	0	0.971815	0.568858	1.0801	0.53398	0.621304	0.21664	0	0.461653	0.065936	0	0.0689441	0.312822	0.161502	0.151535	0.141564	1.44807	0.250729
MARCKSL1	78.3489	389.977	241.187	178.574	358.078	119.271	237.658	207.168	331.908	416.959	127.424	261.19	218.92	180.708	59.7748	249.941	182.652	188.117	435.217	171.761	305.85	158.888	201.006	341.048	226.759	280.329	137.296	228.38	154.359	185.769	227.238	190.521	128.046	342.836	155.833
CALR	384.89	298.084	357.805	281.57	348.129	286.866	397.919	264.201	426.824	354.985	408.68	290.427	262.7	307.283	320.774	519.645	373.68	456.604	738.465	408.163	249.099	326.062	268.539	293.021	377.471	390.517	294.383	384.703	367.938	388.64	326.56	411.636	282.519	419.273	422.483
TMEM54	70.6591	501.994	164.859	104.7	192.026	114.265	79.6016	184.489	157.587	264.549	107.034	269.265	148.687	86.9999	65.241	81.8611	211.861	74.685	319.774	27.5418	95.7317	62.6798	160.81	168.335	167.053	160.627	52.5988	217.447	77.0402	89.5005	101.559	139.768	111.682	161.373	78.8072
TUBB4B	262.992	548.477	276.069	135.327	397.759	265.775	348.825	359.755	304.173	382.502	275.369	194.368	212.675	318.683	177.573	186.552	316.458	268.21	495.673	156.465	201.669	258.983	370.201	297.027	320.162	212.184	134.503	349.698	226.1	260.687	261.061	239.643	238.206	312.978	255.703
RMRP	0	0	0	0.0768972	0	0	0	0	0.167548	0.356052	0	0.156218	0	0	535.41	0	0	0	0	0	0.677077	0	0	0	0	0	0.153523	0.186671	0	0.0728362	0	0	0	0	0
NDUFB7	256.692	506.196	197.341	97.7252	275.865	155.376	188.981	222.613	171.874	336.223	142.621	350.424	128.386	319.489	176.093	136.769	204.097	209.761	313.077	87.7576	116.236	157.712	211.005	159.623	285.971	204.857	132.537	227.622	123.594	165.756	65.0022	164.497	103.974	249.615	124.449
RNU5B_1	0	0.48254	0.379397	0.355318	2.00444	0	0	0.399934	0.193546	2.46781	0	0.180459	0	3.42722	533.223	0	0	0	0	0	0	0.15958	0	0.194229	4.37811	0.137965	0	0.431275	0	0.168277	0	0	0	0	0
CCL24	145.553	27.3069	124.755	204.047	153.377	91.7195	17.0815	50.4526	36.8974	22.5023	70.507	420.53	14.7946	91.6719	133.576	49.9483	44.942	42.8999	1.82527	21.4463	119.319	0.300021	60.7146	45.4993	66.9191	98.4621	45.5785	57.0821	18.6866	120.411	13.7201	26.5514	339.385	12.2651	25.2306
RPL21	196.192	88.9023	173.438	283.02	238.046	142.207	227.348	206.466	225.352	126.798	140.524	297.141	314.329	217.09	190.538	448.603	433.14	164.04	57.9141	144.61	189.294	164.503	139.05	57.4634	224.958	349.433	210.724	209.388	124.683	173.511	133.287	142.31	166.352	170.127	102.393
KRT20	209.349	84.7503	88.2585	197.299	38.0387	100.948	73.5815	114.649	197.757	105.993	169.642	156.319	293.977	70.8539	75.9944	182.28	186.944	27.1075	21.2118	96.7432	122.282	107.869	145.28	3.869	71.5572	168.536	80.6499	72.4403	64.6598	107.213	88.7123	441.557	142.457	105.943	337.965
CXCL1	516.328	111.258	17.93	36.192	94.9076	39.6227	14.1732	193.91	53.2527	59.786	150.453	41.3495	24.6768	143.311	18.4887	40.1899	124.454	75.9183	62.3993	30.3871	74.3068	14.1692	108.553	8.69234	81.4693	66.9426	138.496	48.9857	69.1458	122.965	32.9703	27.3058	9.09943	39.3492	29.9389
SCARNA7	0.134191	0.50886	1.73373	0.811848	0	0.5774	0.456246	0.281166	0.340172	0.144579	0.185671	0.253736	0.292198	0.547599	528.705	0.455235	0.810558	0.731841	1.70636	0.597588	3.53487	0.168285	0.881123	0.204823	1.84677	0.0484969	0.997432	0	0.19555	0.768974	1.83231	0.0716349	0.602291	0.171135	0
LEFTY1	0.327849	17.2867	73.8931	68.2771	157.94	106.959	109.119	27.4772	6.7081	15.1131	0.842443	329.164	27.0766	383.701	51.7018	2.75782	12.4241	70.2428	0.0687179	10.1366	210.093	0.058735	60.1992	3.33609	81.4028	31.2378	4.14487	49.5518	90.3079	79.8147	6.5284	1.41262	0.642317	6.09244	55.8679
RPL30	127.791	122.36	122.905	228.315	188.792	98.5476	147.726	100.4	385.671	196.993	188.126	489.24	203.338	301.401	164.156	233.519	157.3	112.088	127.676	186.945	289.858	396.686	132.858	167.684	132.672	272.028	247.564	111.026	220.105	170.349	201.041	201.127	166.329	227.749	141.832
MUC13	267.9	187.137	184.606	226.499	91.2715	181.747	150.733	179.285	249.48	73.2369	354.607	149.021	195.974	104.923	60.0082	246.609	309.606	168.317	70.3144	39.1083	215.825	58.0469	217.157	136.458	317.721	261.182	135.644	88.2888	161.301	195.932	146.082	227.727	185.313	96.0988	422.711
ITM2C	145.01	437.507	198.408	197.347	165.837	272.002	33.7912	165.065	227.05	121.808	137.398	241.866	270.491	200.973	73.9717	104.215	286.932	127.645	139.169	84.0326	186.907	17.299	300.311	110.478	240.295	172.82	63.5676	92.1235	152.081	204.554	103.614	79.1394	80.3517	85.0904	249.843
IGKV3_15	15.0282	82.5689	2.19055	18.8833	62.7316	29.4219	9.14041	46.4973	14.7813	36.8087	519.468	18.8493	21.0885	23.8763	16.6416	30.5893	23.5007	128.403	13.8177	31.0083	18.8846	5.86331	24.2309	1.42727	14.1328	13.0711	34.0695	10.2999	98.6468	11.7474	18.6962	6.47145	0.149892	43.9531	89.5103
HSP90AA1	202.581	73.3387	140.391	194.516	241.752	337.242	240.894	220.947	317.284	242.819	183.149	286.176	341.764	332.553	228.753	314.502	156.738	159.124	175.266	347.493	456.739	300.534	113.804	218.943	100.779	211.083	179.131	204.573	152.119	133.472	298.981	173.486	167.814	99.5085	328.673
ELOB	222.671	466.058	289.226	124.802	171.088	140.71	184.753	243.766	178.058	243.25	118.252	223.009	243.314	254.913	116.784	135.54	371.15	302.912	401.126	120.211	175.482	174.2	277.753	221.69	231.644	194.8	134.174	164.321	196.741	149.152	102.743	168.599	87.1614	258.942	85.8907
IGFBP4	328.117	248.197	216.329	147.154	277.036	151.416	366.925	99.6171	183.264	140.878	96.7162	82.4197	85.877	194.902	64.4501	175.659	135.08	110.193	186.176	384.862	129.577	101.88	165.629	368.006	84.1202	190.804	184.007	162.818	133.101	157.155	152.403	108.978	70.2673	92.7723	64.0221
MALAT1	17.693	5.33213	63.1523	17.5484	6.6594	114.107	19.8484	82.0067	5.93916	17.2261	4.04978	4.05035	9.46448	18.5971	499.908	20.6325	97.3647	146.94	18.5481	18.9658	22.5322	8.23759	42.9043	7.32918	77.261	3.97038	21.3991	11.4399	11.6631	13.7767	114.619	6.66389	32.3907	27.1891	13.7088
SCD	17.1037	50.2227	215.511	78.8671	56.5459	174.684	95.83	49.2302	104.276	119.802	60.9478	24.9231	50.1489	63.2444	158.921	146.685	59.2303	107.728	111.786	120.411	33.4255	65.5008	88.0753	65.2259	457.757	138.866	38.8382	113.613	136.862	226.436	173.212	306.943	117.364	70.8197	107.873
HLA_E	319.389	219.402	215.449	329.812	167.078	118.969	325.769	225.974	163.28	119.959	293.671	230.3	211.92	171.39	194.22	281.173	250.371	200.496	568.397	303.641	220.65	109.705	231.395	230.478	259.257	256.887	202.837	108.683	268.69	141.463	245.828	154.805	140.425	192.488	179.917
SAT1	446.801	28.1666	89.2181	145.604	139.155	95.023	197.192	146.81	109.228	98.5735	139.181	162.949	85.4498	184.108	170.786	112.95	134.634	110.351	63.0827	198.317	191.066	155.301	128.526	300.645	284.04	65.1307	184.3	65.4289	217.749	344.65	92.2244	211.525	93.6847	104.833	118.946
H2AC8	4.61986	4.55773	7.16703	4.77193	1.62701	0.848469	1.66013	1.29851	1.77097	7.28412	1.87089	3.78182	6.21571	6.2535	505.488	4.42328	1.81499	3.93295	1.54303	6.0215	6.79391	2.07251	8.75518	6.99421	2.71376	5.41611	2.0415	6.61948	5.09028	5.26497	3.07716	1.38348	0.393354	5.46065	0.845972
IGKV1_6	5.47711	9.28	0.347448	17.0833	7.34257	12.2849	2.0471	12.941	3.30862	20.4655	506.189	6.16978	68.5127	12.8398	12.4646	31.3445	9.15078	35.7177	3.64759	18.4749	3.27441	1.41271	2.93321	0.355745	2.8066	12.5505	19.2727	7.37254	43.2475	12.6881	1.98902	3.3593	0.116232	12.6325	63.8686
CLDN4	133.584	472.118	212.066	363.751	162.209	241.308	175.431	146.36	294.613	133.108	332.52	107.306	157.257	203.59	94.1279	180.899	228.052	111.755	204.425	78.0596	171.627	60.3803	236.805	150.253	158.569	223.31	314.093	141.274	160.931	252.176	166.362	272.227	209.484	248.19	201.284
SH3BGRL3	234.705	296.703	162.857	160.518	74.8252	102.259	88.6423	103.617	215.89	95.2083	95.6582	333.536	129.881	84.4045	31.7154	66.0415	121.935	79.6732	269.859	89.3822	148.684	58.1977	159.766	329.14	185.145	178.311	65.8627	131.064	188.777	113.536	114.968	370.304	95.2358	103.368	148.965
ITLN2	1.38046	8.72465	0	0.0251937	16.3442	0.203819	0.0766918	0	0.0137233	0.0583264	0.561781	7.71559	0.117879	4.17528	0	0	0.108999	0.118097	0.0794288	0.0241081	501.874	0.011315	0.0888663	0	0.155214	0.00978238	0.0251492	0.0917383	0.157779	0.0715897	0.708397	0.0288992	0	0.10356	0.0119541
HLA_DRB5	301.617	50.3327	44.9531	45.2732	202.389	43.3256	60.4237	9.35211	12.8294	21.167	362.232	26.2163	13.6475	37.2602	58.3335	27.8313	32.5156	174.805	196.328	73.0594	6.54231	5.62685	9.65389	23.3888	40.0646	26.3431	25.1109	70.5553	54.5446	14.857	15.7964	15.2531	3.47035	76.42	100.889
TMSB4XP8	25.9138	22.3898	163.652	38.4691	90.853	18.3485	26.2088	243.989	17.6285	131.824	29.0473	183.282	22.3802	51.1336	18.7811	24.4815	351.692	64.0442	105.561	66.9033	13.4412	33.5946	78.2567	39.3867	226.092	26.6733	16.3052	242.728	17.3678	54.0779	107.122	19.4369	10.1423	110.439	8.69194
SNHG25	5.09733	80.539	27.2292	0.815443	20.2823	7.71078	1.5345	28.3694	3.39193	48.7407	0.661204	4.89445	1.84989	43.0319	11.1248	1.38957	25.658	7.81859	228.417	1.56061	1.86492	3.32937	11.6796	1.6209	451.229	2.70571	7.32601	7.55818	1.77965	6.88119	34.982	2.89116	3.41587	20.1114	3.51742
IGHM	4.9967	349.02	4.79975	31.0164	72.734	50.8924	22.5252	55.9277	22.9976	23.2951	155.201	28.5022	36.4022	104.801	14.866	131.125	60.9619	54.9673	205.929	104.55	91.6308	16.2207	48.5431	1.46486	27.1186	25.7581	56.4523	308.939	132.564	15.0167	21.0305	22.7471	0.444645	14.1423	187.579
H2AC7	1.80287	0.427287	1.4558	0.576827	0.739551	1.09089	0.51081	0.70828	0.685538	5.34169	0.935444	2.1306	0.408929	1.19552	492.656	0.928342	0.567184	1.35195	0.551084	0.953404	2.44053	0.423923	0.493249	0.515966	0.38768	1.01806	0.6805	3.30974	1.80623	0.794712	0.641076	0.300757	0.16858	1.43701	0.398104
UBB	208.002	299.832	177.398	344.699	320.55	208.144	363.942	253.255	282.56	297.833	613.522	291.567	275.079	243.961	232.952	226.672	259.564	230.125	340.162	412.072	370.605	245.375	293.88	242.832	176.952	302.062	213.779	261.621	215.092	229.87	397.7	244.212	199.165	269.9	309.278
CD63	500.989	178.447	228.525	193.374	173.724	198.249	312.083	363.651	278.122	182.654	225.376	354.775	170.231	240.294	178.474	210.609	279.269	199.718	194.137	215.067	248.68	125.973	182.104	328.657	175.234	198.631	149.137	236.213	244.41	208.894	141.272	408.731	125.031	168.566	187.228
SFRP2	37.4619	0.606024	47.4321	31.2271	0.972625	4.31345	268.385	0.342463	14.3415	3.38109	43.4007	0.319355	0.601077	3.45052	18.7713	71.3856	10.3115	0.0950817	20.2507	335.344	2.51314	2.31391	3.91128	275.611	0.224938	25.8962	14.9836	1.45258	36.4155	11.2202	40.2712	2.699	3.09741	7.22608	5.52443
IFITM2	221.788	246.499	191.927	36.9029	178.982	260.004	89.6407	42.3635	11.2912	26.6848	46.2349	22.5069	22.4763	97.7204	18.0571	26.0927	73.2418	170.073	74.7278	39.3641	14.9352	7.45012	134.801	76.1336	312.649	57.5231	34.1045	181.307	129.3	64.2911	78.7668	34.0881	30.8432	58.8536	33.2074
RPL9P9	131.243	56.443	3.80561	351.867	136.769	53.947	203.443	163.829	146.983	219.923	173.161	43.005	134.529	313.277	160.256	142.266	92.5189	119.171	47.7252	88.5905	197.509	292.128	90.8404	140.839	140.034	103.3	72.1312	190.343	184.505	16.4709	59.4543	178.764	156.529	127.442	11.2923
CCL20	115.241	28.2582	26.1504	18.2607	45.9662	14.0814	10.0524	226.677	32.6155	39.398	106.545	39.9959	41.0448	38.0253	14.2941	29.6588	94.041	200.723	6.48276	14.7426	59.4883	50.3927	87.8662	3.2546	26.9246	15.6942	87.7566	29.8752	87.1633	423.643	56.992	20.9464	5.90332	31.2439	11.6788
RPL41	343.926	275.603	158.849	222.431	306.725	187.346	210.366	286.967	229.26	286.748	267.706	573.854	199.025	376.43	307.405	261.873	254.208	178.556	191.017	227.927	221.103	212.999	138.57	202.692	195.022	287.954	197.552	283.155	198.458	168.397	181.964	349.9	196.889	235.345	213.742
TMEM176B	121.75	82.1942	165.944	285.488	129.71	106.343	212.084	246.215	120.584	101.69	453.174	136.558	125.644	285.608	73.7452	90.5834	195.353	116.739	150.542	115.074	70.9296	90.3771	162.87	240.948	117.124	93.4442	96.0617	88.124	175.606	120.297	51.8908	123.501	107.619	172.934	66.5863
IGHV1_18	13.2849	167.241	2.36151	45.1376	65.6429	31.4859	7.71167	95.7267	63.6305	27.9284	456	11.6409	56.2873	73.2528	9.24206	78.2544	33.4899	64.0879	22.1858	55.3614	30.2217	9.30081	35.578	0.65943	13.7494	14.872	110.888	24.1598	59.4426	27.3282	15.2395	7.0342	0.861815	15.5649	118.534
LDHB	186.336	5.44172	99.1148	45.7283	340.724	165.838	49.9684	174.698	163.535	255.525	138.4	79.2766	17.1861	193.708	83.0259	61.6422	22.6117	158.765	45.319	177.47	121.826	292.948	89.0279	100.938	137.07	142.882	104.081	191.626	113.451	193.343	179.916	210.656	75.099	201.589	14.2399
ZFP36	153.184	112.868	43.178	216.85	79.645	190.755	164.619	51.5625	155.529	68.1009	33.5419	50.9583	57.4235	127.448	14.8598	41.1818	168.763	46.0907	75.877	68.1188	117.811	58.9047	100.082	85.1901	54.6772	77.3685	223.386	89.8512	424.946	218.674	70.6944	153.727	51.2877	61.8692	84.7464
FLNA	76.986	49.9779	103.907	58.5934	34.4818	71.5815	119.909	13.372	22.9138	37.1051	43.4294	14.3081	33.4839	25.4647	453.427	134.991	75.9788	36.0447	80.975	207.501	46.6456	11.6489	34.2002	156.573	40.1395	60.9739	77.7811	41.3977	29.6006	88.7635	31.1043	15.517	26.7136	72.726	65.5751
SNORA74A	0.223652	1.1308	0.444546	1.45716	0.293579	0.481166	0	0.234305	0.113391	0	0	0.105723	0	0.182533	468.168	0.108389	0.675465	0	0.218764	0.099598	0.130921	0	0.244756	0	2.05196	0	0.207798	0.252666	0.217278	0	0	0.119392	0.223071	0	0.197544
TUBB	153.468	192.27	179.761	129.406	219.709	137.73	207.285	150.337	233.143	255.358	134.187	144.482	276.425	133.527	140.356	209.033	172.125	242.025	507.751	280.87	133.139	347.097	138.619	136.632	127.094	214.598	122.146	256.484	209.464	216.174	245.927	110.505	156.574	267.981	218.549
MSLN	3.60365	58.4746	23.5042	65.0391	16.8974	3.38965	36.3391	1.6506	194.185	64.2347	5.21032	22.9061	16.4724	1.19013	4.84054	30.2746	44.5301	4.66196	440.382	8.80028	24.4703	0.168157	6.23656	44.9331	5.34388	21.9282	2.81873	32.7018	0.398946	6.59044	13.6175	56.6024	6.8208	10.6878	38.7584
IGLV3_25	15.0329	186.484	2.2005	29.8823	31.5119	15.9203	16.1127	14.284	9.27596	21.2188	358.17	9.53011	34.933	56.0194	56.3841	13.9497	57.251	31.1418	24.0513	94.7617	26.4681	3.02027	74.0955	0.237164	8.95439	5.76986	19.1103	4.34453	82.6458	4.36634	2.51943	5.03895	0.871738	24.6705	278.994
JUNB	174.723	202.524	80.4997	257.844	175.408	189.678	217.307	102.981	153.521	176.531	93.9497	106.23	50.8617	209.442	89.2965	80.9861	236.4	89.172	191.301	44.5009	180.83	51.8419	216.294	74.4127	135.699	138.417	318.426	157.78	337.846	296.341	80.954	147.89	79.6845	84.0602	99.8368
G0S2	464.409	11.3113	7.52135	17.9432	6.84656	13.2015	68.7609	13.1249	16.6182	17.2994	43.324	5.24538	8.57362	48.8704	15.5075	63.7389	50.1404	19.7445	8.45296	17.6482	9.27937	15.8394	4.70068	12.8783	5.39529	12.234	17.1038	4.39044	50.1499	10.2334	14.6045	3.1119	10.9655	10.4341	8.42346
H19	9.93821	3.20987	3.87912	2.62621	2.61322	129.535	14.2922	0.525506	1.51	1.84088	1.7785	0.689128	0.796434	0.831576	2.16979	1.60293	1.62542	11.5411	9.32235	255.514	0.752437	0.517662	1.5096	10.8545	0.0898869	1.37096	25.9899	378.512	4.14221	13.4879	12.4322	1.37235	0.398685	33.325	0.283834
RNU5A_1	0	0.48254	0	0.177659	1.00222	0	0	0	0.193546	1.23391	0	0	0	2.49252	456.602	0	0.768633	0.416392	0.373407	0	0	0.478741	0.417774	0	4.37811	0.137965	0.886725	0	0	0.168277	0.434384	0	0	0	0.168594
ISG15	99.4723	72.0777	143.804	46.5331	20.1167	17.9518	134.791	28.909	24.8109	29.984	28.0123	13.7777	8.15487	43.9684	63.5031	29.6856	77.6613	17.8951	309.506	53.7182	7.18231	5.01103	31.6905	156.614	59.6278	22.0352	30.9236	20.1811	38.0431	30.482	23.8035	35.8357	6.42359	347.9	35.0861
RP11_462G2.1	72.8384	77.2647	7.53824	4.72385	0.732099	0.239977	0.0632079	24.0726	0	0.120179	200.02	100.026	167.267	2.45799	0.140363	0.108116	292.301	0.486665	45.6064	1.09282	30.2972	24.8994	0.854489	1.47555	191.119	0.201561	18.9138	0.75609	39.9869	209.657	157.258	39.2404	0.445018	65.721	0.541878
TXNIP	69.2648	64.4056	68.4614	204.925	38.389	241.016	227.517	30.8045	112.666	57.9376	143.682	140.371	196.176	164.008	241.105	122.065	103.095	94.4977	57.1282	160.636	387.82	57.0966	196.574	179.442	112.444	64.3382	83.3664	121.516	153.606	118.214	157.796	75.3856	32.4102	34.8974	156.325
SLPI	19.1695	120.402	45.7084	55.221	38.1348	61.7023	106.016	35.1835	96.8498	147.376	16.7229	179.723	193.875	23.7103	44.5513	72.2331	74.1266	102.843	39.536	31.0034	152.098	53.2666	112.779	204.287	123.301	118.15	55.1924	110.213	168.62	18.5376	214.321	372.362	14.9697	45.3881	14.4051
PCNA	102.143	97.3372	195.248	38.0227	298.705	98.8978	64.2436	217.927	50.2599	144.138	71.5043	109.22	168.815	200.462	167.229	156.268	148.592	83.6	110.276	204.604	73.7845	331.316	127.661	76.9193	122.011	238.743	45.2836	181.543	153.396	64.492	227.622	107.045	59.4062	299.496	102.345
C10orf99	73.3064	34.6059	134.359	66.7918	103.296	134.216	13.6771	242.672	266.256	56.6837	198.443	48.9855	38.5846	137.607	89.6106	53.9669	191.225	107.264	12.4385	9.99345	33.0452	151.697	178.566	1.26861	237.574	106.639	81.2688	256.619	49.3192	120.88	41.7635	23.959	161.85	104.046	43.4964
TSPAN1	109.117	158.2	63.1133	108.817	72.2309	118.646	53.8249	141.824	97.8998	215.425	29.0215	277.325	198.855	80.4555	87.072	72.2747	165.096	36.6446	226.224	13.3525	89.567	86.2114	134.284	188.853	124.948	91.5798	23.2848	114.561	100.234	36.8457	52.071	332.722	39.2397	50.3879	231.145
COL6A2	379.982	85.9261	210.514	56.0324	51.8258	88.8411	234.554	24.6605	55.5615	29.9057	107.163	16.2537	35.3583	39.9195	86.2763	174.884	82.9867	47.7545	115.043	179.658	21.1383	20.7763	57.3425	97.907	19.4715	65.7334	127.294	37.2562	86.2538	94.7664	54.3646	12.3377	16.4831	79.4482	40.7514
COX5B	192.866	203.078	173.2	70.249	207.545	185.583	73.8179	258.812	133.057	357.717	105.379	148.479	98.1205	279.125	122.547	75.4191	214.984	256.055	195.955	52.9481	79.692	97.8877	231.11	80.9598	292.452	119.058	87.5275	178.552	164.038	92.3582	145.641	85.2729	124.458	202.501	64.425
RPL35A	147.977	129.811	199.161	184.673	212.618	119.801	204.811	205.096	394.26	275.977	145.313	410.275	213.699	317.31	216.729	121.478	292.702	172.471	216.634	163.917	300.01	218.405	142.829	137.363	318.91	222.454	148.137	209.707	223.53	185.215	267.515	209.984	163.802	96.5398	118.701
CA9	19.7285	13.4406	19.6332	1.17234	120.991	47.7496	116.918	3.08356	5.41791	18.0273	5.2833	7.60865	2.11712	31.77	99.1524	17.7857	4.96528	5.43754	367.608	2.56247	44.0525	0.1441	3.54032	106.487	35.4894	8.6824	1.5891	2.81594	61.0539	0.432482	12.9441	232.616	2.22163	10.8215	0.292768
RPS7	142.145	47.6531	72.1676	162.188	145.025	63.9832	157.541	177.011	162.669	120.102	113.306	433.89	123.466	261.918	189.036	103.196	128.847	96.3867	59.2354	140.967	154.726	97.298	94.4583	118.742	110.314	155	136.856	141.41	343.144	148.161	96.2554	118.693	160.961	134.161	73.3479
WFDC2	35.6315	43.9048	35.7621	27.9303	86.2677	126.293	21.8071	12.6219	1.8195	173.375	4.68478	351.366	24.2808	133.635	1.99591	4.82952	4.67743	24.0809	221.685	5.49374	68.4636	0.696518	16.2708	131.042	19.6971	13.41	7.13025	44.7428	7.90691	8.05099	37.1169	42.1132	4.26659	18.3481	1.99531
RPN2	143.091	155.375	253.881	252.499	235.319	151.507	119.432	146.55	223.829	120.64	364.297	117.72	204.674	189.08	107.03	361.017	241.438	239.623	146.97	248.089	162.403	186.105	190.529	94.6618	234.726	255.252	226.927	233.831	115.534	279.195	398.533	186.642	281.82	233.812	132.139
NPM1	152.492	57.5538	129.006	157.524	182.707	127.364	123.429	223.357	240.701	124.899	203.347	317.798	140.583	168.774	228.188	112.054	130.97	175.604	76.8199	164.759	323.468	444.301	113.318	166.071	110.408	142.008	90.3009	152.75	164.392	105.178	124.918	191.642	160.103	147.737	155.372
SNHG29	44.3302	68.7807	64.5223	156.485	181.979	57.5579	114.113	163.527	66.2014	75.406	105.499	459.366	107.883	103.589	83.1194	51.7487	152.741	51.9636	77.6885	122.005	238.253	114.131	80.2668	59.1044	94.5062	61.7084	53.8134	149.099	89.1494	67.004	74.9729	123.751	86.0037	142.576	93.6638
GTF3A	44.4896	91.0777	81.0102	136.41	63.7653	63.7468	106.98	140.383	113.888	67.0434	72.814	78.6268	93.0837	55.9165	71.4053	432.754	244.206	51.3757	28.4197	80.7018	71.306	59.6359	83.4718	15.8487	53.1553	134.501	59.1317	142.666	37.6524	131.418	74.3823	42.9072	32.9016	63.6633	27.8462
CDH17	82.9697	96.5386	151.751	232.509	129.37	158.903	73.9298	124.549	203.047	116.532	256.835	199.018	245.855	102.671	170.937	203.514	166.346	126.778	0.766149	51.3307	180.074	235.731	301.765	75.6197	127.193	293.028	175.339	172.385	100.748	184.183	138.223	339.498	124.952	121.071	225.543
RPS10	71.1441	89.6889	88.6633	121.768	165.854	33.1011	124.474	133.526	136.39	144.005	57.2042	456.17	165.015	216.079	172.314	108.586	159.318	59.5679	201.619	142.991	108.11	215.236	77.3853	70.0066	108.779	241.999	136.788	132.687	132.823	133.479	128.733	83.8901	111.415	152.158	69.2351
RETNLB	1.92187	1.72074	0.596881	9.87566	3.04834	8.39866	0.226886	4.61407	1.64427	1.55298	7.77436	175.055	16.7102	67.8063	0.604603	8.2662	0.161232	23.7577	0.352474	0.374438	407.469	11.3645	3.63682	0.183341	5.14289	6.20769	12.1647	4.56856	6.61264	1.44724	4.32813	0.213739	4.07336	12.9697	11.5644
SOD3	41.994	64.5234	71.02	14.4395	34.8007	35.3013	54.4087	167.475	12.8399	372.765	108.713	35.5018	21.2365	27.8025	4.64805	31.7479	16.8644	26.8972	110.731	22.0279	95.6009	2.37481	183.622	48.5126	159.279	12.1609	22.2928	11.9898	20.7221	27.629	47.6181	7.14296	3.72564	21.576	4.76974
RPL4	316.549	201.596	142.531	267.091	373.717	215.936	292.967	244.266	259.053	238.58	147.463	225.192	387.423	266.551	344.592	204.796	211.191	186.034	236.562	242.802	284.176	428.453	130.615	305.543	287.581	199.228	209.129	419.056	269.88	314.936	221.533	271.651	298.939	324.902	252.026
GPX1	234.405	216.2	158.467	106.484	266.168	106.57	200.167	156.627	123.175	396.654	152.054	229.105	104.861	220.679	173.82	133.601	193.214	217.069	253.812	140.354	112.239	62.0551	122.464	193.604	114.616	181.727	124.645	303.678	64.3807	127.764	127.545	128.151	94.3336	218.606	79.2568
H1_0	76.7774	32.0947	107.753	193.389	52.5737	79.0537	78.8348	98.8411	125.149	27.4379	354.455	109.658	115.787	113.004	135.959	259.95	93.9542	121.331	34.6854	163.888	135.683	33.7531	76.8276	255.593	42.6395	101.124	100.771	78.094	45.4621	116.471	213.528	187.472	132.853	127.622	75.6494
ARF1	240.014	444.88	192.257	158.995	243.056	267.127	170.997	192.187	193.632	337.612	211.279	249.482	232.977	201.428	120.951	127.099	136.011	196.548	386.827	122.319	233.365	204.798	257.626	182.922	231.594	203.359	120.761	255.797	218.088	163.33	171.591	238.564	138.057	294.68	191.557
H4C8	3.12324	2.3969	3.3257	1.19394	1.02494	0.83992	1.39057	1.05172	0.904841	5.04751	1.23469	1.58185	2.26693	2.7311	423.967	2.21638	4.37946	0.97333	3.27319	3.03009	3.46067	1.25896	0.976559	2.09982	1.66302	3.18467	0.880918	2.5203	0.921106	0.688367	2.53847	0.357272	0.111255	1.42253	0.738925
IL1B	425.609	1.64525	1.70582	7.9079	11.6032	9.47786	2.56933	8.64612	0.848453	2.23453	17.7521	3.73227	4.64063	16.7517	4.65268	30.6042	31.29	3.7443	2.16856	17.2554	3.40775	1.14799	4.47676	2.20502	1.90284	5.58795	4.73103	2.97324	9.26148	4.4639	2.14835	6.68107	5.24995	3.48406	8.43927
CTSB	419.419	135.475	100.036	238.731	127.385	71.1261	150.007	106.406	75.0314	138.097	148.334	74.3878	53.1586	146.118	120.507	179.799	102.797	95.374	185.606	232.023	39.428	40.6437	119.041	200.291	95.9042	84.9129	116.993	138.641	117.5	154.558	54.3705	94.434	129.834	54.8019	154.715
TAGLN	156.647	16.1622	73.7283	69.0228	26.7419	34.8784	146.545	14.6153	41.2573	28.9652	34.7993	32.0224	28.3015	38.2637	133.101	159.087	18.3581	22.5539	12.0867	248.516	18.1529	15.4064	23.47	322.75	8.07754	101.327	47.499	31.4575	34.6958	50.3377	23.7085	16.2707	29.4134	44.4357	23.9705
TSPO	135.345	287.49	174.316	73.3689	330.195	112.983	124.295	163.473	107.859	256.82	87.7594	180.385	82.1769	204.628	104.287	110.742	128.104	105.533	293.799	50.9478	71.9591	88.1927	195.246	148.949	208.415	158.533	103.468	270.426	73.6829	107.837	103.755	162.049	100.843	160.885	132.543
PSMA7	161.038	286.046	261.193	213.904	211.323	119.143	178.609	234.427	231.211	140.679	275.115	130.994	143.609	189.877	128.803	287.591	232.686	213.907	180.686	196.359	88.1361	199.478	199.856	109.769	183.642	277.857	215.089	223.268	95.1135	205.653	132.911	130.504	191.462	428.142	83.3346
EGR1	60.5681	37.1024	19.0177	300.057	59.6662	217.122	130.394	52.306	96.0515	24.8438	24.9343	39.645	14.8827	114.529	7.43167	14.9297	149.27	36.0183	34.9779	31.755	106.349	39.7126	60.8474	55.8094	42.6292	59.3443	130.303	12.7222	102.473	268.778	45.2341	114.047	46.976	59.732	43.7506
CDC42EP5	145.943	388.971	46.2032	28.2083	69.4583	45.7891	69.3893	70.0766	46.2205	115.394	11.9196	67.9227	52.5018	95.497	18.6982	29.3753	69.3148	41.1338	201.178	10.9412	35.4531	13.0994	141.521	53.9186	120.807	52.939	41.1896	80.7206	74.0601	42.6286	27.8448	108.695	33.8475	34.3976	64.5615
IGKV1_17	4.56889	15.2523	0.815001	20.7175	12.1486	5.92293	4.51418	15.955	2.96976	6.31098	115.141	398.894	41.7503	15.8717	8.03431	60.4658	6.72249	39.6124	4.46903	35.4237	19.8875	2.39962	1.53847	0.65565	5.6429	3.47176	11.2112	6.08806	81.4328	5.11241	5.19882	2.06377	0	1.04583	25.1963
CHMP4B	117.81	126.64	280.958	287.805	120.46	168.316	252.582	132.356	308.099	115.77	293.565	117.663	190.761	161.561	91.0343	312.998	253.4	218.941	116.472	169.073	140.227	189.825	255.587	163.066	216.257	318.68	249.814	182.909	177.416	287.192	142.717	185.799	245.795	142.181	114.24
PYGB	27.9417	190.669	219.883	55.7912	40.7316	85.3371	243.016	189.323	209.263	159.833	130.317	135.607	198.095	80.9671	101.827	127.519	83.2525	158.065	29.8772	49.4244	195.611	44.375	142.504	143.628	281.231	85.7111	82.7617	51.4145	105.255	38.905	125.701	133.748	227.993	43.6119	68.6501
CXCL5	303.124	1.01451	4.57788	6.23613	2.88582	4.80484	0.13842	4.67945	0.141537	0.620356	13.7447	0.90727	1.96295	8.62955	1.8443	24.5813	46.6007	1.56057	0.750933	24.7321	0.500471	95.7585	0.133661	3.68407	4.30221	8.63887	18.3025	2.03029	275.187	10.8291	2.48171	0.139713	2.5843	2.44768	4.47697
H2BC9	5.57897	4.40745	3.92741	1.18999	2.13596	2.37552	2.04173	2.19177	0.176782	6.26129	5.52141	2.74714	4.80861	2.56121	405.573	2.30946	3.51029	4.05682	7.04866	5.84883	1.0886	6.07327	3.3071	2.36541	2.79923	2.52031	1.83582	3.15137	4.68602	3.99624	3.57084	0.31023	0.34778	4.8915	1.02661
NOTUM	2.30289	105.497	1.88052	118.538	11.6103	1.79876	4.84582	1.09104	0.290031	0.0790179	24.3273	1.37983	0.85172	4.18998	0.581422	1.51415	13.3934	83.9317	1.7504	38.1866	41.3092	0.282054	1.0434	17.1796	2.6579	10.2258	4.28612	355.83	0.242252	55.7283	6.4926	0.266228	154.8	26.1702	0.207294
ID3	63.1101	33.4851	35.4627	33.3612	117.001	56.5688	26.2246	76.1589	55.8848	158.612	46.6782	50.7079	14.7205	47.2234	25.9085	20.8162	16.8697	78.7016	11.112	48.659	104.411	11.0223	53.1812	50.0386	47.1686	85.2744	39.736	399.5	14.6875	36.2594	60.1186	12.6288	73.2079	35.2298	13.7671
EIF5A	176.912	201.509	108.501	148.183	376.546	138.879	147.218	214.064	171.261	233.928	242.982	191.842	162.365	138.532	77.232	113.908	164.101	108.082	333.211	232.778	170.996	222.07	106.788	123.186	106.425	223.169	103.657	225.081	186.901	138	174.239	273.706	100.52	219.057	250.571
RPL27A	101.962	82.9542	137.414	128.02	157.141	104.907	262.978	123.691	172.594	97.9956	111.64	454.686	116.306	194.385	149.571	69.8194	168.561	90.546	166.474	131.943	197.299	152.435	89.7954	142.741	181.553	134.553	105.877	165.239	199.373	129.086	158.864	146.606	123.536	172.658	78.8855
ROMO1	129.127	248.377	224.313	112.143	129.423	52.3854	105.486	143.407	135.028	140.211	139.912	126.136	84.8415	244.702	53.581	128.4	206.075	181.303	208.74	101.355	70.2341	107.772	189.153	85.8535	163.572	146.544	143.33	137.042	59.5677	174.569	88.9337	84.119	122.563	370.222	33.8206
APOE	137.619	34.387	64.3177	25.4243	10.2939	5.5658	155.715	7.28388	43.4784	104.699	129.441	8.05417	3.08068	35.8117	85.0742	96.903	19.9402	59.0817	335.431	110.141	7.03962	18.6634	10.3294	99.4593	2.78153	32.0226	60.3077	12.7867	45.4559	26.4693	25.2518	4.57469	9.37387	18.4296	31.6427
MYL9	138.657	31.0331	125.103	92.4349	37.4199	30.7326	137.476	17.6459	58.9737	32.5571	56.3194	32.6279	29.168	46.0578	66.9046	116.686	26.9444	33.0115	25.6114	247.704	19.9587	23.7084	32.1761	310.18	14.3303	131.453	62.9412	35.0604	38.7586	57.8615	31.0619	15.9133	55.2061	63.8617	23.3698
IGLV1_47	11.2068	39.8836	1.62199	25.5707	9.85474	13.8108	12.5776	15.3881	3.64076	31.4166	332.803	5.96622	27.4824	27.3504	6.43498	71.08	15.9921	50.9124	31.7148	21.7554	20.5723	5.54885	18.9322	0.885721	25.0811	13.8413	217.295	11.5544	49.0462	19.664	9.03775	4.29809	0.651126	5.13405	104.656
H3C7	0.107745	0	0.10708	0.200569	0.282865	0.231803	0.12211	0.112877	0	1.74128	0.0496931	0.152797	0.547427	0.527614	383.562	0.104434	0.867751	0.235044	0.632338	0.191926	0.315357	0.675595	0.471647	0	0	0.623026	0.150161	0.852058	0.314023	0.237471	0.4904	0	0	0.549631	0.0951673
PDZK1IP1	45.5456	326.506	60.9346	87.5931	93.2969	16.9275	42.2472	172.826	100.563	61.5134	88.3708	131.175	57.8239	165.1	30.8459	42.4147	187.933	51.5597	133.922	4.01813	87.3754	54.8646	103.057	47.7716	154.159	100.843	28.1542	3.89647	82.9457	28.5607	37.0731	113.315	43.8609	38.1734	11.7504
AHCY	107.933	266.203	137.048	116.538	313.468	94.329	64.4802	157.846	125.979	163.962	168.929	204.451	103.243	236.916	70.8859	125.807	177.739	168.671	139.534	114.403	76.4024	216.108	148.185	59.8731	123.392	182.916	141.458	252.003	73.8507	177.225	104.336	111.544	198.66	274.788	65.9128
IFI27	93.9053	130.266	118.711	79.8596	118.472	65.7385	121.547	115.405	131.953	71.0085	128.424	105.842	65.4539	43.8632	109.843	79.5618	113.973	76.7327	322.456	54.9527	54.9327	2.61131	85.4011	309.348	63.3142	52.2493	46.0105	26.8175	93.9472	30.4875	81.8343	104.254	30.3862	135.583	87.8762
GRN	155.293	395.496	160.899	124.47	88.2829	107.559	182.206	67.9675	127.335	167.883	138.998	106.278	103.475	122.902	56.1754	193.101	141.468	167.052	304.954	133.057	105.022	68.4603	148.249	153.54	95.5269	136.47	129.68	185.757	75.5802	85.162	92.8467	114.417	120.333	141.475	98.8289
ACTG2	42.2728	9.79666	33.4781	32.7756	16.0308	30.4237	4.18116	6.48836	17.7207	17.9902	4.19088	18.4285	10.6436	20.0007	48.3182	70.6284	3.54446	10.4943	1.90946	136.465	8.38005	8.12633	15.7555	370.728	3.93122	67.9928	11.039	21.358	7.80046	19.0643	8.21079	6.8915	35.6671	18.5087	14.5689
SDC4	38.0126	50.9191	250.754	214.997	77.5494	73.1395	175.328	75.6162	178.803	51.0707	112.616	97.6161	103.043	127.346	79.2892	262.765	157.645	59.411	26.2411	115.968	109.344	61.3573	183.628	113.015	92.6122	203.048	212.042	47.539	57.6578	144.642	217.695	112.163	161.189	80.1407	73.6919
S100A16	139.956	169.405	97.1274	78.4842	129.756	104.512	157.141	72.1114	199.317	174.632	14.3964	235.212	175.92	59.0036	57.6734	88.6579	156.701	33.8196	203.64	91.9474	165.227	64.7189	137.465	194.364	99.9301	141.326	61.5589	120.526	173.134	49.8962	92.6605	252.933	7.76381	59.4626	227.98
ASCL2	13.414	108.262	124.854	46.9811	214.624	149.131	103.491	105.585	58.4439	27.6683	87.452	19.2943	18.0147	175.224	48.9242	34.0457	96.7199	175.367	74.866	54.1885	74.5058	49.8466	106.475	47.5063	154.278	76.3127	50.2082	249.329	32.0451	36.732	115.823	13.7982	155.375	213.792	3.03068
PRAP1	8.05963	167.091	143.316	110.098	34.3345	26.2994	54.2958	87.5428	116.48	46.1615	92.239	9.85758	61.6522	1.76062	37.3254	118.443	208.757	36.9941	77.2522	33.7835	12.2947	70.5634	97.0874	51.1434	63.706	174.539	73.7419	307.174	41.8422	112.102	22.501	85.5533	54.1492	104.505	11.6177
ACTA2	119.332	49.3361	78.7586	76.2656	48.431	67.7944	142.122	21.1655	72.7389	41.4536	52.8443	38.381	51.3185	39.5205	141.418	156.708	19.5436	44.9984	17.9156	213.087	29.3393	26.3329	36.1022	328.111	10.8887	87.0517	69.5317	56.3248	35.3819	70.9805	37.188	18.7585	20.3914	81.4562	31.1088
MMP3	229.329	3.63507	33.6952	44.8496	32.5838	64.7777	0.441097	21.3387	1.49091	3.05183	19.5862	5.43772	18.6604	15.7061	14.6657	43.0689	300.985	5.54241	23.836	46.0464	1.13917	5.24246	1.94036	5.3246	16.2426	32.3362	126.556	35.6645	109.895	42.2237	35.5525	1.25816	3.67708	21.7846	21.3808
MYL6	374.451	132.219	207.417	140.244	151.495	185.467	198.924	234.015	170.741	191.351	139.386	348.47	146.19	226.283	297.536	189.634	176.35	221.554	173.759	195.112	116.811	110.51	120.203	229.392	152.722	175.249	149.097	166.876	110.012	155.403	136.855	181.607	75.399	142.724	108.689
GNB2	99.695	423.189	134.942	93.6722	118.679	98.8223	102.201	129.467	135.698	103.889	179.239	52.9081	95.8178	86.1351	29.7735	64.2856	120.76	74.1514	166.271	62.0464	60.9816	68.0519	136.972	142.241	101.839	83.1793	82.5401	102	74.9744	68.3306	91.3061	119.174	84.6722	106.821	82.6632
AC016739.2	8.21483	143.263	49.3678	8.42259	70.5969	8.4225	5.74606	100.987	5.66165	43.8388	5.09116	17.2926	11.1798	88.4159	3.31115	5.34972	88.903	28.4209	156.06	9.7173	6.16126	14.0042	12.5017	11.8204	319.29	5.61299	5.36662	46.8378	7.17018	11.3726	66.7466	10.004	4.09675	76.9364	2.66427
NOX1	25.2145	42.2078	43.1399	24.8214	143.793	153.624	157.576	219.653	63.9451	84.1781	79.418	131.848	113.43	202.902	172.196	71.0108	43.8403	28.0565	35.3338	7.85229	86.6642	131.402	67.6433	35.9117	198.365	23.6358	37.5812	85.7933	71.183	175.434	176.25	87.5289	34.0473	3.32729	7.49332
COX6B1	268.963	364.254	309.105	150.028	236.738	198.583	256.458	259.718	283.64	330.409	206.704	221.319	231.139	239.631	187.861	137.938	253.148	258.021	315.053	101.678	185.195	241.102	299.469	298.024	338.031	207.812	146.554	232.074	280.74	249.069	166.455	313.173	177.946	297.638	167.592
CD9	193.052	167.262	159.792	226.287	256.883	131.528	127.453	102.01	165.721	133.501	141.203	320.356	150.869	192.989	160.661	193.963	269.471	113.44	72.2664	167.573	252.152	166.636	127.155	204.796	165.782	347.819	120.826	178.851	157.831	110.488	85.3658	132.615	87.6734	217.27	212.286
BSG	191.073	318.581	267.55	164.884	222.546	141.438	129.705	182.954	236.183	251.79	225.276	207.413	169.354	134.131	78.2062	184.398	211.946	130.971	323.232	189.079	119.669	201.693	226.555	157.399	204.977	278.324	131.046	231.913	218.579	186.722	194.944	348.54	151.988	220.438	323.41
LSR	94.4735	338.132	219.16	73.1614	148.651	132.468	127.912	65.3725	136.256	200.252	129.89	93.4312	105.872	76.6211	41.4683	119.346	131.969	98.9552	243.091	43.8705	134.652	72.8835	208.439	116.168	148.265	135.397	69.0884	173.091	92.5558	87.3518	72.4897	178.05	102.453	231.108	121.627
CDX1	117.257	324.322	167.028	81.6836	191.613	156.373	76.9364	194.304	147.39	154.152	130.002	128.409	136.575	168.537	136.379	32.8631	155.221	164.714	119.499	42.3798	168.186	145.9	250.716	88.0203	135.921	107.804	65.8118	307.794	62.2558	141.571	77.6466	130.044	104.24	159.272	155.821
AREG	54.2252	3.87203	65.748	53.597	20.3874	83.6511	29.022	51.1217	212.539	7.09296	75.8706	26.6111	6.82623	89.7179	35.2334	40.8125	15.4734	78.8124	12.5109	73.413	32.0097	80.504	34.3761	6.30253	90.9404	146.104	79.6542	48.844	22.4112	274.182	112.824	47.7381	121.02	222.369	63.9514
SNORA49	0	0	0.647206	0	0	0.350261	0	0.34112	0	0	0.150175	0.461761	0	0	371.836	0	0	0	0	0.290006	0.381211	0	0.356336	0	1.49371	0.117676	0.30253	0	0	0	0	0.52146	0.324765	0	0
BST2	48.2404	32.8645	87.3515	56.5029	23.7398	15.2825	113.493	30.9282	21.087	111.198	62.9142	76.0254	18.1821	20.2832	77.9591	44.6866	40.7959	21.8846	268.601	58.8616	6.34739	5.52527	9.74432	267.93	55.4608	15.246	41.1992	11.4452	86.888	15.8394	47.4166	110.508	4.79573	132.632	16.6207
RN7SL4P	0.150112	1.32821	0.895119	0.489014	0	0.484428	0.170126	0.314525	0.304425	0	0.484634	2.05784	2.28806	0.490055	369.669	1.96424	6.95157	0	0	0.935883	1.84532	0.690252	0.328554	0.763747	1.72156	0.325505	1.25524	0	0.437503	2.11744	0.170809	2.80469	0.449167	0.191439	0.795534
AGPAT2	89.6005	204.099	204.018	45.5839	96.5363	97.8408	92.9633	145.757	95.6743	81.2255	89.5673	51.844	80.4796	78.5747	65.3163	55.1447	247.401	58.9934	103.398	45.9009	53.7334	44.281	317.158	134.106	186.338	111.939	66.4987	147.274	74.9519	137.618	49.8001	81.818	68.9419	152.62	114.361
MYC	47.913	44.7275	80.3062	88.8547	188.565	74.3342	86.2596	54.7866	116.506	68.7763	91.3186	84.1443	49.3533	162.101	83.2614	183.403	139.58	95.5246	86.6304	71.8372	64.5338	166.466	83.6494	26.9676	111.692	181.377	346.194	150.017	43.5945	130.24	142.334	50.808	145.22	183.82	96.3572
RPS17	165.759	98.9394	106.515	196.591	187.866	103.456	178.505	182.649	182.291	135.398	111.04	198.761	264.208	197.176	230.966	116.443	176.744	114.064	177.079	179.92	196.968	300.105	110.552	200.647	299.281	149.355	249.487	183.077	351.899	261.673	186.023	242.268	237.78	224.372	136.57
TUFM	147.396	345.485	183.676	141.065	263.051	146.997	131.633	216.763	135.371	307.989	139.846	107.606	153.717	171.907	114.098	103.554	186.352	144.415	293.231	127.605	108.141	151.392	180.638	87.8006	192.88	131.09	108.087	250.228	125.947	125.965	175.24	142.878	122.439	200.608	134.78
SCARNA12	1.31209	1.45119	1.63	1.22124	3.44466	1.05857	0.557634	2.40553	0.415766	2.82732	0.226932	0.465182	0.238087	2.67715	363.858	1.82817	0.495341	1.25226	2.08555	1.899	1.24811	1.16553	2.15386	0.584125	1.69287	1.42258	1.75243	0.185289	1.2747	2.0966	1.86624	0.612876	0.572549	2.92831	0.579463
NDUFA1	145.105	120.353	111.576	129.193	51.6784	111.875	135.001	248.072	118.471	162.878	152.192	128.906	157.184	113.756	219.405	97.4154	195.957	99.6928	106.422	89.8746	122.708	230.642	121.66	287.103	318.507	100.265	118.141	52.2485	129.119	202.336	66.4392	177.111	152.166	107.125	84.3294
UQCRQ	136.76	207.623	136.694	76.5817	164.474	124.914	62.427	309.272	113.874	230.549	90.6586	132.454	81.0314	229.911	113.795	41.158	129.351	136.636	159.107	43.4867	48.4812	61.9978	157.929	98.066	178.717	75.5297	42.1643	160.314	60.703	136.402	89.4808	136.457	71.608	125.303	55.8009
IGKV1_16	36.0825	11.6984	0.815001	8.06892	23.8358	5.67089	2.05794	10.9231	1.78185	14.6415	358.768	12.571	21.0877	9.75249	21.6705	59.6141	8.84538	53.1572	17.3032	18.2596	4.73186	0.783548	2.43591	0.178814	3.76193	5.46168	17.9597	77.5566	29.5912	9.08873	7.59828	4.31515	0.292117	10.6077	66.8969
MYH9	118.11	106.176	270.584	125.475	90.953	162.207	215.913	78.9431	119.85	121.432	270.256	62.2435	116.165	83.1066	310.884	265.613	83.3444	131.372	148.448	163.359	114.705	98.2449	141.231	147.32	186.739	131.383	178.423	102.692	93.7494	230.147	180.103	144.55	165.165	114.323	145.7
MMP2	308.105	27.4597	138.766	96.7131	43.7173	56.645	114.48	16.9751	58.288	36.1725	79.381	13.0191	27.1312	28.3096	32.7251	180.947	71.4484	26.6819	42.2088	164.563	25.2865	6.66077	35.2092	64.9882	11.057	64.8302	105.746	36.7629	80.0552	87.5338	38.8767	9.37818	9.83104	57.0126	31.5653
OST4	242.048	290.617	119.298	169.626	173.739	123.958	185.95	167.955	209.681	159.059	158.107	407.542	129.908	272.293	131.909	149.869	144.035	138.59	229.709	181.515	210.588	172.601	165.538	277.887	168.604	204.268	182.401	216.463	216.392	171.962	101.198	225.217	144.391	225.191	118.973
BTF3	134.949	192.61	166.175	229.358	266.798	190.078	196.191	374.712	229.164	245.653	217.228	314.498	196.499	317.978	198.197	104.904	239.113	187.509	130.701	158.227	183.905	284.115	195.399	209.332	175.353	163.965	120.355	266.282	125.916	229.106	152.105	181.144	189.527	161.984	135.875
PPIF	111.254	92.1467	44.4709	35.375	44.8682	58.5913	26.1352	66.9167	59.4533	39.0574	51.495	27.556	33.7885	34.5061	24.2465	43.8532	62.6697	55.292	103.607	40.783	20.4548	71.4631	40.0163	45.7183	64.9925	55.7805	386.453	60.2431	55.4174	51.6765	60.7716	50.7534	35.0586	87.0984	45.3231
H2AC20	4.4283	4.01869	0.677078	0.369895	2.83191	1.34356	1.02948	0.356864	0.863514	2.07971	2.25186	1.39555	0.824148	1.39006	357.064	0.330171	1.48602	1.36235	2.55448	0.556216	1.99403	0.806904	0.869826	1.61758	0.520883	0.902789	0.632985	2.56554	2.70261	0.300309	1.67962	1.75781	0.566257	3.33055	1.10321
SNORA71D	0	0	0	0.768972	0.867592	0.710977	0.561796	0.346212	0.167548	0.356052	0	0	0.959456	1.07885	354.306	0.160157	0.665384	0.720918	0	0	1.1607	0.967009	0	0	3.41101	0.238865	2.30284	0	0.321053	2.03941	1.1281	0.176414	0.494418	2.10726	0
TAP1	56.887	57.8331	46.0961	36.6838	69.6833	18.8752	64.0932	62.2517	23.4616	59.3938	59.7904	45.2272	29.207	30.9864	62.5163	46.6678	49.3426	36.9489	376.467	100.381	18.448	9.49018	39.4638	27.2748	49.6102	69.4939	31.3119	25.0577	67.6375	22.6114	84.4322	32.1029	20.2316	83.9594	77.9071
RPS2P5	116.023	129.971	107.196	72.7275	268.225	84.9201	80.8189	268.432	102.857	5.04792	75.5845	44.867	111.491	227.293	104	54.0067	108.688	115.231	74.3109	69.2121	34.1208	96.7053	149.189	44.5741	169.865	33.9925	68.9713	116.903	85.9198	63.6902	126.631	72.4246	125.319	134.28	36.8666
FAU	175.765	314.016	238.503	201.239	345.97	96.9998	229.73	222.337	249.848	242.458	258.319	292.248	165.845	301.154	184.952	188.941	269.271	185.461	330.495	166.352	133.108	217.222	229.813	139.467	238.304	223.726	152.295	266.996	136.148	200.731	160.31	209.375	192.81	247.099	138.657
ETHE1	52.9243	339.896	81.1881	53.2942	89.7298	142.758	54.0982	43.0662	81.6312	150.183	25.9245	94.9302	97.1668	58.0203	70.0374	43.7517	201.558	56.8235	100.295	28.6093	55.077	96.4689	115.021	75.3733	104.738	81.2571	49.1728	157.788	85.9215	50.5405	43.1947	124.859	23.7087	100.38	99.3084
C19orf33	26.8426	33.8388	39.1597	43.1542	31.1841	16.5219	176.428	18.4968	78.1613	42.994	25.7201	139.408	119.503	43.2293	46.4669	39.0613	73.6268	27.7127	89.1577	24.7064	128.099	48.1234	48.5403	249.37	53.9139	94.2341	66.2173	56.7578	72.585	68.526	8.98338	248.502	38.0833	26.8186	29.5413
SLC26A3	5.59103	15.5246	27.8869	267.605	0.945321	29.7616	0.667776	13.4431	26.0826	12.5978	35.2858	29.6234	95.513	19.7058	1.81244	43.9882	40.8766	35.5335	0.0768454	2.3324	19.9438	54.0123	62.4901	0.519628	51.9574	67.0113	56.6187	10.2511	1.54555	5.06184	0.953539	10.981	138.485	6.69613	211.939
HSP90B1	160.97	41.5034	153.416	186.201	163.103	198.254	154.388	181.73	200.985	192.727	271.165	174.757	127.422	184.385	207.432	287.271	155.719	166.83	140.737	350.369	211.769	249.82	83.9397	206.312	197.749	192.324	168.912	170.552	175.994	273.681	240.765	265.097	139.189	170.038	258.653
RPL36AL	224.977	98.8935	80.6457	189.067	171.659	121.579	166.169	211.626	224.153	185.728	241.253	174.088	273.722	241.509	245.605	173.415	178.383	91.488	175.815	170.32	239.243	195.734	85.4902	308.511	117.434	108.338	118.634	163.831	174.276	87.6312	117.461	179.103	90.5563	117.491	166.338
PEBP1	78.2666	169.591	188.403	131.755	210.667	81.9705	163.771	193.727	219.96	236.277	130.747	154.235	121.326	139.023	153.351	217.794	133.391	102.681	261.643	135.683	117.714	346.931	95.3172	166.156	158.921	185.035	138.341	98.0604	104.242	227.102	165.235	265.134	152.752	167.139	105.486
CCN2	271.776	41.4006	30.4063	171.282	30.1454	56.3724	167.233	22.9483	83.9407	25.3548	28.2301	24.5041	51.7649	57.6504	42.0374	98.9926	54.3774	20.1342	18.2779	155.79	25.5012	18.3055	27.0176	153.466	10.9432	46.4998	105.235	9.3896	52.6866	60.6384	61.0092	28.5312	9.93262	30.4224	34.4649
HSPD1	85.1132	35.4967	99.02	146.308	144.548	168.346	138.845	150.947	239.164	225.472	255.166	128.617	186.21	183.935	161.968	154.99	112.738	154.895	105.15	207.015	103.573	344.502	117.53	127.991	149.702	150.931	168.23	115.978	189.247	213.075	223.336	183.742	260.29	139.091	162.831
RPL26	84.5892	39.5128	66.2287	203.809	88.1571	70.6824	222.045	108.493	124.981	86.1384	205.089	167.686	187.806	61.157	104.956	87.7369	130.821	52.6783	79.2885	174.923	279.148	127.086	58.009	105.297	106.133	114.43	118.555	88.1965	193.125	100.625	109.95	241.875	148.799	71.5984	116.352
PRDX1	180.1	125.961	200.04	187.927	193.138	94.0816	156.052	212.027	262.218	319.244	156.815	299.323	175.787	211.317	222.329	196.534	275.598	183.59	163.158	179.09	192.902	267.794	104.756	201.058	209.584	244.076	109.375	187.194	152.764	198.767	207.447	166.486	156.3	360.22	167.57
EIF6	88.2415	224.993	308.178	182.933	228.112	104.554	149.044	103.724	224.5	106.876	196.042	119.167	160.964	152.47	95.7047	236.623	240.333	173.555	178.024	170.171	103.753	202.969	194.084	85.9656	193.155	264.716	205.544	182.539	116.619	185.531	171.512	131.108	260.88	217.343	79.6133
UBA52	178.716	275.505	162.089	94.8678	212.306	126.368	111.581	142.722	137.133	246.012	117.748	216.444	126.649	167.421	109.171	88.8896	190.581	134.674	358.13	79.3304	105.724	134.54	148.278	116.467	178.73	116.194	109.826	183.66	134.378	114.269	119.793	173.322	113.041	178.867	87.9605
BTG2	62.401	20.3839	29.3081	106.466	65.234	329.474	70.0562	29.6662	59.9273	71.4886	48.4853	76.2995	38.2624	151.514	32.8747	42.0659	61.7209	42.6952	36.6694	38.0889	193.623	26.7833	41.2197	43.3122	37.5784	61.8333	106.151	74.0348	87.1111	72.0623	30.7047	63.8876	25.0638	49.9811	43.7813
HIGD2A	120.32	191.219	145.207	96.7795	199.012	99.9061	90.0438	241.824	127.852	141.133	109.457	164.52	104.124	174.378	86.506	39.1954	148.091	107.232	103.295	43.2196	214.907	128.083	303.249	186.889	160.721	79.8762	46.0715	156.899	141.59	65.0476	62.3068	142.156	97.8573	116.415	94.9152
SNORA53	0.533531	0.224798	0.883736	1.407	0.466897	3.44353	0.100777	1.86315	0.0901662	1.14966	0.164047	1.00883	1.03267	1.01603	339.492	0.517135	1.07423	0.387964	0.869783	0.791984	0.728742	0.520398	0.194625	0.45242	0	0.385638	1.23928	0	1.03665	1.09752	1.21418	0.759503	0.354763	0.907222	0.549792
PSMB8	105.608	141.388	85.6726	96.2002	141.468	57.6565	85.0003	149.075	64.3658	115.662	80.9013	126.851	78.7041	107.722	104.323	64.1158	116.43	84.636	372.152	104.323	43.8975	31.2459	83.7813	59.4038	101.471	120.979	40.498	78.3838	132.613	69.2254	125.394	66.0752	40.414	114.976	61.4004
RNASE1	294.838	112.358	66.8041	129.234	153.196	32.5794	73.1312	130.336	37.3593	126.057	102.173	68.5263	127.03	54.9803	82.1988	35.3837	36.7066	26.043	201.965	78.2007	36.2844	50.3714	29.7335	94.4008	65.3879	80.2856	22.9762	72.1851	67.6739	34.9055	48.3141	160.344	56.6178	39.4872	65.0337
RPL15	120.388	108.519	107.854	141.02	232.63	100.634	135.32	213.811	163.072	183.857	114.909	350.169	166.031	242.826	175.611	89.9965	204.519	166.044	118.254	114.694	232.722	160.655	109.818	109.684	140.416	150.753	93.3903	224.321	98.4219	128.884	155.203	115.152	110.352	175.151	81.6128
MT2A	291.709	40.462	19.3793	45.4528	65.378	13.6782	62.2992	11.607	16.5404	74.1192	42.5143	42.1564	16.8008	68.2767	7.55001	58.8817	72.8941	9.18435	196.602	107.103	16.8026	7.55273	20.0711	90.417	8.91396	20.0697	66.8472	19.6415	66.4028	22.781	42.2038	19.09	8.04137	61.3873	41.7785
SNORD15B	1.51654	0	2.41151	2.39962	1.99071	3.91524	0.687494	1.27102	0.46133	1.96073	0.139889	1.00365	0.220149	1.23772	332.055	1.32294	1.22139	1.65416	1.4834	1.75593	3.90611	1.90185	1.32772	1.08023	2.7828	1.97309	2.95899	1.02797	0.883995	2.00549	2.07076	1.29532	1.21008	3.48131	1.20556
YWHAB	81.4667	57.4517	166.059	209.255	121.756	115.893	160.25	136.197	177.403	93.2841	245.127	83.9308	211.958	126.59	77.8363	179.537	161.654	139.686	59.1122	164.641	110.898	194.039	175.316	87.3402	119.399	182.745	203.544	116.632	102.235	139.707	320.57	135.299	187.349	117.982	96.095
SLC2A1	21.5169	124.969	32.7552	89.0677	41.4935	103.644	62.4155	13.3518	29.5326	39.693	35.6744	26.8303	16.72	19.5122	95.8972	77.5117	92.7083	15.558	124.082	130.63	43.09	20.8257	23.7538	37.3192	75.1329	135.639	64.4509	257.43	7.78868	90.1166	34.2708	115.549	27.9871	198.228	71.178
DDIT4	76.5808	82.1668	30.5803	75.5944	19.9976	122.514	36.8234	24.2331	33.4043	56.4511	48.8862	20.0381	18.9134	12.0296	38.7741	34.7987	49.8663	21.7568	19.0898	55.5391	20.0653	18.5023	15.0472	39.3901	72.1814	36.0206	79.879	52.1185	328.459	126.444	34.6207	73.3882	20.4744	54.7183	28.1379
ST14	102.543	221.338	272.943	116.833	165.513	133.127	143.056	102.767	181.49	118.477	154.184	56.2261	92.5462	143.785	127.327	172.873	202.755	219.555	126.65	99.6311	79.7158	116.677	201.579	128.688	264.59	168.498	115.317	267.437	147.656	264.612	136.003	150.103	144.363	203.192	177.59
H2AC12	0.114426	0.433912	0	0.106504	0	0.369267	0	0.239754	0.0580139	0.369853	0.0527748	0.108182	0	0.373556	327.866	0.11091	0.115196	0	1.11926	0	0.200949	0.33483	0.125224	0.0582184	0.26246	0.330832	0.159473	0	0.111166	0.151319	0.260406	0.122168	0	0.145929	0.101069
MRPS34	107.498	290.486	140.535	52.4135	169.034	89.2785	71.0488	149.877	96.8254	163.618	68.1229	64.3261	87.0494	115.87	77.7955	68.9807	109.196	134.733	267.314	56.6804	50.0016	108.064	144.148	76.5668	164.58	100.08	61.5848	141.829	80.944	73.4006	98.3427	93.6746	62.8901	155.884	62.1648
POMP	110.646	64.2454	136.037	192.043	92.9733	105.145	155.675	192.879	179.045	68.1252	124.245	95.2108	222.967	93.6694	73.0697	287.801	241.853	109.727	66.2164	94.4038	91.5089	94.6307	145.283	59.3241	125.08	172.782	96.9536	103.734	109.571	182.147	99.9656	109.027	70.1028	111.525	57.5339
IGKV1_27	2.89811	32.9693	1.49772	9.495	4.41291	10.2254	1.3138	25.7465	1.58688	16.6114	316.195	9.42541	15.6502	10.5019	6.12675	15.3936	14.4712	38.9447	14.514	36.2401	3.25726	3.34367	2.15667	0.0589805	6.91329	4.81795	45.1831	8.9055	108.566	2.04399	3.95722	0.618836	0.173435	1.03487	15.154
RNY3	0	0	0	0	0	0	0	0	0.220111	0	0	0	0	0	323.965	0	0	0	0	0	0	0	0	0	0	0	0	0	0	0	0	0	0	0	0
MMP12	236.255	10.723	18.3179	44.1971	20.7204	20.1828	11.5425	45.6249	8.30246	99.0627	107.274	17.8502	9.15886	166.976	191.541	48.8772	55.1906	36.8834	37.2131	71.2734	6.84716	4.63277	6.30985	27.568	8.10301	36.6964	27.0488	15.884	67.6652	19.2493	12.8526	5.08363	1.37878	32.0947	50.9376
MMP14	214.967	50.4323	147.844	71.8249	42.8412	45.4586	182.204	18.5299	78.278	37.2154	87.6661	23.7046	55.7945	33.6641	87.4311	226.769	81.7812	25.7305	80.3815	150.134	32.0487	25.7807	42.0458	86.0087	13.6294	87.9717	102.952	54.7909	86.6927	102.502	46.1782	19.9273	15.3955	47.0242	30.8073
PKM	170.948	273.205	121.822	75.7471	226.933	173.235	131.045	123.329	82.9949	163.156	87.5311	92.5227	114.069	131.402	158.701	122.239	112.307	107.519	267.194	139.913	79.0797	114.433	79.356	238.722	161.768	119.306	75.1163	201.834	98.2317	136.775	117.021	213.892	71.8175	161.642	106.126
TRIM28	77.6655	229.921	83.2852	61.6415	194.732	112.145	143.377	85.459	156.87	212.263	54.8669	56.9773	97.6364	107.161	78.938	122.574	131.897	109.163	312.655	96.7639	74.7084	131.993	122.043	91.4737	120.809	92.0011	92.8291	155.429	78.7582	105.953	124.135	94.4233	109.665	204.801	90.5075
RPL31	144.082	110.693	100.795	164.377	132.237	97.7222	199.145	132.223	168.143	109.634	130.436	365.798	263.278	193.458	159.989	93.7602	232.18	114.411	187.068	135.983	186.886	163.882	137.812	183.734	181.886	109.206	165.884	133.791	191.362	150.727	135.225	149.156	156.651	128.572	66.0631
SF3B5	159.751	268.242	186.9	93.764	274.538	115.067	104.031	160.934	128.229	174.596	156.111	147.831	133.391	226.967	130.988	96.2497	162.884	141.001	259.641	108.96	106.719	146.301	133.287	67.6891	199.114	105.284	91.9062	207.114	118.417	124.585	147.966	94.9674	79.7957	223.698	94.539
CIB1	191.353	242.12	110.717	108.349	113.663	150.224	102.981	121.835	149.72	122.401	109.545	87.6836	141.405	94.8881	80.0806	60.9137	102.891	108.299	202.507	49.2361	67.8116	88.4941	110.147	209.78	205.151	98.6932	71.3324	122.819	235.656	158.503	94.9532	251.008	63.8126	146.495	174.781
MIR3609	0	0	1.10025	1.03042	0	0	0	0.579905	0	0	0	0	0	0	320.762	0	0	0	0.54144	0	5.83253	0	0	0	0	0	0.771451	0	0	0.732004	0	0	0.552101	0	0
H2AC13	0.264114	0.333845	0.524971	0.573595	0.462256	0.378811	0.249439	0.0922313	0.401714	1.51765	0.0406041	0.541017	1.6614	0.574816	320.719	0.682659	0.0886296	0.192054	0.258341	0.744906	0.92764	0.441622	0.192691	0.268754	0.201933	1.52722	0.490784	1.39243	0.085529	0.349266	0.601057	0.0939941	0.0439046	0.112275	0.699848
RPS4Y1	39.9813	0.0492085	93.1272	0.0362347	160.972	0.0418773	28.0606	0.163138	0.0592124	9.33248	12.4249	0.0184028	0.367335	0.254182	0.0122471	12.3578	6.89776	0.0212314	58.9086	24.8867	8.30655	3.56394	52.8712	23.0851	0.0892942	107.286	32.5174	235.736	126.009	0.300309	13.7987	88.9885	0.0291218	7.27343	15.1985
IGLV4_69	5.17869	231.78	0.630215	13.575	19.4225	17.8491	0.479113	25.5767	21.9155	9.45111	181.426	122.602	13.8079	75.9059	3.19184	21.4611	17.2365	40.5779	33.8044	31.7221	6.31046	0.971955	5.08906	0.0537722	3.87865	4.04874	22.585	3.34316	15.8634	4.56556	5.17114	4.40067	0.158119	136.536	51.436
SYNGR2	165.882	221.631	126.618	50.9495	193.291	121.801	68.3328	68.7117	116.903	124.091	51.7565	148.259	59.7392	252.468	52.674	65.8424	111.244	97.101	80.4637	42.9454	78.1235	88.9943	81.2454	50.1268	136.215	183.37	75.5873	157.587	39.8162	49.864	55.8925	86.5274	48.754	108.818	94.0832
IGHV3_21	3.1925	8.59145	0.614094	16.2471	6.21842	5.87135	7.46971	9.38636	3.7593	12.4271	186.854	215.028	26.9841	12.7756	14.255	42.7225	10.7823	43.2467	6.04398	75.9006	40.2701	1.93723	3.26835	0.576362	3.77943	15.0363	22.39	6.28258	159.428	14.7082	6.32787	1.15449	0.0513582	14.1843	104.607
CEACAM7	11.7854	22.1659	41.9167	105.532	3.86208	75.9038	0.947284	47.8284	43.2331	68.7658	50.5469	78.5093	75.7376	37.2058	5.85851	28.0639	104.341	37.343	1.25907	1.273	25.7854	4.0321	79.9463	0.680424	24.8658	26.5646	6.96607	20.4909	48.551	5.66665	2.28261	35.6868	9.68729	5.58563	291.699
RPS23	92.8322	98.6479	81.3935	174.343	154.503	72.1104	148.49	212.242	194.628	92.8912	130.972	356.915	177.567	169.833	162.407	79.55	139.924	64.7773	92.2044	116.357	148.739	201.304	122.238	145.237	125.866	116.79	113.924	142.73	130.255	165.953	113.806	168.597	142.979	130.964	96.1841
JUND	121.986	140.522	156.197	72.8542	110.735	251.985	86.4064	72.2406	196.675	225.494	63.9575	48.5632	51.7926	139.037	23.4951	51.8499	127.832	78.8432	146.476	41.7272	71.6727	60.8002	189.659	109.811	163.399	71.8934	107.2	80.5066	116.593	117.288	76.4889	143.55	80.9155	117.284	75.1727
IGHV3_64	0.501317	1.37296	0.0830378	0.972097	1.20644	1.16842	0.331424	2.36338	1.525	1.44033	315.259	0.11849	6.30707	1.84117	0.47313	1.94365	1.59818	7.65533	0.735541	2.08366	2.00532	1.11766	1.92018	0	0.383291	0.301962	6.71502	1.98224	2.84102	0.220982	0.760582	0	0.166672	0.745891	6.53126
CFL1	209.67	248.244	335.897	173.722	238.602	150.666	211.637	194.772	298.539	229.156	213.999	148.492	214.593	176.257	106.449	211.459	219.33	207.961	259.913	200.194	101.908	230.79	253.219	145.67	244.939	312.407	154.492	189.224	157.02	244.969	251.608	254.708	147.047	195.104	231.961
H2BC10	0	0.146915	0	0.0540904	0	0.125027	0.0658623	0.121765	0	0	0.107212	0.0549427	0.0843616	0	312.041	0	0.351029	0	0.113688	0.155279	0.204113	0.0971723	0.635981	0.118271	0	0.168021	0.10799	0	0.282291	0	0.529014	0.062046	0	0.296454	0
PPIA	168.1	119.805	102.498	100.229	140.128	119.82	117.383	203.019	185.776	217.8	131.935	147.878	129.51	137.618	99.4159	115.368	108.233	124.862	64.6893	80.5635	76.2113	293.228	104.151	153.932	86.1484	211.034	102.874	122.699	92.6186	96.4334	257.093	163.178	97.2504	134.153	64.5174
EIF2S3	57.4838	34.436	56.6097	134.543	54.5793	46.2635	78.8727	115.954	63.2932	77.8464	64.9598	147.286	113.598	62.1548	240.254	59.6361	133.164	58.9022	49.7151	75.8826	105.078	136.43	80.7742	273.157	129.788	71.5754	88.9065	63.241	119.268	127.443	58.4287	95.8381	156.007	70.398	46.7968
H2AC14	0.228853	0.578549	0	0.159755	0.150203	0.123089	0.129682	0.599385	0	0	0.10555	0.0540909	0	0	306.771	0.11091	0	0	0.335777	0.254786	0.200949	0.813159	0.125224	0.349311	0.524921	0	0.212631	0	0.166748	0.100879	0.260406	0.061084	0	0.729646	0.303207
PGK1	207.317	114.751	89.3692	102.27	150.974	236.814	95.1608	190.873	75.0162	85.5538	237.901	172.213	106.225	168.667	239.563	145.186	208.504	143.861	90.006	141.674	100.434	146.443	32.2004	132.45	154.215	119.65	93.3624	105.682	83.0112	127.82	77.0764	133.63	138.719	202.777	84.5261
RPL23A	122.264	119.442	105.942	171.596	226.484	68.3832	155.813	167.844	203.112	187.245	197.701	288.046	158.535	303.21	108.429	198.082	209.564	179.557	240.979	167.959	202.367	217.626	101.9	233.563	162.591	204.583	218.279	208.243	137.13	206.475	138.444	213.618	239.108	179.763	137.064
HINT1	170.316	184.375	117.595	106.246	180.571	120.59	85.4036	277.539	133.688	237.766	115.032	200.444	127.853	200.272	150.752	45.1614	150.391	134.127	175.341	72.4643	74.2724	78.9121	170.117	115.876	142.206	82.2684	65.3714	143.985	79.1424	114.217	113.973	158.981	93.9369	97.2261	76.3486
UQCRC1	107.451	205.702	126.508	65.5446	170.847	110.418	74.5905	127.794	93.9059	190.682	69.508	87.8534	92.5814	116.12	87.3489	56.9289	143.647	169.025	278.39	60.6542	79.4013	56.7924	127.1	60.1557	159.232	87.2158	49.1351	173.382	46.5707	75.5228	107.037	93.4258	62.3758	119.616	112.851
H2BC17	0.232457	0.440745	0.57756	0	0.457706	0.250055	0.0658623	0.243529	0.0589275	4.3829	0.214424	0.219771	0.0843616	0.664018	303.997	0.112657	0.351029	1.14098	0.568441	0.569355	0.476264	0.680206	0.890373	0.236541	0.39989	0.294036	0.161984	0.525228	0.564581	0.409871	0.529014	0.62046	0.0579633	1.6305	0.102661
MISP	49.5666	202.92	196.465	105.841	82.7359	114.585	139.38	62.3412	71.1603	137.794	109.801	70.6098	122.631	65.8637	141.621	123.211	201.973	73.7302	104.602	89.6225	86.6438	73.4276	211.716	101.786	132.006	169.113	220.295	126.478	92.6179	117.509	73.1967	165.134	151.432	222.872	208.495
IGLV2_8	2.97487	254.625	0.0844722	6.052	4.57443	6.58302	2.31188	15.2267	2.75794	10.9891	179.424	15.4287	26.0959	24.0019	4.81303	35.9195	8.12892	21.3231	5.90284	21.8401	4.82624	1.38568	2.32542	0.735161	2.04704	2.79532	13.82	13.9233	51.8565	13.7503	7.44706	0.725974	0.0423878	2.60152	62.4994
COX5A	103.944	188.037	97.3149	77.3949	178.629	101.888	48.9066	277.006	88.628	176.608	67.9444	84.5932	122.576	187.086	116.385	47.044	84.6117	133.95	134.305	62.0403	74.8093	156.421	98.4004	102.194	209.839	75.1881	60.054	153.133	73.1907	95.2903	114.383	107.274	113.331	168.743	88.6504
PHB2	171.355	149.019	101.404	85.7408	254.38	72.2633	72.6197	186.832	99.6791	260.339	73.163	107.145	78.4831	175.082	100.199	63.576	144.927	80.8698	141.177	91.8628	113.679	141.002	80.1102	92.8449	122.809	130.325	61.2304	171.645	98.8504	82.1266	88.9008	110.649	54.6401	178.35	69.8381
YWHAZ	86.3765	27.5718	78.6368	153.028	89.2892	92.6984	72.1186	85.7296	227.044	118.438	162.667	239.593	132.185	166.885	101.877	141.425	81.5897	86.4176	40.09	136.759	165.503	210.172	83.6737	103.172	63.3891	206.261	142.285	71.3023	156.5	105.801	146.106	147.563	88.3696	114.533	149.215
RPS26	209.268	195.234	74.3165	57.1161	89.7808	140.921	135.283	184.328	79.6486	117.153	60.3781	112.509	159.022	208.684	97.7396	47.8153	73.5134	89.0707	157.834	77.1866	114.403	77.3036	131.318	53.8738	130.611	153.722	132.305	265.923	80.4625	137.013	116.389	87.0392	124.684	86.9645	71.1415
CSTB	84.0311	128.449	132.454	54.5917	71.5053	96.2275	65.9386	31.8412	94.413	173.714	44.7438	108.6	75.204	61.2229	32.7408	65.0728	119.276	78.3687	139.078	56.8248	74.6231	101.916	106.402	146.023	115.482	135.61	48.1005	110.785	135.257	75.5797	48.7697	291.374	19.5829	64.0952	74.0569
APP	143.036	138.802	201.676	187.829	134.885	180.451	166.394	76.2653	163.227	124.021	118.756	100.341	94.8681	152.858	99.7451	210.431	154.903	164.972	10.527	160.033	137.874	107.859	201.458	176.698	174.398	200.133	121.465	218.298	123.553	276.833	135.896	222.768	122.259	89.3078	187.484
CYBA	138.324	265.984	94.0244	32.6899	159.512	112.1	50.6206	145.092	60.0442	102.983	73.0805	51.1139	66.3708	101.502	56.106	37.8845	71.0077	130.631	170.074	41.491	42.8024	41.3734	121.133	80.2831	105.702	89.2352	29.1452	156.701	75.8732	49.9487	64.7381	86.6501	30.5505	95.5711	49.1864
GRINA	134.707	249.793	121.824	115.618	145.379	59.6998	115.16	77.4002	153.828	104.409	151.89	57.6387	45.3826	123.256	17.112	125.352	118.464	97.8454	165.41	114.506	60.8206	70.3533	109.715	72.9055	99.2208	158.501	62.3755	106.648	100.913	66.5708	162.791	78.4304	74.799	234.614	41.4355
RPS27A	226.82	109.481	151.335	157.487	221.558	140.745	241.716	197.042	217.312	228.693	169.688	326.959	154.825	267.147	240.825	144.989	267.313	172.111	231.785	222.204	218.825	290.119	185.796	153.287	237.429	180.548	228.934	203.916	279.218	174.509	233.494	199.191	220.643	175.468	108.475
CNBP	153.6	108.26	140.138	148.879	179.212	158.9	145.691	135.084	315.018	113.323	133.937	271.936	204.226	219.625	205.445	158.669	187.253	193.281	127.518	203.559	236.301	212.702	107.033	116.546	156.206	240.01	136.873	152.161	134.209	159.686	254.401	139.506	118.603	157.584	139.283
RPL37A	151.168	115.238	125.082	132.348	180.207	93.3909	158.679	138.207	156.447	234.322	100.955	328.132	185.516	231.848	144.397	109.865	204.741	110.781	201.589	131.917	169.157	154.709	142.006	166.323	258.481	142.471	139.124	159.956	203.154	140.325	136.898	148.468	129.754	166.774	72.064
AEBP1	115.422	22.5593	130.716	69.6861	13.972	32.6767	215.187	7.92088	53.0541	18.6992	66.0035	4.9851	11.4686	14.2962	59.4804	166.491	28.2509	15.6164	49.3207	117.152	15.679	9.95987	19.9031	109.192	9.36801	35.4898	69.4384	15.3971	51.5732	57.9182	37.0465	8.47779	7.93331	30.5681	19.5569
FBL	74.8266	191.396	160.832	55.6768	191.009	118.39	110.333	76.7111	120.211	161.675	48.3826	85.0279	108.342	106.122	81.3134	96.87	154.296	114.379	232.377	78.4478	99.377	197.084	131.793	76.5749	144.887	92.9727	120.868	121.126	105.709	104.346	104.033	98.5341	96.3317	279.345	88.7947
VIM	241.626	27.1925	64.2378	78.5695	54.3588	42.6465	136.526	27.77	59.5628	44.5207	78.7501	26.5027	37.0747	54.2815	78.2889	110.72	49.2947	36.4037	40.1134	160.468	28.1048	23.6937	31.9174	165.827	9.5844	56.8214	111.064	33.2714	77.8192	54.2317	58.6294	13.7028	12.0228	38.8895	39.3777
RP11_234A1.1	11.4808	67.4378	47.9412	17.9145	68.3867	7.26467	10.8247	85.7096	17.6578	48.8544	7.16392	106.49	35.0128	94.9602	9.46947	13.0917	93.2407	30.0964	225.069	25.5205	17.5075	37.063	21.433	13.106	169.951	20.6064	11.5185	55.5866	18.2769	13.6938	107.035	13.7511	7.98681	40.4796	7.96761
GPA33	33.1201	167.551	45.4023	63.541	59.8514	166.066	65.6126	69.3645	167.327	33.0942	51.8724	52.8871	87.9591	61.5598	44.5534	25.2273	82.7927	42.6237	159.053	16.6668	99.7791	57.9442	135.848	11.6742	74.8516	86.1913	19.8459	176.972	58.9087	46.951	78.7626	116.348	77.0918	25.1813	163.397
EIF3I	138.24	162.797	157.543	139.946	212.128	125.261	105.48	142.001	215.924	249.342	88.0653	178.326	117.611	120.074	176.331	140.598	216.985	117.464	217.379	118.014	136.344	130.127	98.581	133.263	184.773	175.988	90.6839	232.913	98.3001	156.07	133.756	175.988	122.185	297.269	135.855
LMAN2	134.052	313.833	125.7	71.8367	137.763	108.307	77.5909	136.795	72.4312	87.6287	108.228	92.4986	61.8562	113.577	71.6589	55.2052	109.589	109.391	172.397	46.5525	116.997	71.0451	162.615	68.5571	114.134	64.5591	48.7636	139.535	70.7101	109.154	58.6833	96.4837	78.6292	107.894	79.6629
IGHV3_74	3.39478	49.7764	0.524822	12.4985	12.7744	11.0365	3.5054	8.85169	0.956191	14.6303	287.639	40.9748	27.159	16.747	28.0994	63.7983	4.70869	28.0593	4.20607	21.3666	13.5132	6.81166	5.61397	0.230295	3.46072	12.4597	15.9109	8.43742	17.5163	17.8242	6.00886	4.38962	0.150487	4.61802	50.508
C1QC	197.333	120.922	32.0103	59.6642	49.8121	32.0781	112.178	26.4106	33.2146	119.438	154.288	50.0358	25.906	114.543	61.6514	63.5955	18.8007	91.1759	164.468	139.402	20.1554	23.6141	26.3908	95.5902	15.8635	53.6823	40.8821	50.74	62.8881	24.2868	31.6674	12.5723	6.98087	63.5815	87.9986
DSTN	93.5107	31.4103	169.275	65.8176	99.9554	87.7502	129.586	149.682	51.9512	58.279	54.1012	173.776	92.4191	146.828	161.023	201.375	175.359	79.2441	39.6147	182.343	136.572	92.6864	93.79	159.001	152.055	175.52	60.3378	124.401	111.988	58.5097	86.7898	143.243	45.9114	73.5445	68.1875
RPL6	102.139	43.161	128.774	141.4	144.91	117.166	171.191	166.958	222.732	165.052	138.484	201.932	181.554	122.347	193.926	163.639	95.9884	87.9029	60.5263	175.732	243.613	284.663	113.63	180.214	155.042	157.136	142.621	147.901	140.595	178.543	101.899	186.453	173.201	138.272	113.071
POSTN	193.803	1.9669	69.5268	27.0052	7.11715	18.1946	43.7254	15.2575	19.3203	10.6966	48.6412	6.65847	5.62952	11.1454	100.567	149.827	15.0044	19.3241	5.01803	177.52	6.60869	5.54594	7.90253	33.9154	1.31984	35.9299	31.0124	11.4998	26.6874	47.5535	15.2069	3.34432	4.36911	12.4959	13.8659
IGHV1_46	6.1523	29.141	0.671909	16.8958	12.9569	11.7816	2.33696	11.4741	2.60504	19.8128	286.059	10.3228	13.8381	19.1468	8.46498	36.2381	9.05226	74.1115	6.94365	16.6795	7.67777	4.52185	15.6113	0.378375	5.42752	4.25144	19.8182	13.2135	22.233	11.1756	5.38504	0.866181	0.236012	36.3851	44.3986
NCL	70.4093	47.5328	94.4225	95.1695	92.7928	112.925	138.295	64.9721	192.675	76.0594	159.618	100.455	159.786	86.9714	78.8615	210.052	89.0778	120.102	104.678	176.524	122.388	273.836	76.4939	104.059	115.835	117.151	138.176	73.421	203.001	141.838	153.304	103.408	148.666	99.9166	154.104
ATP5F1D	76.2849	230.193	81.8782	18.859	103.262	37.8543	24.837	60.042	46.8186	119.744	31.3075	28.0226	23.0135	66.4202	17.3364	22.1574	84.1089	55.2569	179.902	17.2137	22.7656	38.6681	116.287	23.7622	121.413	35.8347	29.1208	91.0953	39.9905	40.3936	37.6683	57.3442	44.1877	104.365	44.5288
RHOB	116.999	152.349	54.994	157.118	68.4213	183.473	136.597	53.5312	159.109	91.1377	65.2323	51.777	39.2558	162.728	110.92	64.7271	81.1549	108.536	60.3892	94.9605	61.3853	18.8079	72.3862	124.554	102.214	76.9972	239.145	127.938	130.696	127.885	49.114	117.879	75.9999	76.9264	35.3129
ETS2	97.8178	99.7676	133.85	130.36	177.473	208.103	132.491	90.3818	133.843	90.5626	36.5985	55.9069	80.4209	227.342	68.0878	181.735	150.003	170.154	85.4709	100.962	182.901	187.289	136.948	130.403	224.011	190.575	161.326	130.378	132.289	145.655	158.612	90.5247	154.55	89.7694	187.418
DAD1	233.856	82.8535	105.613	153.441	198.414	108.418	100.25	189.589	152.186	161.084	152.85	160.626	203.512	263.726	151.138	112.379	180.861	95.8857	101.587	140.459	108.983	166.167	89.6062	164.378	111.817	126.527	104.846	221.287	98.661	77.863	127.281	153.511	63.1089	200.107	159.069
ATP6V1F	168.713	223.828	142.238	189.472	146.758	91.6485	98.784	227.14	177.078	108.423	190.623	136.636	119.279	144.887	39.2683	71.2378	116.791	144.843	103.869	130.794	75.8616	97.507	130.337	234.158	110.905	142.373	120.017	184.324	119.194	143.865	80.7878	214.374	117.502	98.0611	75.0052
CTSZ	202.598	202.091	167.186	177.609	73.1029	103.265	222.505	67.8813	153.139	113.472	228.761	66.3946	107.197	104.133	95.0429	190.043	159.336	163.012	250.454	182.835	103.384	128.008	146.883	155.724	126.417	145.041	117.961	152.195	127.607	127.111	90.4423	120.262	82.1487	101.283	86.6817
PSME1	123.177	106.732	71.2908	145.139	180.783	66.4115	121.466	168.612	143.053	180.53	221.773	94.6284	125.066	200.737	119.114	96.2917	162.103	89.9043	250.892	136.094	65.0024	78.9615	90.3386	168.682	73.9977	95.5926	75.3807	119.663	93.6874	79.2094	107.398	83.2892	57.3118	159.182	149.372
PSMB3	178.522	202.866	123.37	72.1558	184.148	107.594	78.5583	172.781	131.833	214.396	123.565	120.557	77.6146	195.085	89.5179	73.4118	116.727	151.5	232.337	88.2986	84.0114	132.17	105.062	140.419	135.171	136.176	79.4265	164.087	79.9849	131.078	102.743	100.473	91.0708	232.892	73.5166
AOC1	25.8241	228.817	71.8155	87.6075	46.2567	52.83	21.819	58.6698	66.2797	46.376	113.522	38.8282	80.8588	74.4569	8.49561	45.8125	43.3216	38.184	30.2323	28.5234	56.2375	44.6179	119.697	28.8348	60.7335	43.2534	37.0877	97.531	30.1676	37.6977	24.878	210.716	42.3489	46.2696	101.451
ODC1	228.98	51.505	55.2943	39.5852	134.902	179.275	54.0847	70.0262	81.8779	99.8748	41.2468	50.7319	55.3709	123.512	80.9015	62.6551	148.868	141.78	39.6083	124.641	106.519	50.9934	53.0336	35.8682	98.4066	113.446	112.938	142.128	33.9182	112.806	115.038	39.2107	61.5719	158.197	74.2871
BCAP31	141.912	221.893	164.702	177.387	143.882	227.049	192.457	160.04	151.025	151.861	222.748	113.29	114.199	114.76	116.842	193.771	232.469	117.091	141.847	129.836	116.423	228.478	153.475	226.061	235.97	179.154	156.564	126.233	113.209	175.897	105.04	174.963	180.089	279.403	82.9676
JUN	58.9065	52.7648	72.3431	128.5	122.202	182.064	142.735	48.2533	92.095	70.8252	49.2422	65.1767	45.6795	216.247	82.1932	160.728	114.399	106.113	62.9416	48.0142	166.357	20.8906	94.8016	68.3744	94.7003	75.1735	134.7	123.953	90.9215	169.726	78.9706	44.7348	104.731	112.423	16.662
ANXA2	139.177	161.777	81.9004	113.578	63.5239	92.8794	140.09	100.54	71.8653	142.96	35.3876	87.6992	143.797	52.7952	175.259	68.5227	75.8387	51.8705	109.039	89.9352	70.1526	49.3747	87.0049	222.553	102.574	109.295	69.7989	97.1191	79.1263	44.1105	65.3841	238.763	69.7659	75.6301	122.211
PRSS3	41.8879	288.047	67.5226	66.222	34.0248	41.2802	131.153	108.063	73.4392	103.995	75.1166	106.314	96.0777	46.8059	36.0667	44.3409	105.772	35.4714	132.809	23.6906	42.2018	38.2797	107.059	92.4104	51.9764	72.7681	42.1084	84.6928	65.6563	47.6389	84.0314	98.5359	61.6335	83.3204	52.3593
MCL1	107.197	19.4138	41.9963	144.434	51.9182	258.361	103.405	59.8399	134.292	44.5674	62.3042	60.2326	63.9085	96.485	113.692	69.573	68.1001	55.6501	38.4991	94.3475	127.708	32.9739	63.7509	59.5196	51.5878	76.3292	130.101	37.6211	153.029	112.914	104.662	85.5425	33.27	53.4383	130.2
RBM3	90.1447	47.7232	42.3468	102.081	86.858	57.7728	81.8853	243.103	50.156	118.721	79.6426	89.7529	179.679	86.6584	207.536	57.5785	208.219	93.7161	65.7216	77.3858	120.955	99.7408	89.5198	75.7016	94.3306	81.8858	100.5	72.0183	57.5037	98.8458	55.4126	86.3973	129.941	135.245	65.6893
DUSP1	217.994	43.6375	20.2285	129.397	61.8139	148.357	140.991	39.0854	57.157	47.1202	26.7058	49.601	32.9218	128.366	31.2293	19.3245	91.1487	38.9953	26.4311	104.775	42.9985	12.24	34.036	90.5797	22.6135	43.1133	110.135	40.0917	94.7572	45.7983	46.5701	43.4621	14.5149	31.8316	28.5652
MT_TL1	3.54264	45.526	30.5136	9.89206	7.75049	6.35139	1.00374	17.9384	3.59222	19.7205	4.90172	2.51198	1.28567	49.1525	0.742989	0.572296	35.0702	79.8585	10.3956	2.10351	3.11069	8.63861	50.4002	5.70774	269.505	1.92048	27.4294	3.3352	2.58127	4.16429	14.1088	14.4989	1.76672	16.5659	2.60758
EDF1	232.486	206.127	207.214	177.593	159.757	101.86	296.187	172.232	210.575	145.2	218.79	199.319	183.181	158.39	152.011	163.659	151.314	126.952	315.298	154.772	180.398	178.341	195.705	252.999	299.807	171.016	143.661	182.185	172.102	208.621	159.27	215.849	173.507	157.564	180.477
TAPBP	64.5065	103.89	84.634	56.6447	73.3852	33.5219	58.6145	57.9446	51.9321	67.2163	50.9142	32.6708	43.858	60.2884	30.6395	41.4705	68.7403	52.5432	309.443	56.4699	36.8276	27.097	92.5144	42.3873	93.1647	44.3528	45.1071	43.8338	69.5264	70.5481	74.2175	38.3908	44.3559	82.2433	82.873
KLF5	48.8558	71.4313	69.7287	151.85	94.8604	79.8778	85.71	85.9325	155.326	78.9628	113.1	132.304	256.986	86.6729	45.0388	140.674	145.068	84.1958	35.0927	36.9485	208.777	88.0773	136.51	103.271	48.2683	127.062	100.593	91.3688	82.865	122.651	109.928	110.249	104.101	75.9281	161.589
MEP1A	1.93181	46.3951	50.0503	170.366	6.69065	29.6683	40.2086	119.25	12.0017	5.34747	172.582	9.91165	56.8629	9.42349	8.37733	20.28	16.6804	23.7131	0.9884	6.41906	15.0837	24.2511	67.7163	1.08872	88.3473	25.4506	9.10554	65.2714	11.8813	125.282	90.6487	30.0095	97.355	29.7155	34.4673
IGLL5	2.13175	24.4323	0.160231	5.17712	9.33539	8.61369	2.82201	4.44781	27.2468	7.16051	268.41	3.2941	12.3002	10.6875	3.26861	8.55144	9.08927	83.1403	5.06395	15.4524	5.50536	1.47521	3.74441	0.401029	3.49257	4.38944	13.6065	8.45942	31.9439	10.1233	3.15948	1.07105	0.107204	6.44249	35.4429
EZR	61.5351	113.222	130.674	135.244	83.4534	127.142	148.534	93.8675	193.047	67.8261	197.131	113.93	157.487	83.4652	174.751	113.881	142.773	71.1081	200.064	128.838	96.4061	153.098	102.898	90.3311	133.241	74.6805	105.304	52.7823	133.434	99.3178	107.14	152.27	103.971	68.8949	268.038
RPL39	28.9567	8.75829	15.2524	138.06	19.5482	24.2071	93.7521	35.6231	73.1216	32.6913	102.033	119.909	117.053	38.5049	118.085	61.3561	45.0388	26.4857	6.83817	80.8435	114.15	130.159	13.7621	129.09	45.2117	84.1536	119.714	17.2679	93.5975	114.869	11.1556	97.2632	150.338	19.5458	36.0263
COL6A1	202.32	47.7298	136.7	46.7634	43.6373	63.2376	137.209	24.2685	40.6587	24.1904	86.6876	14.2023	32.4606	35.9251	47.0313	130.096	62.9036	43.4922	84.0524	168.681	17.1894	17.9223	38.9562	77.9018	13.4308	54.8832	86.1422	30.9082	79.4034	78.2595	42.429	10.9725	11.6393	59.3601	69.4245
MAL2	104.833	33.7316	56.3149	104.094	75.6351	62.4538	47.2388	61.0675	167.757	84.6696	88.3823	220.128	99.1804	107.613	45.7816	103.257	73.1747	60.1868	27.2141	44.759	157.545	152.672	66.2923	77.8847	48.0025	141.516	83.9435	58.5312	50.0638	62.8058	101.688	121.83	48.2694	81.7153	191.88
TM9SF2	67.3877	64.2303	147.244	214.874	87.9935	117.059	116.238	98.242	118.267	59.1322	146.132	83.4795	214.312	85.4746	86.7204	100.588	225.531	109.16	25.7327	98.4396	109.181	64.3107	108.736	84.3808	145.182	167.558	89.3202	114.929	44.7652	82.9592	104.305	69.2452	99.5401	61.1699	92.2571
MDH2	100.85	300.643	117.018	125.677	165.749	108.302	72.8822	178.995	145.703	144.837	159.756	77.7995	111.689	136.387	65.2207	59.8093	122.514	104.788	108.841	71.5101	68.3195	104.133	118.153	91.1555	134.114	71.3256	94.8878	123.565	65.7664	70.0226	120.014	158.504	125.317	158.442	96.0655
TMBIM6	161.34	112.022	135.879	174.502	186.78	189.502	92.6587	301.745	160.88	255.654	169.654	242.248	141.947	196.991	155.795	167.796	173.365	119.895	131.598	135.712	134.632	180.801	128.699	154.545	169.55	165.462	86.4384	210.601	117.759	150.421	199.453	249.908	151.075	183.282	164.627
AGR3	62.4544	15.0552	12.3304	15.9716	33.7748	34.3304	1.64406	26.1957	13.3547	80.1627	0.334529	125.563	71.9865	123.068	0.696553	1.09156	4.34278	2.83147	16.3179	1.20702	63.0182	161.767	7.81237	71.7092	2.71443	15.9488	0.425628	11.4288	62.2879	2.00249	38.1389	144.874	1.29458	0.68159	84.1114
TMEM176A	59.201	53.3038	77.1409	126.536	62.4562	62.1904	90.7594	170.208	74.3754	38.4129	213.661	73.9371	42.0643	178.589	16.0333	42.6939	95.4532	57.2426	65.3027	39.2594	30.2589	44.6315	101.618	93.4509	59.1945	51.0113	35.5916	50.5313	66.6215	63.8458	26.6644	15.3293	48.821	122.949	18.5619
LDHA	164.168	62.2481	167.437	86.6385	157.752	238.875	245.452	116.78	168.121	99.0868	179.94	149.907	87.4712	123.207	200.212	103.214	196.543	145.185	202.458	160.831	143.479	124.437	115.598	163.511	144.434	157.313	78.9158	130.524	115.516	163.633	215.64	165.606	68.3253	149.935	105.752
GUK1	73.224	139.03	44.2802	47.1443	77.9478	72.0329	61.5522	68.1403	46.4375	96.7044	44.7509	68.8868	38.9171	52.0745	38.1283	27.0342	37.929	57.7471	282.754	27.8298	33.1861	20.811	67.8362	55.8042	62.4266	54.444	28.6702	83.9305	40.5491	32.1204	37.8581	51.0814	26.6364	70.9847	33.3191
ZFP36L2	35.5606	129.229	72.8261	140.746	106.616	107.837	121.523	96.7386	137.314	152.001	59.3817	115.155	93.1468	205.105	32.6339	81.0888	141.751	104.51	45.3778	109.06	226.337	72.8833	123.777	73.9253	122.499	100.35	219.624	89.647	137.875	84.1646	70.8521	74.1102	139.405	115.516	82.6193
IGHV3_49	1.98706	12.08	0.752308	14.1353	2.35992	8.2446	2.78817	6.24513	13.4324	3.87397	261.67	15.6552	45.8089	4.78799	17.7413	33.0171	8.66847	24.4604	4.62769	28.7378	9.47164	3.20388	1.76036	0.0481422	3.147	8.03619	23.8249	2.13795	36.0348	4.58806	3.0147	0.656653	0.0943762	9.29176	84.2868
RPL34	115.791	85.4054	107.658	155.119	166.814	75.4193	171.883	157.636	195.69	159.74	120.352	221.708	164.602	204.834	88.8336	82.6881	161.295	90.6952	196.265	104.955	226.571	181.758	169.252	171.333	248.407	92.7929	144.586	151.234	158.651	176.952	144.334	173.872	136.064	107.923	82.7176
SAA1	7.29368	22.9752	2.87647	4.66047	10.5619	0.43588	228.335	24.0755	1.40871	0.686041	147.185	18.7167	3.23519	5.3858	3.46	6.81705	6.6434	45.5865	10.0219	10.5691	5.04893	0.508154	1.52037	6.0965	16.3312	2.74055	2.12443	5.16629	65.8251	38.9126	10.4729	6.9219	0.43302	5.75819	0.357904
ANP32B	94.9093	75.9439	91.9691	105.237	118.582	74.3628	149.829	143.616	197.499	70.9733	154.945	119.613	144.725	123.897	45.4077	179.972	100.126	88.8748	122.008	125.422	114.283	302.635	111.2	134.063	114.475	124.848	91.0618	91.1861	165.771	101.589	141.415	123.194	132.313	70.6695	142.966
IGHV3_33	10.5827	12.9872	2.04223	14.8706	40.8654	11.826	7.27771	9.6875	3.85476	22.029	268.875	1.94276	12.6777	15.0939	5.17162	18.3241	25.5486	48.9739	5.02496	7.91561	8.23983	14.2593	24.8493	0.6273	7.89482	4.493	14.5102	18.5719	13.625	7.33703	3.62424	0.164544	0.51239	17.0341	59.2151
PIGT	107.717	166.287	132.411	127.097	121.165	74.8669	104.395	70.0853	119.932	73.2171	114.594	85.5347	135.927	144.388	34.1047	173.227	141.527	118.506	60.0846	90.8942	100.038	90.9708	131.014	57.4028	89.9215	136.719	95.7006	200.792	59.1894	103.003	266.719	88.9403	147.284	138.279	68.1188
PSMB9	37.0034	52.6402	21.389	30.2284	38.9795	10.2187	44.8612	60.6635	20.3466	25.3309	42.7558	20.5175	13.8318	29.0474	29.8393	23.3543	29.3577	28.0501	281.873	40.9622	8.75893	2.02468	26.0924	23.6673	30.8155	39.4108	16.7081	7.13289	39.534	15.4217	47.4525	16.0213	13.1411	29.2668	28.565
NOP10	274.971	116.294	74.2769	93.2961	141.859	94.841	71.7476	180.629	76.9588	125.65	65.0688	122.274	147.249	165.964	106.319	78.2516	77.4127	109.943	157.936	98.6376	65.8821	142.009	70.8556	163.367	124.948	104.084	87.8953	170.763	91.5557	62.8238	102.323	142.178	74.703	173.807	109.893
RPL13AP5	33.7188	45.8224	36.8189	22.1238	108.849	48.1025	21.7313	117.573	22.8549	143.991	12.5814	109.591	33.1922	61.2989	9.24184	19.0765	194.349	52.5634	74.3153	32.0618	20.8819	32.2436	37.2965	29.7094	84.3115	23.7968	15.5971	118.04	26.7124	19.8072	72.7835	29.2018	14.6144	116.825	13.1977
CLDN7	110.246	172.192	110.767	139.835	196.522	99.7248	87.4649	174.66	79.2285	193.352	163.448	145.407	145.231	127.134	87.7567	93.8966	145.478	77.3561	131.892	97.3596	56.4009	65.9707	110.128	54.6356	102.632	151.967	78.0697	153.637	89.141	72.0255	126.376	199.153	117.191	164.007	229.895
NORAD	35.7897	23.757	84.5909	171.372	36.2011	71.2078	92.1303	48.2084	100.175	35.5129	80.3412	56.5694	124.702	54.5204	93.94	150.284	88.6604	104.392	29.4339	108.667	100.038	103.728	93.3926	69.2079	87.2276	101.875	170.283	49.6719	67.3922	169.93	89.6122	71.1532	214.623	60.4307	58.3776
PRSS8	20.1701	240.524	124.105	127.403	58.0707	55.3109	69.1031	70.2667	88.806	56.0168	111.395	52.6807	133.383	52.1351	19.6423	89.0386	99.0995	64.0597	48.654	60.5174	38.8319	75.9825	155.722	46.0566	112.691	158.721	80.6683	106.604	108.517	82.6784	85.1584	138.57	105.086	81.1095	47.7032
IGHV4_34	8.7459	21.4103	0.770176	16.4868	16.276	14.767	8.40634	8.00268	14.0882	58.6845	98.0855	3.24464	30.615	9.84858	16.4386	68.7291	30.5378	36.2261	24.2565	36.7785	4.99006	31.099	17.5674	0.563263	7.49095	7.20179	241.31	67.6628	79.6966	9.71126	6.92843	2.60035	0.49689	12.142	62.9731
RHOA	283.827	126.344	193.477	210.778	225.963	203.456	181.214	248.187	207.488	267.27	242.365	298.164	262.749	234.822	244.133	185.544	239.582	257.296	192.268	238.539	210.993	124.812	136.113	171.23	198.896	251.985	169.349	209.8	141.901	186.908	228.388	247.94	159.677	159.166	210.414
ST6GALNAC1	184.761	26.3152	11.5131	28.0856	84.3776	43.477	27.7499	25.6584	29.4837	18.3621	10.2475	130.559	45.8263	137.051	26.2621	22.3823	10.4341	20.1163	11.6077	0.714922	68.6627	18.5704	19.2554	4.5806	39.6214	26.6563	18.4361	28.0029	29.2526	7.71633	48.1088	15.3026	2.45307	7.23949	144.385
PERP	37.3464	76.0681	135.087	164.517	124.482	85.6883	142.676	99.5868	96.1641	71.3107	89.2936	156.404	162.589	118.357	163.438	137.726	189.795	93.3154	56.3299	196.17	144.265	72.6558	118.15	111.508	97.4643	239.985	136.888	150.002	105.622	151.128	86.2361	103.215	49.2541	101.022	76.7231
ACTN4	72.009	191.551	159.556	137.139	107.059	138.133	161.614	86.0899	167.631	57.4676	102.263	64.8524	134.418	70.5466	156.486	170.457	195.583	98.3694	111.577	124.069	116.85	93.3944	165.19	118.915	174.22	141.403	138.08	124.356	94.36	183.386	94.4724	135.797	256.266	164.2	197.737
IGKV1D_16	6.209	1.03657	0	1.79915	1.69158	1.63826	0.66385	0.736387	0.356371	2.39817	26.0431	1.66136	8.67318	1.33858	1.47419	3.52007	1.41526	262.208	0.11459	3.91278	0.617199	0.0489717	0.128206	0	0.537419	0.59274	1.14289	9.13209	4.78012	1.08445	0.933122	0.312692	0	1.04583	5.58768
HSD11B2	49.3506	115.068	57.8187	56.6925	60.3243	41.5073	46.7618	122.678	69.0669	20.7509	37.2808	39.7449	71.123	43.3185	10.8573	23.62	27.9421	53.8108	12.0842	6.61526	24.2647	18.9474	180.78	40.0225	91.3162	92.1276	31.7966	61.7398	23.6423	26.8858	39.1953	22.1543	189.903	15.3542	109.852
PRDX2	129.739	160.97	139.369	98.4834	221.406	78.4517	112.927	177.235	112.836	275.028	87.4234	151.783	104.088	115.902	94.8483	98.9896	135.105	139.551	175.806	79.5223	49.9746	125.741	154.022	113.159	159.347	151.682	80.4992	181.611	87.3782	141.938	92.9769	125.426	113.111	136.046	91.7762
ECHS1	69.3412	122.369	88.6461	92.8209	76.1748	87.7883	79.4551	135.992	142.595	164.171	98.5448	81.778	106.881	72.8196	88.0491	58.6762	132.777	89.4041	279.365	71.1861	48.1416	122.035	77.293	106.954	132.446	161.742	76.4867	167.966	55.2995	87.5448	96.3833	127.496	53.2639	106.069	95.1357
P4HB	277.264	185.688	124.353	129.169	164.411	145.457	122.435	116.02	153.171	141.172	183.202	107.903	117.76	145.364	70.1518	168.799	143.435	141.152	216.976	139.114	145.772	156.709	120.885	146.357	206.065	141.398	134.698	169.584	100.483	183.382	98.2021	264.033	165.332	200.542	205.707
HNRNPAB	107.931	192.376	207.138	87.0686	112.384	183.554	98.9227	195.123	175.196	94.3843	133.979	92.3153	97.6599	117.807	114.517	71.9607	152.391	145.955	172.98	76.2991	152.271	225.057	194.856	92.6035	205.001	102.541	87.1146	113.043	204.584	151.437	156.692	119.423	127.701	112.296	123.197
CIAO2B	79.5439	276.996	117.593	70.2614	120.658	115.037	77.0395	129.031	87.3505	106.926	75.7591	70.9576	122.8	102.547	55.5419	64.0022	119.41	84.1439	187.308	57.1892	38.4959	74.5124	132.749	75.1299	99.199	119.387	56.1982	96.5025	73.2967	82.8784	90.8407	82.5174	48.4816	131.475	67.3524
PARK7	98.2097	54.1298	64.4269	72.4262	48.7437	61.5267	65.1678	94.9331	88.6815	68.4515	56.9346	92.658	60.9045	55.4261	63.1867	78.1355	91.8396	76.0089	72.2281	64.805	63.5785	315.156	48.017	82.1138	93.5422	79.0251	61.9564	74.1549	61.4266	87.413	72.9026	75.8989	59.0381	79.8702	49.0513
H3C4	3.55557	0.953339	2.56993	1.15327	1.13146	0.695408	2.07587	1.35452	1.0379	11.2603	0.596317	1.17144	1.01665	1.93459	259.436	1.46207	1.4101	1.88035	4.84793	1.67935	3.34279	1.21607	2.24032	1.7542	0.494268	1.5965	0.70075	5.9644	2.04115	1.32984	1.3486	0.690205	0.376127	2.06112	0.808922
IDH2	92.8937	137.013	90.9603	63.0338	114.605	104.988	37.9524	189.658	86.5982	75.0253	161.163	35.1193	85.0261	119.753	146.826	72.6886	61.8331	100.774	115.676	50.1349	52.7659	102.365	37.9049	69.6173	176.921	93.3452	57.3078	142.564	136.73	83.6368	126.867	87.2327	142.887	204.585	82.2028
CKS2	100.124	48.5783	96.6354	54.1939	120.05	54.2407	43.1462	205.625	115.37	131.458	116.313	171.461	75.1373	155.061	127.084	48.3137	95.1976	73.91	91.6473	78.399	46.2205	221.411	83.4839	105.706	112.674	100.044	64.2666	95.4857	59.3733	139.761	139.247	104.392	81.4191	72.597	60.872
NQO1	58.2865	69.8049	53.0582	44.0226	44.6237	61.3669	53.3411	131.992	73.343	62.5199	92.4094	130.372	199.963	125.04	117.699	64.0535	123.576	39.9742	7.1482	5.74522	74.4372	53.0309	47.7618	80.1724	87.7285	77.31	17.961	26.6283	111.446	9.35214	111.137	151.332	64.9015	60.6572	66.057
MDK	26.7392	91.5068	91.9281	53.7828	77.7167	29.6095	185.128	59.5115	52.1105	82.8859	172.608	38.9685	83.955	58.3927	17.7754	31.2632	27.731	70.0768	158.507	65.124	23.6205	8.42113	95.9525	116.787	60.3836	82.0459	39.7576	34.0354	30.3851	58.9603	114.912	82.9321	11.756	65.9384	77.9514
HLA_H	47.5154	54.085	15.1786	48.7383	9.44061	23.6439	40.4336	29.2069	12.9464	3.52609	26.1634	48.7613	25.3674	7.84826	32.3363	42.0802	12.7315	21.0217	265.898	57.6678	36.5893	7.88758	14.6358	26.313	44.9012	31.9496	16.7054	1.82584	38.9388	25.7715	45.8371	40.7868	16.9056	45.0869	20.8059
H2BC4	5.30972	1.07385	0.844317	1.03784	0.418192	0.685402	0.631852	0.278132	1.29217	4.86263	1.49383	1.75698	1.81135	1.77674	254.367	0.720516	0.641449	0.694986	0.830987	1.53696	3.13928	1.0432	0.813506	1.51284	0.66984	1.86137	0.715334	2.33944	2.52762	1.21708	1.26878	0.850342	0.185357	1.01573	1.05523
ATP5ME	44.8955	106.709	51.7352	91.2911	51.7593	37.703	77.4696	76.8929	167.549	39.6915	99.7944	82.6638	76.5932	84.7789	61.5338	65.9358	43.1579	37.6649	156.672	71.2452	64.1165	202.778	64.8047	137.34	165.919	87.6984	81.3908	40.5546	78.1473	148.041	61.9136	158.36	92.6119	71.0739	100.343
CCN1	165.552	17.2142	18.106	117.573	30.4495	57.6864	174.97	14.3996	51.4141	9.30899	10.5572	12.7987	18.4603	41.3972	18.2721	36.3921	35.3377	12.7296	12.7564	61.9164	13.505	6.43183	21.0231	112.708	6.8887	31.3626	86.2601	14.774	36.6599	38.9289	30.9926	11.7668	4.27288	17.782	20.712
UQCRH	133.289	51.7606	106.306	57.4051	97.9683	74.9379	57.6367	155.487	137.26	223.645	53.1484	186.912	82.7742	130.808	112.121	60.3593	124.718	96.2257	104.043	56.6962	116.43	162.723	64.4321	133.183	193.153	91.9206	54.7029	95.4013	94.6128	93.1642	100.849	143.029	90.5006	129.274	79.172
RP11_425L10.1	9.42571	54.7382	36.1448	18.829	44.8221	3.15657	14.6631	65.3965	20.7382	38.5137	11.3603	93.9051	33.3681	64.1549	12.6442	25.6844	67.8558	19.3012	230.318	30.6102	16.2405	38.5838	14.013	13.9345	117.889	29.887	9.41852	31.9456	26.4778	13.1702	68.8037	12.7217	11.3081	32.7734	6.28333
RNU1_88P	0	0	0	0	0	0	0.196043	0	0	0	0	0	0	0	250.106	0	0	0	0.3384	0.154066	0	0	0	0	0	0.250062	0.160719	0	0	0	0	0	0	0	0
FKBP8	97.4471	262.957	95.0113	57.8983	107.404	60.1106	102.389	49.0141	89.2794	104.81	76.2481	73.4321	63.6966	66.4422	21.1798	73.6939	51.7394	68.6241	186.142	55.648	78.446	55.8593	115.477	100.324	69.7915	91.8051	64.8706	43.9425	78.2889	70.8025	49.3989	81.5653	60.986	71.0895	53.3265
RRBP1	57.5045	67.2177	214.59	37.293	44.0129	78.3801	154.829	64.8895	43.4199	24.5049	54.6411	50.9144	87.7959	36.7267	45.8687	189.073	115.182	72.5976	64.2033	88.1428	102.928	68.4707	100.034	81.1809	135.056	66.444	47.9582	57.955	119.738	56.6503	85.3213	87.5644	54.8937	79.121	123.867
PRELID1	75.5055	274.022	49.6433	41.4367	93.5639	50.4047	35.1845	83.0856	55.1406	67.5333	39.6386	57.6863	34.6274	57.094	46.3031	24.3569	69.0704	55.3857	51.1697	22.6127	41.8767	51.8712	78.9862	30.1969	66.6584	39.3143	23.1175	83.4066	53.9886	56.6552	39.8003	49.2837	36.8067	98.2808	37.5492
C1QB	119.407	69.4351	21.0017	48.1422	34.2019	26.4212	101.409	26.3402	30.8794	112.945	146.628	35.1981	20.4776	123.843	69.5073	51.4208	12.6976	89.9355	129.702	148.574	13.6169	17.0082	20.7953	55.7001	10.2778	39.6251	33.0746	40.5911	56.8867	20.8979	27.2243	8.16531	4.9658	50.5484	65.438
HNRNPA1	106.904	75.8894	135.106	115.153	171.156	198.969	164.613	190.743	184.667	112.022	145.393	153.084	139.561	141.565	95.1458	138.012	164.064	158.296	134.036	150.356	194.685	206.1	140.808	137.152	144.491	90.1383	118.274	165.761	308.953	188.479	199.803	156.008	176.048	164.212	147.642
AQP3	87.1596	5.41012	3.21658	3.98374	11.4749	7.90671	3.78803	7.36764	5.19111	1.548	3.49465	68.8479	3.76524	7.39372	16.1673	1.93502	3.13648	2.17753	19.8232	1.75113	17.0248	1.02419	6.81907	27.5707	3.08741	4.82087	3.47083	8.86766	5.85516	1.92001	3.20091	2.72888	1.11627	2.60385	234.275
SOD1	85.956	80.6212	111.605	77.1363	120.288	67.2889	84.366	61.1901	166.367	126.26	74.0074	114.402	96.5209	89.4141	47.0716	65.9458	113.715	67.0097	226.895	68.9384	66.2118	162.403	82.5698	121.837	110.125	111.869	53.1673	52.8775	194.351	102.444	124.886	126.979	65.1911	45.5657	57.0046
HSD17B10	109.377	242.272	90.0331	93.4312	136.902	50.9678	125.04	143.463	99.4707	127.686	144.799	99.1088	93.485	83.077	138.186	93.7359	160.411	107	110.366	78.2272	60.563	163.613	159.424	130.616	204.647	92.7083	93.0446	90.6785	70.6665	115.51	61.0538	87.4768	124.007	147.999	44.2354
UBC	143.596	257.127	187.139	174.966	109.845	241.465	161.125	114.767	147.362	176.744	218.6	74.4691	120.453	144.372	191.482	163.65	120.167	146.776	230.233	115.641	105.432	94.4846	152.198	177.597	136.424	118.938	131.09	97.0655	142.076	141.799	178.764	154.409	147.393	140.679	124.466
FCGBP	141.128	58.8034	3.11374	26.0321	43.6514	49.2857	2.61952	16.0929	0.419199	14.2459	2.23132	134.343	60.2091	54.5261	3.89094	1.26008	11.5364	8.66453	0.337538	0.275395	119.174	2.67079	42.4307	5.26367	6.78271	9.44483	6.61873	4.628	34.4906	0.668693	3.66611	16.0959	6.36059	1.0196	132.605
PRR15L	92.8515	101.889	71.0419	82.7459	149.665	86.8351	54.0858	94.2813	138.137	156.828	138.812	138.801	47.5461	206.095	45.5075	144.944	94.8551	105.856	170.979	33.1053	97.4606	75.3005	91.4999	36.4582	136.109	119.814	95.8854	103.613	53.217	115.771	89.2	147.798	159.648	136.558	147.082
RAC1	116.737	146.408	116.95	155.966	73.9209	106.423	162.81	151.677	178.248	134.967	149.88	127.468	175.417	101.438	75.9453	139.449	126.856	83.5272	81.9567	110.603	120.18	220.549	132.266	210.365	90.5636	223.819	121.635	85.5488	138.824	105.104	178.253	192.639	95.0379	78.5639	104.668
DDOST	116.07	195.86	118.039	106.897	119.483	130.424	83.7835	121.974	123.709	134.681	79.4511	157.18	95.374	112.967	133.976	164.496	206.274	128.822	137.714	102.849	116.446	121.912	80.6627	82.9432	162.418	167.898	65.0654	257.182	76.0182	136.734	99.592	122.35	104.544	204.355	111.979
IGHJ1	0.851597	243.274	0	1.98158	1.11786	4.58033	0	6.24513	0	11.9278	7.85533	0.805123	1.23622	9.73042	0.53581	0.825426	8.57321	52.017	18.3257	3.41315	1.99403	0	1.86391	0.433279	0.976656	1.53884	5.93424	0.962076	7.85962	1.12616	1.93802	0.909212	0	1.08605	3.38484
H2BC5	11.9478	14.1383	28.1442	9.98481	5.80619	4.92215	19.0146	5.48612	17.7085	27.9912	6.37806	14.8527	16.237	18.8384	253.862	17.2477	14.0754	10.592	4.77412	16.8223	29.7319	5.52577	20.6978	19.504	12.128	21.3325	6.96756	32.1649	9.5328	9.79367	12.7852	5.02102	1.0649	10.9578	6.08486
GGH	22.1274	4.64965	51.6872	41.5132	64.183	23.0111	18.2149	80.2306	65.0946	39.1444	175.802	97.1554	19.2645	55.5287	40.084	98.1862	46.1474	64.7672	13.2852	56.8678	22.8001	105.373	54.4382	14.778	28.6057	66.9202	57.2993	177.479	12.7483	112.518	49.8895	14.4934	56.7764	51.9458	19.3819
JUP	52.2042	215.925	219.81	105.282	115.022	137.933	184.195	80.5812	131.91	101.842	146.434	69.7589	107.228	89.3155	50.3232	162.704	144.531	112.935	118.324	95.1823	103.165	98.6022	180.06	158.078	151.659	158.278	170.537	145.448	69.6068	137.364	95.0368	129.472	156.313	139.872	110.978
H4C13	0.141933	0	0	0.0660528	0.745239	0.152678	0	0	0	0.15292	0.0654611	0	0	0.231677	243.793	0.0687855	0	0	0.277661	0.0632064	0	0	0	0	0.162776	0	0	0	0	0	0.161502	0.151535	0	0.543025	0.125365
CYP2S1	59.7682	104.1	181.216	39.7183	27.2036	83.6521	66.0867	26.2148	51.4413	30.0974	43.74	40.7811	44.8128	57.8089	3.82934	67.4598	54.9736	121.678	114.965	46.0623	61.8926	101.168	147.038	64.2285	74.6771	110.157	86.5399	61.6037	42.0331	65.821	48.7405	178.111	63.8162	118.667	40.2229
MT1G	19.6617	45.9738	5.39857	56.7145	64.3291	6.92302	4.71759	3.64953	3.86164	131.555	13.2619	95.1204	15.0852	177.479	8.13573	20.8888	13.4931	3.73532	110.021	42.4909	21.4637	10.6625	12.9877	26.5259	6.16205	26.6946	6.28133	18.8772	9.75145	7.88613	44.4091	12.4501	4.62292	89.0039	29.1528
LAMP1	60.1552	212.165	131.547	145.997	55.2015	60.3764	95.9143	59.5688	101.061	48.0519	98.9804	32.7001	105.918	43.749	42.5772	92.8036	185.516	60.1686	60.9915	70.8168	56.6281	73.7646	76.6319	76.6172	105.953	155.062	79.3308	89.0374	37.755	77.873	71.6011	79.9806	62.4656	50.2357	42.1807
C1QBP	86.7644	63.2142	45.8383	60.9428	165.748	62.8339	29.3492	150.86	39.3356	190.476	74.5842	66.2511	51.6471	89.046	50.1279	30.9187	89.4287	68.4909	100.97	76.5422	47.1154	70.5174	49.7485	25.3384	59.6383	66.5245	32.2016	141.342	48.3089	35.9805	114.2	74.6644	51.2898	149.615	77.2392
HLA_F	46.2616	60.912	22.5118	29.28	20.7775	11.8376	33.0342	31.7118	12.265	21.4601	25.9696	38.5109	18.5655	16.5808	32.3796	22.4348	28.5534	23.4611	255.502	40.5808	18.5313	1.66696	28.5279	42.477	32.7618	34.249	15.8341	11.326	53.4246	9.93988	42.6249	19.7903	12.5068	18.2873	19.2686
ZYX	96.9471	183.63	109.065	77.8943	66.8597	68.4572	89.6651	55.7055	84.486	68.1958	106.161	38.3074	50.3173	51.0777	22.677	56.4386	60.7127	52.5463	238.793	89.6083	40.0524	27.0386	64.8012	98.6633	57.2474	64.8938	79.5763	44.166	46.981	51.6481	55.2075	79.6697	83.1417	85.6039	53.7337
MMP7	5.90949	0.602396	95.0109	4.79947	20.9443	1.51744	62.0263	8.64739	25.0029	98.4822	18.5951	29.8543	0.885525	70.9451	99.6823	14.4398	2.51402	7.02794	0.335632	78.5845	65.5927	0.0717184	0.834468	162.757	2.09878	27.7503	9.51113	3.42421	11.6118	6.33584	3.83934	99.0764	0.988695	15.1215	0.883974
SLC40A1	46.9114	27.5349	15.4797	88.5735	19.2107	14.2576	62.5252	183.898	12.299	77.3623	66.6157	134.016	84.3406	53.8451	78.8697	50.2873	21.9403	73.8578	15.1653	16.6007	39.3685	8.98633	33.8785	56.7114	48.628	46.4892	29.6228	30.8718	25.8176	27.9683	31.5132	124.138	130.382	25.9548	24.8187
CRYL1	34.3415	207.815	92.6295	130.989	42.4583	52.668	47.3646	63.2085	22.1038	42.9095	35.5836	66.2408	96.7327	44.4034	21.1884	28.2825	111.675	34.2906	15.9375	11.5305	37.5615	37.933	62.6737	8.35148	47.479	119.206	25.6214	65.861	25.1152	33.2802	27.0758	34.4904	54.0234	50.9454	14.3827
SMOC2	3.77812	2.2351	9.15784	6.33792	192.119	24.243	16.3556	1.73741	5.17852	3.20677	4.65514	6.02764	3.68291	159.706	16.7712	49.2988	1.26047	7.4393	1.28914	32.1875	10.2931	28.5658	3.66588	12.9808	9.7995	4.35029	11.4799	8.1891	11.3475	33.2452	7.44831	4.96008	1.16664	16.6959	4.01614
CLDN2	0.298683	18.2861	1.54874	115.154	51.8044	62.5408	53.3661	44.8686	14.9325	43.8493	5.52223	7.55682	56.3659	47.0794	27.0287	0.434257	7.54342	42.8056	0.495394	1.07566	58.2531	0.347426	2.78548	83.0921	168.696	41.7277	27.721	8.50915	71.5841	0.938797	15.9884	82.669	124.189	19.0457	3.55579
BHLHE40	46.6605	21.0361	51.5458	118.795	31.6473	166.47	83.2528	32.222	54.8499	41.1083	31.8361	26.8525	32.0664	38.2515	40.8964	56.8604	61.1605	34.8446	24.079	27.2858	59.7289	13.1514	38.3829	42.9707	71.8311	53.9264	83.1245	29.8186	130.627	186.802	35.6279	89.4383	24.5129	20.0023	75.3426
SERPINE1	224.955	2.2811	6.48424	46.0234	32.235	35.2114	63.0957	3.76665	34.6835	3.39511	3.57257	11.0966	6.80116	10.3893	8.88268	23.1161	42.0233	1.72614	5.24127	56.3175	3.37235	2.7854	6.25901	34.5091	2.21294	12.4319	81.9012	4.64209	36.0082	11.5836	11.9416	3.23839	1.65457	3.94791	16.2402
ALDH1A1	84.9445	4.49919	7.97093	8.919	11.8951	7.54075	12.1108	23.3834	75.4316	88.7234	7.26197	47.355	4.79476	34.9745	11.3248	5.6647	13.2694	12.0881	10.3385	56.2748	46.3673	160.527	3.64016	43.3924	2.53128	5.03319	27.7278	112.19	8.76579	4.47407	2.49378	20.9511	2.11616	92.3138	115.351
MT_TM	1.95366	18.1094	26.5355	3.93985	0.854833	5.60417	0	6.14017	0.330167	36.4849	1.2014	2.46273	2.36337	62.1848	3.27789	0.315604	24.9127	35.5158	8.28084	1.16002	1.52485	5.98896	16.3915	0.331331	233.765	0.941411	17.5467	0.735705	3.79598	10.6212	4.44605	7.64808	0	4.15254	0.575202
SDF2L1	68.3788	103.291	45.1313	14.7578	55.7485	31.6847	17.4673	30.2669	22.2267	65.3801	30.1433	9.79041	13.9213	54.9852	18.3297	26.4212	64.9848	32.831	237.11	19.2359	9.10467	33.536	40.9213	25.4622	55.4072	26.5471	19.1681	59.9516	18.4963	25.2749	24.7129	30.7808	17.4422	73.5351	25.3403
C15orf48	164.147	37.1305	42.0993	85.6314	47.0822	62.8246	13.3237	135.908	101.263	117.019	65.9669	152.76	133.234	92.7848	54.9112	60.3813	66.1571	51.258	28.178	21.8539	50.3872	97.471	75.0898	38.6467	78.8359	122.621	114.076	15.6671	101.23	19.6313	49.7072	48.6082	32.1751	39.5121	81.2341
CTNNB1	61.9521	54.5528	110.577	101.229	113.049	141.956	157.705	78.3073	71.7704	60.9985	84.3665	96.5857	88.2903	125.244	223.449	106.588	107.306	181.865	41.7958	108.951	127.115	64.6721	65.9004	76.2032	84.1495	112.778	95.7685	164.009	64.5934	117.386	172.657	72.7021	87.9154	108.193	70.0694
HNRNPA2B1	80.3038	62.3062	90.5821	94.8847	91.2823	128.99	125.178	113.203	160.628	130.378	140.508	83.8799	137.232	94.3822	46.5243	144.251	87.6657	125.747	129.009	123.215	116.711	264.738	82.5733	113.913	110.388	135.886	114.664	70.136	104.469	152.798	207.067	121.013	110.35	77.5936	124.696
SNORA74B	0	0.556961	0.218955	0.922767	0	0.473985	0	0.461616	0.223397	0	0	0	0	0.359618	237.452	0.106772	0	0.480612	0	0.0981114	0.257934	0.184192	0.482206	0	0	0.0796218	0.307045	0	0.107018	0.19423	0	0	0.219741	0	0.0972979
SLC44A4	55.6923	186.217	71.8086	114.31	65.6169	61.6334	74.1485	89.5762	73.845	100.223	64.0481	133.931	176.279	64.5914	25.472	78.5059	75.545	55.1976	50.5794	19.3048	101.15	44.8799	162.028	36.1264	111.838	71.3647	38.268	64.0904	125.724	52.9517	64.9413	88.5026	85.3666	26.2173	83.8409
C4orf48	39.6087	189.484	56.6426	7.70909	43.2736	51.6051	14.7308	56.9595	19.7073	16.8756	17.9654	4.84565	3.63083	43.3699	4.07612	10.0152	32.6925	34.795	54.8659	4.67447	4.56042	9.22138	64.7951	11.9746	106.745	10.8175	15.9624	92.2738	9.71958	15.3269	14.7433	17.1168	15.5406	119.329	8.90924
CDC42EP1	51.7353	154.762	60.4304	23.9084	119.375	27.6778	43.253	45.2024	42.6515	97.7584	45.8485	37.0744	42.4102	61.3269	23.1408	28.0587	25.5737	33.246	209.893	37.4864	33.2971	44.8286	45.7307	113.861	63.3198	58.7041	36.6906	42.2117	37.2275	38.585	59.7104	80.786	12.8487	43.6125	68.8633
TYROBP	221.562	49.3095	19.3605	28.7201	23.2002	15.861	53.5901	17.135	19.8523	58.442	48.3237	23.3565	10.3123	92.8444	18.2471	32.1325	17.2031	37.6507	80.0399	67.5755	7.74527	11.2864	13.4111	91.4635	8.90296	24.6324	23.7247	20.5738	35.1473	12.8054	16.111	5.0563	4.55316	26.4627	33.0548
HSPA5	234.99	102.124	126.535	165.548	125.643	142.163	181.293	129.288	187.711	156.599	203.021	137.876	117.809	139.914	87.5218	225.512	153.443	144.657	204.295	177.383	174.047	155.357	142.149	159.651	158.908	152.161	144.741	151.313	238.427	206.1	167.541	251.264	161.827	129.423	235.924
TMEM141	100.32	92.9807	106.045	59.0833	137.406	50.0123	42.153	123.263	131.659	116.351	116.061	173.95	64.1499	161.723	61.7484	67.328	75.1353	87.7662	99.3277	59.1202	84.6834	139.932	62.9365	93.198	109.808	130.006	48.9281	190.682	82.4496	116.296	124.837	163.396	26.2621	63.0496	96.1445
SERPINB1	101.032	43.8172	67.2668	80.6421	110.771	59.783	66.124	162.328	51.1578	170.088	56.631	104.071	134.79	121.835	123.182	89.6038	98.0948	49.3006	153.591	56.8666	129.57	26.8336	60.8356	58.7367	94.99	96.9343	30.6719	61.589	113.615	38.6049	107.308	144.588	41.3843	61.4759	134.149
C1QA	109.037	45.3694	31.1046	43.4041	33.4514	14.4929	118.721	23.5609	35.3539	84.0944	156.406	33.9177	22.7418	93.7351	76.2046	51.2063	13.3882	68.3892	120.615	133.221	16.0588	14.6839	21.7163	95.4182	18.0866	30.6491	36.2275	32.3687	70.7717	26.0575	30.661	10.1472	5.03488	34.5418	61.9916
IGLV6_57	6.11291	9.88316	0.0706421	8.86528	6.43801	19.9564	3.10145	35.2225	3.27941	14.0912	235.448	6.11531	8.51267	25.5253	6.03753	5.92505	18.6767	39.308	19.9542	29.7547	2.37171	3.89243	7.15647	0.0723292	3.91289	13.6406	19.3503	2.73026	16.1588	11.217	2.99258	4.09802	0.283583	2.44753	46.1768
RAB25	50.9815	182.189	107.266	65.7069	129.053	148.794	126.841	76.1283	147.156	107.553	94.2815	170.312	123.251	127.314	43.4741	85.0738	115.558	109.283	125.229	39.5569	148.18	60.4696	141.477	81.7279	98.3439	99.8577	52.647	142.34	177.225	55.9408	132.422	154.332	80.4591	64.6516	112.967
LAPTM4B	33.562	12.2384	63.3513	35.757	70.3835	53.2379	20.91	53.7496	87.6847	114.315	54.9151	64.6067	21.8065	83.0227	32.943	129.512	69.1231	65.9481	45.2255	77.6479	34.7686	41.9443	35.6376	11.149	33.2643	71.67	69.1869	70.543	45.1069	68.3173	143.08	66.1862	40.6037	201.326	5.65235
YWHAE	138.674	78.4838	91.9784	159.484	216.241	120.717	127.359	208.096	109.596	147.561	181.516	167.651	131.283	126.012	42.2675	84.1038	145.968	124.477	135.024	194.241	179.267	121.399	127.925	94.7372	80.265	161.413	81.748	166.066	123.992	102.335	171.062	136.62	93.7035	150.751	142.043
SELENOF	126.3	27.069	55.2689	106.649	110.176	58.5986	50.6405	109.286	82.8662	101.797	52.5601	226.493	77.9014	139.548	89.588	49.8718	92.4048	72.6016	24.5103	83.9735	67.302	51.3616	33.2987	63.9704	68.0529	140.147	50.5448	124.63	64.1839	74.8225	71.0903	52.8995	57.137	109.216	72.685
TST	42.3398	121.977	56.4383	68.9538	152.149	76.3348	48.3605	122.795	58.2322	136.852	177.035	89.936	65.3953	153.634	66.987	45.0605	66.1921	59.7722	75.3375	32.9047	21.7871	81.8531	88.0167	157.062	130.229	110.293	47.8031	111.549	50.828	60.2735	88.6808	105.481	47.1893	78.1956	64.2742
FUT3	40.9073	56.9288	47.4074	33.0769	56.0346	58.8663	233.461	47.601	44.9966	35.5416	57.7504	45.2195	73.6604	47.9175	21.4186	51.7303	42.774	30.5128	26.7916	1.83947	43.7487	0.297705	54.3071	17.436	114.314	50.0916	47.397	15.2385	54.7623	4.49547	33.4681	49.9859	66.5575	17.3293	72.4655
TACSTD2	150.009	8.52357	19.7119	4.66342	26.6784	4.86283	4.26942	6.09751	3.11321	14.8551	0.625486	171.303	1.18942	6.50271	30.1257	38.7048	2.31342	1.25325	22.3301	5.36838	67.8106	3.21251	1.50477	45.4636	0.648057	76.5686	2.72135	17.2151	11.501	1.33677	4.80095	13.7453	0.422706	30.5554	0.457519
MRPS26	54.7349	74.3514	110.943	13.8792	132.556	41.5067	51.6344	69.5268	22.0928	63.7558	23.2509	65.5114	29.3754	100.44	38.5669	57.3756	101.108	26.5723	102.734	73.0547	42.2992	91.0126	57.7929	41.5625	93.4158	78.3868	30.3013	113.284	56.5916	27.5395	68.3174	40.8815	23.1618	203.8	30.8711
DNAJB1	84.4296	34.1305	65.5596	66.6913	71.7427	217.668	85.0051	68.6789	65.9234	198.289	52.3778	64.0936	33.8924	102.224	55.4738	48.4336	56.2115	56.9437	55.7718	30.2304	54.4144	34.2449	67.2552	59.5415	87.0638	53.3422	59.4919	61.0908	78.8017	71.7067	61.2841	109.996	37.6367	41.1255	67.9644
IGHJ3	18.0747	137.081	2.69449	10.0939	62.8739	43.7469	1.53634	57.7538	2.74915	78.8692	54.6025	7.68974	9.83932	47.9429	2.84307	48.1779	67.326	180.391	43.3152	14.4885	7.40639	0.755564	27.6924	0.459807	19.6926	6.53224	26.0299	23.4825	22.3885	6.77228	21.5951	0.964878	1.35208	41.4915	47.8944
IGFBP5	127.212	13.9632	35.9486	91.9063	12.2086	41.1653	77.8282	11.0184	36.4652	18.1157	30.4012	6.09928	36.5275	19.7202	42.9177	128.04	105.348	27.2549	16.0768	137.651	61.2045	10.7901	18.98	51.4334	10.7453	47.0505	125.093	33.6574	37.4481	76.0988	38.8591	8.89509	12.9138	19.3479	63.4885
SLC12A2	33.1043	17.5367	50.77	24.4078	47.1396	81.1599	45.4526	78.9897	13.451	31.8372	18.478	36.2797	29.2694	69.6667	220.684	26.1683	37.8459	93.8763	26.9907	18.8734	54.3023	29.9993	36.6053	48.4415	85.3324	53.3066	43.2121	56.5911	28.397	60.832	52.2928	37.6339	116.977	61.209	103.332
CTSL	235.003	13.6506	15.0482	24.8504	16.1168	10.7109	45.0538	24.2354	14.7462	31.9821	35.3576	15.2354	7.11847	30.3369	27.603	46.0969	25.0978	21.9051	33.6672	69.0714	8.42532	15.1157	8.25447	57.1358	4.76522	20.4683	31.4406	16.6196	34.8842	11.0471	15.4616	13.4483	13.2635	20.7185	30.7488
RP11_475C16.1	10.4021	45.8316	60.5507	10.7422	38.1022	9.0582	19.5359	69.5367	14.5658	26.684	13.5702	123.679	14.8125	66.7042	5.92148	6.14546	92.8515	21.6114	98.4524	31.1909	16.9336	21.6172	13.9856	20.7664	159.63	15.2163	19.0533	35.4784	21.1737	32.9265	120.391	19.1443	4.54526	44.3458	6.78147
H1_3	0.465437	0	0.264325	0.371324	0.0872803	0.143049	0.075356	0.278633	0.0337108	0.143276	0.0306664	0.157156	0.289566	0.1628	226.871	0.0322239	0.133876	0.217574	0.390227	0.296102	0.194612	0.194563	0.291062	0.236807	0.305022	0.28836	0.710445	0.225351	0.807453	0.410333	0.302634	0.212969	0.0994776	0	0.205553
COX4I1	153.105	205.922	117.556	70.6631	122.808	103.452	102.511	195.202	106.325	108.983	77.8127	109.838	122.812	142.915	84.8189	59.533	64.7406	137.244	149.696	49.7907	58.9258	83.2468	139.752	86.4125	169.04	105.539	57.6807	106.56	104.523	89.3396	85.8036	89.8765	61.0675	101.836	66.3677
APEX1	58.6292	58.527	52.9941	83.1004	182.769	55.0359	70.8633	102.23	92.2578	53.6559	81.9336	71.8898	131.532	140.81	82.3749	111.595	101.335	74.4499	79.281	113.638	55.8994	161.321	46.3804	82.5363	45.5082	83.4057	84.7096	177.193	60.5968	55.1552	88.3537	45.612	65.8774	165.411	77.3357
CAPNS1	172.345	197.408	187.998	87.9622	179.801	134.88	130.013	124.865	132.591	128.263	141.088	105.701	111.665	130.538	27.9903	77.0452	119.348	115.032	200.398	79.1821	126.482	81.7095	197.707	140.366	127.52	146.714	81.6197	137.555	100.261	98.4312	118.93	122.779	98.8892	159.064	125.213
CES2	7.79905	155.604	66.9829	54.9675	16.2103	23.9738	45.6033	18.8765	51.3612	45.3179	12.5035	12.9251	167.194	15.7337	5.75181	52.4457	35.7697	10.5679	46.258	12.6339	21.8276	44.6032	85.7854	12.0306	36.9371	85.8458	20.2371	8.83893	26.9093	10.657	83.5094	46.6198	21.588	9.37543	47.0456
IGHV3_73	2.33069	5.76398	0.805676	11.7897	5.85277	4.03321	0.631645	3.92796	2.82569	16.5951	226.859	4.83811	2.57428	6.78171	1.2114	13.8981	4.99875	39.7907	3.37006	7.26541	10.3215	2.3298	3.1051	0.257786	2.09188	3.47913	4.75463	2.06065	7.13737	18.4481	1.49897	12.7123	0	10.2094	15.3949
H2BC11	2.75021	0.88381	1.62142	0.6291	1.22376	0.952709	1.26788	2.34404	0.992587	16.9249	1.44042	0.859362	1.69167	1.63588	225.39	1.78466	0.656979	1.9829	2.23415	2.09659	2.18294	1.53936	0.765185	1.56528	1.1761	1.83625	0.671298	2.1591	2.24163	2.8972	4.19021	0.447907	0.418434	0.594469	0.514655
IMPDH2	58.5277	86.0108	81.3067	75.4925	125.984	82.8166	66.4124	109.414	83.6927	198.707	70.2645	135.254	100.158	140.826	113.92	89.0562	162.6	147.239	151.127	92.9554	153.721	63.5847	68.1925	52.1867	140.014	75.3278	80.745	184.416	48.4821	77.5807	103.83	90.0825	80.8181	106.371	93.8349
H2AC4	0.450718	0	0.22397	0	0.29582	0.24242	0	0.35414	0.114256	0.849814	0	0.159795	0.245357	0.0919633	222.897	0	0.113437	0.122905	0.220433	0.100358	0.13192	0.0471026	0.246625	0	0.258453	0.325781	0.157038	0.127298	0.109468	0.099339	0.897506	0.120303	0.0561934	0.574805	0.049763
GLO1	59.2512	14.0889	43.1867	47.2715	57.4367	30.076	31.0255	80.161	49.5228	159.605	147.3	168.943	61.3728	76.4781	96.4275	62.6405	43.5951	66.7842	26.6116	88.1884	65.5223	124.944	32.5963	32.1865	40.6375	99.6711	50.8266	58.3447	62.4373	61.8718	116.759	41.3893	58.7593	76.1638	45.6161
IRAK1	74.7754	184.082	56.9348	71.3183	50.0944	73.376	65.5217	87.1727	45.4807	85.0832	103.921	40.2811	60.315	38.3908	67.1587	84.8145	104.282	42.0842	104.548	58.2543	44.1283	121.316	40.7219	100.805	98.5765	90.1679	76.6168	45.1014	28.2632	70.4646	44.3435	56.8802	141.816	172.995	23.6188
MYL12A	131.484	57.9756	68.7072	75.0605	51.3754	101.187	65.4752	60.789	58.5119	118.976	59.7547	160.634	169.257	68.3404	92.4644	71.1688	122.353	72.4597	69.8916	73.5155	205.478	47.9069	62.948	117.881	54.7144	79.3442	61.6463	106.531	75.5355	73.6471	56.7551	124.128	51.5112	51.793	80.5056
SERINC2	40.5897	162.845	114.905	53.5913	18.1969	53.1788	79.2472	58.4055	89.7106	46.9985	38.3041	65.3064	82.3062	35.999	10.9596	81.3937	91.8872	53.1466	61.0489	33.3285	106.356	14.3647	95.4761	107.333	62.1053	119.18	36.5242	106.512	15.4798	38.0337	38.4197	146.979	36.8751	65.0357	86.6255
SLC1A5	51.4199	211.114	109.47	75.1541	67.6889	72.4396	56.3852	48.8429	100.721	78.5256	58.6603	57.2144	69.946	37.0093	32.6953	80.9557	48.0861	72.0174	66.3767	54.4856	87.1185	99.7622	97.5634	173.631	109.498	86.8547	61.1419	104.71	70.8002	94.1969	104.891	106.463	114.768	146.881	126.139
RPL37	111.297	159.321	99.3235	82.3049	111.416	82.5514	102.458	130.972	118.18	69.5447	80.6257	161.07	123.951	142.181	94.1632	55.1202	113.811	88.7295	183.196	89.6742	227.394	111.138	140.535	116.618	158.942	148.091	108.033	94.2573	84.322	102.348	80.66	109.256	83.5634	135.967	37.8376
RP11_466H18.1	15.4508	38.0139	34.0015	55.4053	26.2575	11.575	62.3039	91.6285	47.5605	23.038	48.2919	153.575	101.332	50.6657	20.3975	27.0771	81.8007	19.2604	38.5923	59.0383	66.6229	91.6916	8.30341	96.5795	169.92	36.6446	36.8502	16.8318	62.3873	48.2834	32.4936	58.3255	38.389	32.7236	16.3888
PDLIM1	106.861	101.324	161.986	86.9255	99.46	138.268	91.8229	109.962	159.707	142.43	102.922	115.137	118.447	143.501	53.1732	76.0292	178.422	85.2557	239.423	78.0361	77.6282	138.715	178.263	85.0203	131.876	156.552	107.188	127.494	110.118	122.09	122.247	102.836	66.617	106.189	124.958
MUC1	55.2013	127.827	14.5083	11.7263	36.6986	26.1657	5.1815	48.1725	15.3119	36.6961	17.6095	22.4376	35.6374	38.9842	8.68291	8.35786	88.7361	39.2597	156.043	7.2159	59.2197	7.07566	13.3868	36.1864	73.8374	14.0565	2.3856	4.94234	99.1437	1.00146	19.7196	28.9668	0.468179	2.29873	72.7423
IGHV1_2	5.84069	59.7331	0.738778	11.7127	9.33962	5.14052	13.9007	0.667516	5.2225	34.5533	168.142	68.8235	22.507	9.27374	33.2074	51.3625	9.08719	7.64484	6.54402	5.67494	12.5571	2.6635	0.348646	0.648361	3.65368	4.29843	32.0174	5.15876	72.3208	17.4136	21.0254	2.89116	1.85357	5.82352	129.582
ALKBH7	57.4614	128.953	59.4967	20.5376	77.2252	33.1975	48.3417	69.8596	29.1945	195.205	31.3868	61.2889	22.7533	88.3295	19.4556	17.6409	74.148	61.0823	69.215	12.0898	26.6172	21.1576	92.7934	35.894	69.844	38.9045	22.3535	68.1824	18.8938	22.096	14.7183	31.9255	48.7063	49.488	19.7585
ATF4	116.697	125.397	127.811	119.806	171.981	89.037	134.042	98.1732	103.353	123.642	152.301	111.769	110.617	161.444	99.3128	179.781	56.6569	87.4	118.746	184.026	85.4077	202.203	74.5239	205.069	136.722	166.52	127.982	119.199	81.5073	134.094	160.165	146.05	123.122	172.771	174.044
COX7C	113.518	133.379	134.084	103.125	114.157	113.747	79.3223	217.6	177.257	142.678	135.568	146.69	109.956	158.076	110.791	49.5123	132.982	115.143	108.69	72.638	101.387	170.763	172.935	140.564	163.163	71.1627	58.6607	101.838	89.9277	129.981	112.913	169.794	93.6992	101.983	90.2776
PPP1R1B	46.9669	120.455	79.7573	74.8674	124.797	86.3903	61.0698	83.168	149.286	91.9647	65.9268	81.4436	85.7114	146.9	28.2475	88.342	71.4525	81.998	36.524	5.60347	61.3621	93.7191	94.2205	141.946	147.139	127.368	64.9686	23.0586	92.1401	31.7706	88.3072	116.479	95.0525	48.7115	58.8424
RAB7A	96.9598	82.1387	99.4073	117.492	90.6268	98.9878	102.166	87.3549	252.898	77.0189	131.3	109.589	111.39	91.5844	27.0315	101.445	110.032	153.793	67.4677	115.027	116.512	155.067	83.6353	87.6095	97.5534	164.075	85.6045	94.4216	73.8341	114.448	120.102	118.641	85.4018	76.3041	96.6687
H2AZ1	101.757	93.3559	60.005	67.0871	160.655	89.0036	51.7016	166.755	138.988	108.246	131.669	128.862	109.726	125.891	86.9012	71.0928	73.7527	136.767	127.181	97.1891	70.6646	236.194	88.5905	90.3471	103.116	93.5013	65.0301	109.744	78.2618	129.699	141.976	84.0368	83.1579	123.445	103.1
JTB	156.264	125.831	106.083	80.767	182.546	168.189	103.377	109.748	128.78	160.514	107.976	186.034	130.866	161.332	108.282	86.6334	141.43	145.357	106.869	82.9549	156.747	117.403	154.715	100.83	142.276	118.158	76.2375	167.808	190.633	72.7176	190.81	150.291	73.8102	167.423	81.4565
TFRC	35.934	12.4341	35.2549	20.6921	39.8138	105.001	26.2612	65.4093	56.1042	99.4569	40.726	24.6623	47.7583	48.3354	155.854	72.971	40.9745	158.108	25.2246	51.9101	26.8427	69.4591	23.7424	12.7436	83.639	73.9507	37.8706	52.5842	18.8377	65.1314	117.893	82.3322	66.6133	48.1112	29.7829
EFHD2	92.8352	225.8	115.007	67.0691	59.3689	94.6687	93.6125	97.3671	100.353	40.2084	60.5049	80.9951	71.0777	56.2615	61.7678	96.5622	128.282	72.5191	93.938	49.7724	76.702	114.03	85.3585	142.501	131.309	136.669	82.0199	79.262	55.5399	85.0988	42.2062	125.875	77.0454	124.73	54.1967
CDH1	29.3571	75.6115	151.851	146.578	71.5763	116.262	119.833	114.197	114.619	46.0812	126.762	46.0279	137.913	94.2068	118.512	142.4	109.478	104.939	38.3154	80.9153	53.708	110.127	145.566	67.132	130.447	103.574	112.968	103.595	58.4619	174.249	159.992	124.956	114.614	96.2637	120.472
IGHV3_72	3.22059	10.5588	0.300068	4.91793	4.75598	4.54702	2.50935	5.48273	1.12257	10.1928	168.218	5.9945	18.4815	11.0067	4.49593	90.2829	9.42274	43.142	0.0984436	4.07854	8.1302	3.36569	0.770982	0.153617	2.07761	3.23717	15.055	4.548	6.3065	2.52874	2.06135	1.93414	0.050191	0.256703	119.341
COX6A1	82.8001	190.705	94.471	66.7782	117.858	122.314	58.7383	192.749	115.347	164.149	92.1049	163.603	84.4439	130.69	89.6604	81.7246	101.103	90.0981	96.0411	68.5812	78.6929	119.442	82.5725	109.887	127.834	124.436	61.5171	117.923	55.5049	125.937	63.8855	149.277	72.2824	148.12	87.8459
OSM	215.801	1.72107	1.0201	4.99126	4.53701	2.32093	5.02108	3.90626	2.0922	2.68572	3.71958	1.67347	0.319289	11.6939	2.86002	8.89305	13.3911	2.46763	2.25386	2.97578	0.870619	0.770575	0.641877	3.20799	0.576569	3.44457	2.18955	0.946603	2.61505	1.37583	1.47781	0.369018	1.09689	1.14873	3.2934
HDGF	64.6568	58.2016	103.144	77.184	142.83	89.4071	129.649	100.279	165.025	144.917	161.498	155.247	136.12	110.442	75.3653	153.895	85.3521	132.252	123.515	144.962	143.636	179.019	108.855	68.8971	112.57	166.852	124.866	102.661	197.317	110.975	199.348	109.184	111.841	117.443	98.1238
CD14	219.02	41.2242	17.8047	24.2362	24.8418	19.3472	43.3482	16.4071	12.9518	40.1724	62.9284	16.6045	13.0885	52.5068	29.5019	47.5307	22.054	20.7702	42.3276	45.6832	9.6075	6.52705	11.5373	41.2144	3.6622	21.4094	17.2015	22.3083	32.4597	11.9853	16.5914	7.33251	4.57839	27.0695	28.205
RPL38	106.446	109.42	94.9049	98.8711	148.016	61.3202	84.4687	116.484	125.954	98.2879	96.5932	216.838	84.9755	226.826	76.055	71.7929	105.729	76.5962	122.004	97.1136	128.827	121.834	88.8613	86.4386	148.963	96.0991	115.765	110.757	83.3232	119.818	75.4447	125.495	127.573	128.996	60.7903
BMP4	6.03468	28.7683	22.5334	29.0939	41.154	37.7745	40.2457	13.7732	3.43837	9.28832	18.6876	26.917	12.9214	31.0405	26.6326	14.8529	19.9615	15.39	128.695	27.5842	89.4835	12.3189	20.0954	133.129	8.76645	25.3613	8.35697	142.877	5.31133	21.6165	14.1095	53.5533	22.8077	7.7877	7.03083
IGLV3_1	3.44918	63.4285	0.774046	26.2007	34.4683	5.98435	1.57623	4.42942	3.38463	13.5461	173.757	10.4666	19.8665	14.5293	15.2612	10.2992	20.1621	8.6166	15.1277	37.4589	21.4283	6.04641	2.43526	0.339656	2.04165	6.15228	63.9904	3.51955	43.1292	55.8138	1.77246	1.4255	0.832312	5.39204	115.769
EPHB3	9.84936	41.8451	49.4288	22.6275	162.304	116.125	131.547	36.0739	32.1364	21.5605	20.6312	40.0557	18.5886	48.2791	56.216	22.1951	34.8029	59.7694	83.6388	7.39733	85.5976	76.8146	41.9603	22.794	81.8382	24.4615	20.4994	48.6923	17.2151	33.4581	69.112	22.2625	18.1029	13.6576	29.9308
COL4A1	158.209	33.1965	40.7958	49.9808	48.3033	46.6406	55.5687	37.7859	43.5372	25.0209	107.884	24.7195	52.5189	33.0032	76.3792	107.906	46.8729	58.6131	15.9549	100.136	33.7137	38.6775	30.0252	84.872	11.5056	39.9103	152.401	31.9671	41.2793	84.6245	47.4778	11.4935	14.8072	43.494	41.753
IGFBP2	12.1878	24.9872	58.7631	8.37827	100.32	64.4633	9.56471	33.5461	7.86999	149.488	9.89702	109.233	16.5193	83.3599	17.283	42.8636	23.6791	27.8136	9.88607	36.0444	104.184	14.7213	28.465	9.69375	70.0906	45.2389	34.5197	82.3515	11.5698	58.1959	38.5498	65.0223	3.15949	42.8742	8.87382
ITGB4	18.6538	125.924	108.381	39.6532	33.0665	75.7052	96.6552	30.2192	31.8922	55.8898	59.4742	39.6526	42.168	30.7853	38.9188	62.1391	77.6288	43.4006	174.869	35.5936	67.0086	28.2803	102.973	82.001	97.7187	55.6577	60.7576	77.4135	32.6078	53.1642	26.4501	121.397	103.296	41.2721	96.8819
RPL18AP3	19.2061	94.4572	45.3437	16.237	61.5415	7.30771	15.7785	54.2123	26.9161	54.9399	18.335	140.466	48.7605	62.6317	9.2346	14.7139	79.1983	30.8288	154.228	26.6674	21.5038	36.2864	20.2842	43.6102	110.037	26.5217	15.8576	42.2585	24.0771	18.8547	37.3143	53.3232	11.3766	50.4848	17.816
APCDD1	4.78373	27.9638	6.62039	28.8511	11.7666	6.80507	9.29344	14.6835	2.58023	6.22981	17.1762	4.4804	2.76907	11.3661	6.11813	2.2028	5.05593	58.534	20.619	13.5186	99.175	1.49822	18.7633	3.89726	7.71661	6.65957	3.75925	80.4168	4.24564	38.8399	9.70805	1.09785	180.574	12.0969	1.52032
GAS5	58.4546	33.8684	33.6711	45.5815	50.9246	65.8841	53.5389	40.3617	53.6768	40.2738	20.1257	191.35	80.173	108.116	51.0741	31.6626	81.4755	58.2651	114.879	69.5727	111.521	68.8656	44.4978	62.9564	66.8989	34.4189	38.6455	68.394	121.7	30.6	134.444	51.1397	48.2734	70.5349	48.0062
TMA7	34.3301	10.6642	29.4817	66.4573	29.7023	21.2038	93.3242	36.3319	117.737	37.9091	67.3682	153.185	91.8538	54.5138	71.1841	73.1448	35.735	43.8488	25.1373	69.4975	95.5191	60.946	34.9741	66.9586	37.3204	127.301	68.9045	31.3608	71.4059	130.78	38.7536	115.998	41.8026	22.2626	58.5333
APOL1	70.8604	11.7389	11.9186	26.2657	19.6405	8.35211	42.7353	26.815	11.5606	102.215	154.401	19.0951	9.52654	12.191	22.7157	25.8948	12.7826	21.536	50.0728	119.606	16.5376	2.90374	9.58493	98.5927	61.2637	15.0125	17.1463	15.0269	25.2148	16.8964	12.6866	50.2684	12.9341	41.5174	23.9362
GPX4	98.0631	104.63	163.07	69.1338	67.4281	45.0638	89.0268	52.2287	85.402	160.242	57.6299	87.7037	39.2738	95.3393	77.5557	82.7724	110.624	139.689	127.843	58.1845	51.6265	66.3437	109.453	68.9307	91.3848	106.876	82.0538	136.134	36.0746	69.147	72.0514	63.5539	74.7838	170.039	46.0589
EIF1	183.121	131.061	97.9324	131.011	128.451	117.57	94.4661	163.071	153.454	123.406	146.468	111.94	93.7106	192.439	34.8296	92.5024	98.7592	91.4836	136.461	134.184	117.37	149.322	113.938	233.489	143.962	121.247	133.738	99.4345	79.2203	113.403	105.617	143.905	147.7	140.399	118.108
ARF5	85.5129	253.905	84.0919	90.056	93.8882	63.4206	90.1275	108.356	124.065	74.7668	147.835	90.8708	86.307	107.691	45.5831	65.1747	97.4533	86.6123	124.644	81.0318	62.416	69.6227	105.186	119.553	76.7084	95.2626	95.3944	98.4783	67.3828	77.2563	77.1853	87.5711	76.2023	65.7411	56.047
TPM2	79.2433	8.56148	51.829	29.6931	15.1247	20.3042	65.521	8.43706	51.6043	13.1214	18.0721	28.573	13.9543	27.872	54.6227	95.4374	16.3694	15.9692	25.3234	109.727	18.8573	13.736	15.639	178.173	9.65024	61.6669	36.015	12.609	25.077	40.738	35.074	9.22917	19.7758	29.9188	16.1355
KRT23	2.07529	24.8047	60.2067	99.0584	26.7208	48.2756	0.103764	10.7748	1.02896	3.53476	26.1527	19.2164	0.808529	55.0966	23.5417	29.0708	27.6824	38.8143	4.61213	48.3496	55.1855	55.5212	29.0069	33.6095	1.06752	163.867	53.9608	98.8664	0.867241	59.502	6.61545	27.7532	73.6717	47.3476	0.0808692
H2AC17	0.563398	0	0.111985	0.157316	0.29582	0	0.0638513	0.590234	0.171385	0.60701	0.207876	0.426121	0.327143	0.735706	207.583	0.163825	0	0.245809	0.991951	0.401433	0.923443	0.659436	0.369937	0.0573296	0.258453	0.692284	0.261731	0.254595	0.602076	0.347687	1.02572	0.240606	0	1.00591	0.248815
MRPS35	65.8987	22.9386	53.8617	58.1181	116.992	44.5785	35.9095	137.817	58.63	126.691	63.1395	81.2047	66.736	88.0985	71.9008	60.1648	64.5846	44.0059	40.3166	51.5082	71.6107	105.474	61.0731	38.6059	50.3755	96.9134	41.5495	71.5913	69.7924	57.2583	58.409	92.0615	182.866	55.1333	152.344
RPL41P5	16.4642	17.9406	23.6977	58.9191	17.1405	10.3821	73.9938	32.7126	40.2973	15.9037	54.9873	169.076	51.5093	8.80371	63.2255	65.2087	3.42928	7.431	8.32984	60.6782	54.1711	36.0733	9.31957	57.7706	34.5085	65.247	109.19	25.014	41.6422	102.355	16.1502	79.4045	32.2766	13.0326	49.1429
NDUFB10	114.929	189.738	105.747	78.1581	108.597	78.7543	59.6617	128.901	99.4785	131.852	64.6501	58.0065	67.1072	123.895	56.5575	48.2172	94.1611	150.186	131.767	62.5339	54.6066	74.9276	123.781	71.5292	148.276	82.2934	54.7177	88.0866	64.4914	73.6656	81.3281	61.3523	45.6747	89.4621	46.0226
RPL10P9	2.3343	17.7036	5.59508	5.55949	7.93073	1.1078	3.11238	16.8307	2.74986	4.29029	4.43308	12.138	10.6641	10.9826	1.55509	2.49548	19.8367	2.47124	17.3932	6.57347	3.25537	5.65384	2.32917	5.69376	19.842	2.97748	103.753	4.65376	3.10152	111.098	96.4804	4.7279	138.393	9.01842	1.607
POLR2L	74.1411	173.561	104.553	39.5747	116.817	65.0295	84.1139	84.8225	64.5624	67.4722	54.9763	100.872	42.2178	97.5696	62.2628	37.867	110.71	65.6427	137.38	58.4877	59.6532	71.6949	56.7367	107.602	133.858	69.7056	50.7816	105.05	41.7591	72.0125	78.5832	73.4854	31.3083	170.462	70.6924
EIF3E	61.7898	14.1218	48.0849	115.222	90.5181	51.1496	52.7027	65.351	116.269	92.0612	74.655	168.891	80.9994	165.385	98.6704	83.4034	77.632	54.9374	16.5687	71.9261	111.291	145.036	44.3136	48.0927	50.8707	87.3383	73.7441	69.506	82.7251	53.0147	84.3558	62.6713	62.2839	99.1056	57.3451
MT1E	54.2594	28.7854	8.61794	22.9005	37.5184	6.02235	14.5504	2.91055	2.68904	126.942	5.64956	79.5939	12.7712	61.1177	5.13807	16.1978	21.5699	2.11204	149.668	11.1349	12.8133	1.31972	8.7526	66.5636	2.55861	9.70584	7.48963	3.7093	32.4498	2.22663	9.1006	37.1446	1.34351	51.8578	13.1618
ACSL5	27.1699	43.1967	79.4383	127.523	47.1781	94.1464	70.6719	114.36	91.9202	34.1951	140.074	67.7018	50.9519	63.3501	138.416	76.8212	76.2166	76.4318	18.273	31.0471	45.5171	101.371	90.0935	88.7446	129.183	144.244	77.5142	81.2187	34.622	93.2781	116.003	85.0599	133.573	79.3924	55.2311
MGP	21.7304	4.03	9.72257	32.5253	7.7314	5.72203	112.117	5.36175	13.8162	7.66558	11.6553	6.52824	14.4936	15.5988	66.9789	29.4795	6.48692	5.41768	3.47966	173.889	5.30431	6.4253	7.08838	68.9747	3.71418	26.6531	32.4366	7.98097	13.8486	13.9947	36.221	4.5595	5.21347	10.1864	4.98741
LAPTM5	189.468	34.296	16.6953	48.3424	30.538	18.5799	49.6966	19.8662	21.1896	57.7516	73.0056	19.5393	15.6586	70.274	34.8149	45.4	23.3116	41.2495	72.8314	103.348	14.3943	14.2651	13.085	70.4888	6.90281	30.0282	33.6605	19.6047	38.9082	17.5347	21.439	7.11207	5.00499	29.462	43.8805
RPL22	32.408	18.9743	35.1092	74.2956	26.668	28.3868	71.8904	54.9323	76.5225	33.8067	39.2263	96.9847	76.832	33.6928	65.584	71.0888	60.0748	26.2208	20.694	57.4387	90.522	215.196	31.965	66.9295	62.7467	68.8041	84.6224	40.2776	57.4814	66.7946	48.8564	69.8475	82.7294	27.0041	56.8786
AP1S1	51.1025	186.909	91.4231	133.975	93.3307	46.3664	76.3731	128.024	101.768	73.8761	81.8812	60.7729	128.839	71.7195	38.1995	68.2739	82.3541	72.8132	117.083	44.6432	41.1153	62.9433	83.761	98.335	77.1196	78.7304	68.7205	85.8179	64.5736	70.7239	67.1193	179.255	113.979	56.6947	66.1172
PPIAP22	9.07002	32.0337	19.7957	64.5152	21.0104	5.83487	68.7301	36.2382	62.4851	27.1129	96.0085	104.876	84.6142	20.9737	68.0328	79.1216	24.6179	11.154	25.3977	35.9561	47.5244	119.246	9.24471	51.7569	30.3901	137.801	66.0122	16.1737	53.9059	69.0259	59.6973	109.558	78.8905	16.6702	40.3704
CEACAM1	34.9278	38.6979	31.5336	48.3687	16.0159	59.1304	31.8439	61.9797	37.8633	13.7588	29.1051	28.5577	43.4007	20.9626	14.4556	55.1951	148.471	23.0927	6.21813	10.2243	31.9525	13.5149	144.394	28.4405	73.2096	29.9915	38.9468	39.613	46.9034	72.3029	30.2933	79.3961	25.3063	54.0005	123.937
PHLDA2	29.2129	77.3681	69.264	37.7858	42.1813	129.539	76.7521	40.8544	87.8542	55.8044	23.6104	35.1809	13.9674	24.5233	12.837	11.3935	55.4108	20.6862	65.8119	22.6113	21.7965	26.0709	53.1303	68.0399	88.0115	62.6418	34.7893	82.5068	58.1573	66.2253	51.2328	163.942	16.0716	107.745	37.3321
SDC1	33.2338	158.255	89.8931	75.2854	80.7819	80.8809	121.098	76.7442	121.294	99.5494	102.801	70.5906	57.3635	96.5518	106.07	107.616	63.7399	137.139	186.309	51.0975	39.5866	31.7447	81.2324	107.15	107.435	103.213	74.3626	105.247	64.3461	90.6287	80.033	128.094	137.867	56.7259	61.3471
TCN1	40.9604	0.741152	0.138745	0.337844	1.06288	1.32154	0.221507	20.3003	0.0424679	82.9076	13.8563	160.048	15.7872	3.78279	1.84459	0.135316	1.96762	0.548189	5.07984	0.534664	82.883	0.0583585	0.519451	11.6346	3.58641	0.292633	0.025942	4.88924	38.0029	1.53847	0.73073	78.2072	0.167092	0.854596	25.4387
TMEM238	45.8772	160.983	19.8045	5.77037	21.2751	39.5851	7.25203	27.9282	14.2566	27.1953	4.71791	8.47794	7.71403	24.0341	3.53849	9.57164	15.9153	9.95011	133.887	1.834	6.86943	7.81178	27.0417	5.29468	47.9421	25.0942	14.9147	15.0584	7.05546	7.92517	18.7445	10.1886	19.0143	75.7324	5.51504
RP5_1052M9.1	33.2123	5.99728	16.7657	0.981355	48.4406	18.7139	0	69.5885	0.267278	38.0552	0.243141	0.747614	0.765281	130.798	0.663383	0	65.2789	34.5011	2.06263	0.469533	0	0.661118	32.8848	2.95043	32.6482	0.762094	0.734715	120.305	0.256078	0.697147	5.99864	0.844269	0.52581	78.661	0.23282
MTCO1P40	0.49597	1.61207	2.95747	2.27517	0.651041	0.381084	0.682544	3.34025	1.76019	0.534363	0.653563	1.77513	1.38853	2.08175	0.222897	0.686755	1.35525	1.54565	1.03956	0.946579	1.45165	2.1325	1.31816	71.3407	9.66967	0.947436	193.509	0.320179	3.44169	24.08	6.04663	4.42532	1.44871	0.271078	0.657111
PLAU	211.913	13.5857	28.1366	26.5255	31.3698	40.369	51.6076	14.1851	34.2098	15.4131	26.1841	6.42188	16.1472	23.0571	28.7121	41.0452	45.9106	22.0222	22.01	34.9486	10.4832	16.3904	11.4337	43.503	10.0023	50.2362	45.2445	9.3442	45.6169	28.2678	25.6896	7.3002	3.75803	23.5087	22.0495
PPIB	205.565	86.9057	67.8459	120.739	159.055	90.9336	114.7	91.5952	101.824	85.5852	96.177	89.2207	101.017	100.784	106.885	116.593	68.1191	80.5278	165.94	122.987	85.2413	129.114	55.9174	165.342	114.488	100.63	112.053	139.167	89.0588	191.779	88.5953	134.44	93.7791	149.565	110.638
GHITM	94.4693	79.439	95.0783	124.868	54.2185	104.22	67.5508	208.956	128.041	100.491	166.574	89.1678	156.82	71.3937	144.305	77.4641	142.245	116.197	116.336	84.6732	53.7374	158.774	87.7201	93.3289	144.13	122.964	68.2725	107.751	122.772	118.93	113.798	126.342	68.5438	120.037	113.074
C3	21.1206	9.50386	20.7526	44.9263	8.13857	5.74852	184.242	3.99416	10.6245	9.10336	32.1587	2.22956	17.1014	8.0546	53.3355	58.7706	13.2275	9.09423	66.5331	80.9725	7.19028	1.51149	9.6423	15.6913	5.12252	9.58163	30.5073	4.51741	38.0516	20.228	29.0424	1.71733	1.30468	17.3533	10.3209
THBS1	180.947	9.24761	28.4542	60.833	14.091	68.067	45.5728	12.0008	38.3375	7.72087	13.9653	8.20367	13.6106	17.9524	93.0329	54.9135	24.0136	17.6582	14.7569	63.7974	9.73151	22.2447	12.7108	58.976	7.85804	41.0095	77.3102	7.89915	25.7173	26.2897	18.8833	5.81566	24.0807	34.478	42.1248
ELF3	43.6611	68.7715	60.7609	84.8985	73.1802	159.977	88.6038	58.7727	98.0074	132.099	64.6627	83.6862	72.2531	107.987	47.5566	74.5214	97.4006	76.956	58.5426	28.027	143.379	30.3013	102.632	54.7363	93.7329	114.033	127.051	59.0651	174.127	120.625	63.2818	87.842	90.8298	71.1135	99.65
PTGES3	73.8832	38.2551	94.1833	109.627	130.435	123.076	86.517	180.069	137.846	149.913	128.263	166.104	118.005	152.467	125.17	121.108	99.2081	91.5725	50.1839	129.114	101.768	167.402	80.2563	91.998	90.5155	149.54	83.4623	89.5911	131.683	119.963	181.215	122.948	102.922	76.1966	122.117
LSM7	61	187.571	74.5683	21.895	103.831	85.7607	43.5369	50.7912	56.0755	92.8932	34.2803	55.2301	34.5269	64.2801	48.6028	39.2821	81.7313	76.4063	133.9	23.9479	36.9295	47.0414	91.7577	24.9322	102.798	64.4024	49.9399	82.496	46.0995	63.8715	48.9345	46.4576	40.5524	98.448	34.2303
CD151	71.125	105.183	157.209	79.8225	53.0657	82.2552	212.76	51.5759	98.249	45.4212	86.3787	112.932	61.4514	58.379	57.8114	69.942	116.274	78.536	53.1155	89.4679	89.2209	49.7803	101.095	146.632	94.7629	103.652	75.8313	112.531	80.5744	110.087	77.7709	94.324	59.8815	98.8807	101.151
GPRC5A	9.7748	27.0058	98.6472	53.0668	48.2385	114.528	61.3127	45.249	95.4449	125.292	28.545	33.6047	22.564	33.1911	37.5049	33.5596	62.3443	21.5297	48.3806	40.6862	76.1577	14.116	130.031	64.8527	81.9257	52.0243	56.149	26.484	58.5347	101.687	42.7288	110.658	17.191	73.5441	107.382
CDC25B	33.5767	37.3294	82.8988	14.0781	44.1018	47.2711	48.9423	82.3642	15.5609	12.1877	21.2902	25.2615	20.1017	25.1919	14.2152	52.1255	194.95	20.915	68.3464	65.2455	25.7842	58.1429	41.0925	51.041	68.8567	70.534	31.4446	58.8298	39.7202	20.1943	38.393	40.276	20.2155	90.0923	60.3162
VDAC1	113.389	157.908	140.907	118.178	96.4829	139.096	90.2273	184.484	169.191	186.877	140.442	127.935	129.024	109.922	157.791	62.3885	149.218	125.908	59.899	72.2354	93.3386	88.4423	172.244	147.285	137.715	106.366	70.8021	109.071	94.2574	133	109.475	152.181	121.857	109.289	82.8895
TRIR	160.392	146.285	132.972	51.0949	138.273	106.993	86.0018	101.918	109.711	156.949	82.3801	75.9089	63.9397	108.554	72.5369	54.0813	114.441	132.984	179.316	55.8698	58.8893	98.8943	144.867	118.808	149.315	89.6657	78.3997	125.855	119.551	73.5555	94.9548	88.606	79.3891	104.369	74.517
PGRMC1	79.0357	77.8803	92.1252	125.702	104.716	183.864	80.8119	157.72	93.4908	104.248	141.466	76.2605	114.984	98.0851	158.142	103.727	147.843	115.682	29.3658	110.471	93.1666	192.57	109.702	110.633	110.306	116.331	105.594	109.493	67.2443	146.559	70.4232	113.492	103.251	121.366	61.3101
ATP6V0E1	191.839	103.155	105.646	86.5479	82.9489	104.34	85.9798	182.454	89.764	70.2583	103.831	142.276	64.0855	119.782	114.95	51.7023	102.758	126.155	54.3108	68.1526	105.446	75.6535	100.596	117.192	83.8299	80.4439	46.8226	124.438	130.945	55.734	83.4532	111.439	65.354	110.583	50.8503
KDELR1	145.754	139.85	79.4566	134.948	142.881	96.456	97.5204	123.266	108.766	186.308	84.7531	128.398	156.24	116.998	32.6151	84.8814	125.464	85.3162	131.562	98.8035	148.521	102.359	165.407	169.665	146.628	104.463	94.6076	149.128	174.053	135.427	80.9888	172.712	118.112	140.973	145.491
HLA_DPB1	117.935	47.9324	16.0209	41.9627	22.0976	19.969	73.3296	19.4978	23.7465	42.2065	67.1404	21.9307	25.543	51.1757	47.1889	41.7841	10.8297	50.6551	174.983	79.3621	18.0463	9.09979	17.5893	40.1852	17.2138	25.3392	36.9869	17.4049	43.6608	20.0936	17.7651	8.08876	3.28372	20.2345	32.0786
CDC20	35.1135	71.4651	38.1147	13.894	76.7823	34.6865	15.3418	50.9906	41.1241	156.992	18.3494	38.3638	24.3192	41.6923	28.8054	30.1487	57.8805	36.001	139.34	33.0447	19.9188	111.613	22.2097	35.3988	41.1173	49.4019	11.6084	48.4078	22.8932	30.4295	44.43	24.1963	25.2915	93.9396	44.6219
SRP9	86.029	15.4837	46.2258	79.6312	75.1838	103.927	65.5946	94.2076	89.4547	120.133	70.337	140.936	166.047	90.2703	133.554	51.9636	37.357	100.377	31.2581	71.1441	118.226	143.902	72.945	102.47	62.3364	87.2069	53.5135	70.5545	88.0712	69.0095	90.8044	105.448	48.8839	47.2256	65.5404
MIF	81.0591	102.258	41.7877	17.1335	114.056	39.775	21.6768	34.5537	44.6801	87.2479	34.5124	61.7425	14.7812	78.6381	22.9127	34.0397	66.2078	40.636	147.365	27.7401	26.9742	39.4263	56.983	27.9143	51.6104	57.3632	51.5321	72.7187	21.1808	109.27	18.8105	44.7211	20.1723	116.921	28.2508
CCL18	92.5601	1.44244	22.1153	17.5696	3.41199	0.511476	41.0442	11.3905	8.54984	20.0133	68.5668	2.05286	0.851286	2.6647	16.8329	32.1379	3.47838	8.54007	34.4475	113.029	2.61636	2.47789	0.763177	39.755	0	18.9023	4.96261	4.97773	139.487	2.6269	2.30842	1.09991	2.16572	2.30426	11.9973
COL4A2	133.114	57.1512	51.5725	47.9349	52.8339	44.1884	75.54	29.3083	41.3001	25.4338	94.7131	18.2787	52.6134	28.0714	66.9062	124.699	47.1718	52.7122	27.8817	91.1519	30.74	30.7182	32.0907	102.907	13.2186	41.7508	144.987	33.6163	38.0647	75.1186	44.786	13.5956	17.8681	46.6794	39.6102
H2AX	52.6238	71.685	66.8058	15.1563	149.499	39.2535	22.7614	82.2358	58.9801	136.659	42.5054	16.6791	24.9129	59.4522	41.5515	41.4196	51.4308	77.4799	114.031	42.1899	14.2461	67.9551	87.2251	74.4038	62.4914	52.2856	36.53	104.643	29.3204	68.8284	78.58	29.2345	30.2253	104.237	33.2733
H2BC3	0	0	0	0	0.103248	0.0846101	0	0	0	0	0	0.111545	0	0	196.519	0	0	0	0	0.0700547	0.13813	0	0.0860777	0.0400187	0.360825	0	0.03654	0	0.038207	0	0	0	0	0	0.0347369
STOML2	169.506	96.7313	79.5154	53.9859	159.516	70.952	96.0252	151.918	69.7658	148.971	68.5658	110.357	78.2188	138.543	85.7462	69.6119	105.651	67.3707	104.139	63.8456	54.0121	109.459	88.6855	55.216	90.1833	99.0014	60.1669	123.657	73.4527	70.5037	96.1735	63.8895	89.9257	162.013	70.7664
COL17A1	2.91499	77.0892	16.9712	62.2263	2.74089	31.9645	12.7967	27.6795	20.5437	19.126	5.82585	21.5293	57.241	2.63778	98.3022	24.036	48.3409	3.59292	45.7418	3.03509	21.4164	5.11611	99.1859	46.6318	47.3798	53.6953	10.2412	20.8022	40.1356	9.4168	3.41883	150.059	25.3763	4.06905	27.6036
CDKN1A	66.4826	38.7234	34.2413	77.8121	48.0276	71.7187	56.4728	56.0359	34.4573	69.4234	30.917	33.8363	34.7131	26.1286	13.6205	26.5273	29.0725	28.2049	12.0004	30.0849	24.69	9.85045	45.411	30.4568	33.4689	68.2084	37.7581	149.28	51.8298	78.5605	33.2234	164.756	46.5068	20.7197	72.1424
CLTB	94.582	181.458	124.54	47.5036	46.6113	93.0048	90.6518	59.2248	56.0018	57.8195	47.0279	48.6525	47.0383	41.2819	73.5018	27.6289	70.905	57.5638	53.512	21.8191	65.9056	46.5461	123.234	102.398	74.2488	40.7752	29.4405	78.7836	70.4816	25.3024	30.8164	70.3621	30.3804	62.5126	94.2835
RP11_632C17__A.1	4.76463	20.7838	14.7629	11.826	19.2536	3.51739	7.09396	28.775	10.3257	189.837	9.86722	51.803	18.3086	39.8777	3.76197	4.52766	47.3082	9.17117	51.9051	18.0978	15.3128	18.4332	7.97472	11.8832	70.7148	10.1966	6.33653	12.8764	5.71799	11.6132	22.4304	14.1139	6.38293	11.7953	4.78607
ATP5MK	68.693	30.4183	77.0911	72.9787	35.7964	55.3272	46.1352	131.996	143.634	67.5286	96.1604	109.048	93.6693	71.2367	92.8013	41.2493	56.9918	64.0076	87.9327	54.3299	53.4324	129.105	74.3116	127.079	132.338	82.8714	57.1802	60.8915	141.759	118.947	95.2221	123.542	41.1432	48.2361	55.5345
SPINT2	57.5705	154.692	133.799	91.0237	99.4191	86.9973	154.611	77.8382	121.429	82.8312	43.6369	78.7441	104.567	94.9246	67.2624	123.52	160.753	73.6368	100.311	48.3774	86.9664	92.966	129.986	126.928	122.828	132.12	90.016	146.697	112.485	105.267	57.58	182.323	94.4401	101.413	78.314
SNHG5	9.19262	44.4551	63.9989	62.799	32.3515	9.51345	35.7183	13.4993	59.0614	8.29905	49.4514	108.772	62.1554	43.0361	39.4896	30.9857	158.729	21.4712	77.9952	61.1234	81.2927	13.8802	12.6098	17.4664	83.8316	10.1328	12.5243	11.4237	26.2145	44.4966	36.8807	44.8931	8.84467	56.8586	12.4313
CDX2	24.7414	53.4217	68.5668	49.6913	98.7426	41.0599	61.6929	58.2887	77.5014	23.161	69.1299	46.7112	35.0581	68.6094	28.5786	102.364	125.003	62.41	16.1092	38.9863	27.1361	57.5234	135.169	7.35167	116.751	87.987	66.6669	74.4594	53.1606	77.5311	57.4053	14.8478	110.731	107.784	31.8309
ADRM1	53.1107	130.242	121.346	86.898	64.696	45.0335	89.0692	55.7705	122.665	60.0954	159.548	41.2409	68.8602	47.6151	38.8925	121.032	107.372	65.3491	104.87	85.7865	39.7428	104.802	96.8104	68.5067	74.8277	120.269	96.07	74.8551	66.9016	100.107	43.6372	72.9492	87.7897	160.855	51.3665
CYSTM1	36.0952	140.487	70.4564	48.7529	33.9195	30.696	36.1416	89.9396	58.6305	135.294	31.7434	51.2169	61.6946	32.056	25.4648	13.9178	64.3717	39.1718	58.3813	14.5489	22.2683	20.4006	100.694	76.6244	54.7142	38.4022	15.1018	52.5465	29.7407	45.0526	27.7195	127.902	36.3957	28.9739	56.2271
IER2	19.2585	31.2306	32.9646	88.9478	31.5431	49.6668	87.8192	23.4529	62.1725	25.626	38.7601	27.8291	27.0569	28.8944	21.4226	32.8064	50.0517	19.3866	50.3229	21.2354	58.6544	32.2321	52.027	41.4013	43.6278	50.1062	121.269	20.6821	122.474	160.189	25.8504	78.3675	42.5218	23.7517	49.4906
HMGB2	18.8143	26.2829	23.4879	34.6519	56.8509	41.8677	43.0976	47.6964	123.341	22.3167	78.7367	48.9422	82.9084	41.1688	30.3421	66.1697	34.3312	56.9523	118.801	74.4614	65.642	182.858	46.7678	64.0435	39.5857	57.1703	41.8854	26.6635	48.1061	70.5819	80.0951	35.3613	38.47	35.5739	58.9314
PCBP1	98.2578	225.626	73.7357	100.887	162.362	92.9028	133.469	83.3207	85.2126	81.4086	128.273	79.4624	90.3643	90.0441	59.3224	112.934	113.541	95.223	181.453	108.09	84.7143	102.394	104.677	83.3758	72.4065	103.944	99.1101	138.592	107.405	105.531	89.8356	83.3597	122.901	141.025	107.317
EIF4EBP1	67.1881	118.366	44.4202	38.2975	194.593	33.6068	19.1534	54.3046	94.6598	65.6749	80.5724	78.0751	47.8981	52.343	41.0012	23.3612	25.8842	56.4043	69.0298	47.1047	34.5471	68.9905	61.8305	71.4972	81.1252	22.2684	31.136	59.4461	38.31	33.528	46.5378	65.1243	35.8119	83.4224	56.3194
YWHAQ	110.291	70.9328	83.2833	86.004	139.269	113.812	82.6154	121.222	90.9061	131.21	116.927	152.558	78.7491	167.639	165.838	97.5993	93.1216	177.717	55.2895	160.823	69.569	67.9044	92.9401	95.5866	107.862	152.707	98.5228	146.082	91.5288	126.618	106.368	77.8544	121.336	123.128	73.1022
NDUFB11	106.991	91.0673	70.6395	64.7321	124.497	41.8238	72.2722	157.073	64.6783	130.213	106.282	60.8657	58.8888	110.693	89.1862	67.1832	106.201	61.0071	89.6545	57.3394	58.7732	113.809	140.669	117.626	153.719	64.3432	75.4549	99.9501	53.7157	89.4787	43.8857	69.5015	97.6805	141.186	42.4652
UBE2C	37.0862	48.7928	84.769	45.3675	117.342	53.0435	25.4448	99.4586	140.347	103.473	126.18	44.9591	70.0321	67.112	44.523	73.4617	81.3962	81.6543	64.8717	80.5531	28.2405	152.495	130.726	56.8694	62.1596	114.318	68.0829	70.3737	76.8258	102.169	65.3171	38.6026	71.9706	92.6605	35.6768
IGHJ2	4.25799	164.695	0	4.35948	10.0607	17.4053	0.482568	16.0589	0	48.6285	59.7005	2.81793	0.618111	18.7658	1.07162	6.60341	51.4393	85.4565	9.16283	4.9301	1.99403	0	36.3463	0	3.90662	1.23108	3.56054	13.4691	8.68695	1.12616	2.90703	1.36382	0	13.0326	20.3091
MAPRE1	59.4267	21.596	69.8154	95.5862	61.0096	58.8406	58.5867	77.3442	93.2549	40.126	153.409	41.2359	91.0949	65.7934	47.8638	106.397	70.8226	90.6183	25.3319	124.322	48.3463	79.2959	74.2723	40.5	49.1016	104.914	107.244	51.3249	49.7785	140.994	84.6597	54.3177	133.228	96.3491	46.1969
APMAP	57.1493	26.7328	113.146	23.8333	47.2799	49.2854	72.6322	58.378	82.2943	41.509	29.8867	49.1597	48.0817	76.5689	47.5949	153.656	101.188	75.7787	26.5469	106.606	41.049	66.0041	70.2834	46.8055	81.9117	108.167	137.935	104.317	37.9108	70.6431	57.5547	63.0676	114.686	94.4005	49.195
HSPE1	43.2079	20.9516	37.9105	63.3786	49.0139	66.2367	70.4066	56.9286	137.604	96.3391	106.448	119.68	97.7422	88.7543	53.7653	65.0671	35.7863	63.4247	56.68	86.0935	59.4104	169.336	54.639	92.5495	61.0358	84.7555	73.9323	38.2105	113.972	130.391	97.948	89.0099	76.339	52.5896	46.3449
PRDX4	123.36	59.5024	47.4079	64.1092	112.105	31.2483	48.3024	133.159	51.5768	89.3328	95.1897	124.621	60.7892	119.093	94.737	78.7094	103.093	64.9686	48.2063	79.213	63.9754	150.657	72.7181	148.07	104.826	92.4264	73.1366	71.232	49.8674	83.7807	49.6476	59.6699	68.653	139.021	47.3001
CPNE1	40.3555	53.3217	107.354	123.896	95.9091	55.5703	52.8856	31.0911	89.5939	24.0935	116.096	41.8316	78.6351	81.6391	19.9776	111.683	92.93	61.8495	52.7754	112.403	53.1093	69.4328	103.545	22.9364	61.5401	72.7054	116.721	104.257	48.6312	123.489	60.6115	32.2554	97.1195	73.1602	24.3973
ILF2	95.5163	57.3734	65.4652	69.5592	136.542	125.824	97.3049	97.4016	92.4434	92.159	100.436	125.764	123.678	134.695	124.103	87.0016	89.7673	138.912	73.5655	124.02	108.804	136.242	70.7486	50.0097	66.9504	108.253	56.3859	119.62	114.937	65.8857	190.774	58.9382	63.1152	136.544	69.1392
IL32	44.2692	31.5544	113.57	76.5063	54.9587	28.4714	136.11	66.8345	57.1604	39.043	117.833	26.4193	42.0477	39.1937	13.562	68.7236	66.4195	40.9863	110.454	126.195	20.6232	5.66473	78.5597	49.7511	80.1752	60.1409	48.9331	36.948	83.6692	83.2205	52.4299	56.2	20.7283	48.9775	71.8528
ZNF703	35.7544	101.553	69.9509	66.7913	128.286	47.9911	35.9582	72.3937	131.39	87.3158	96.161	61.0619	48.1023	52.7285	7.72884	28.3115	42.757	87.7042	74.977	38.4869	94.6488	104.816	128.107	101.956	114.174	38.3971	85.9492	81.2487	46.9905	61.7778	64.2308	108.845	115.016	79.83	32.8654
CMPK1	80.6173	13.3821	46.7349	78.7185	47.4677	37.4739	37.3661	93.8226	66.0633	80.503	36.4271	130.435	87.7879	104.636	137.042	73.1374	54.5313	57.9266	8.49626	40.159	74.5707	151.254	31.7951	72.5092	84.8857	66.081	39.8489	34.1372	46.3059	64.4611	45.4729	90.0934	78.6039	53.3746	56.0657
IGHV3_11	1.87243	12.7807	1.20958	19.2142	30.4776	4.93475	6.15402	12.8486	3.98714	14.3234	148.062	6.94823	42.6066	8.93988	12.1934	28.5845	65.1274	37.6813	3.93774	71.2936	14.1943	1.99593	0.409824	0.190533	3.32848	5.44744	19.0063	9.62483	48.5238	5.61255	12.5705	2.54887	0	2.50733	105.061
RP11_343H5.4	1.12497	5.42941	61.6954	2.6653	4.29588	0.44005	0.115906	2.99997	3.1629	4.84823	4.24514	5.55962	0.445383	180.124	1.22259	0.148691	2.98577	3.23497	2.30081	0.182175	1.49667	0.769524	0.447684	0.260168	6.68547	2.58725	0.190042	47.255	0.645813	0.540973	7.79685	3.43947	0.102005	0.912984	1.30981
VAMP8	146.805	110.083	99.7116	127.981	104.808	118.367	173.095	129.243	114.525	72.6267	151.157	186.136	75.4196	155.81	134.02	70.388	103.301	159.102	81.555	70.8739	82.3756	92.4818	127.077	135.661	141.432	140.205	72.0644	134.469	125.239	116.45	93.4479	149.741	62.4375	111.352	87.354
LAD1	43.6538	137.732	103.37	78.7985	94.9776	127.411	94.6299	66.7437	127.807	167.187	83.8785	86.2096	94.7771	71.5127	71.338	95.4909	68.4755	81.0994	85.5063	49.3406	98.292	70.6541	134.067	111.156	122.156	116.705	79.0978	117.86	157.086	68.836	82.7045	171.998	105.624	102.342	43.796
AXIN2	7.95671	18.3369	22.5356	36.3625	48.4406	50.844	46.7155	36.2723	13.9064	21.9657	42.9229	17.5805	6.63624	33.6727	44.0963	18.1963	21.0193	96.9542	24.9978	24.192	49.7118	11.2747	34.283	0.7674	58.1523	48.9705	40.5339	65.5743	7.55297	29.8927	43.3114	6.27854	176.926	28.1941	2.86654
MRPL41	126.112	117.893	75.0124	16.2973	56.7469	38.8029	53.9849	115.503	32.9654	95.2708	31.0889	28.7956	20.7062	56.5893	24.418	20.0496	59.6647	56.3773	61.1973	11.8291	25.224	23.7919	94.3122	31.7606	102.618	24.2596	21.9902	66.4397	26.641	33.2399	35.9747	37.8569	39.9682	62.6948	15.6517
APRT	83.6294	192.263	82.7477	45.1603	131.604	71.9155	60.3748	87.8444	111.074	63.4824	62.8008	81.5849	66.6011	118.948	57.5168	58.0628	55.8062	72.9747	125.837	50.2471	59.8961	115.565	78.5118	59.9065	103.009	122.316	38.497	117.925	75.4241	81.8156	86.9154	76.9759	36.035	76.1138	94.9208
LAPTM4A	169.463	80.3664	131.261	158.026	118.05	126.799	163.585	141.561	134.016	141.515	122.826	202.878	129.409	156.527	121.843	139.232	182.057	117.353	71.9174	188.033	128.999	60.8229	139.757	160.782	110.811	135.491	117.354	143.76	163.606	137.453	106.551	97.838	100.252	128.359	87.7446
ALDH1B1	73.704	31.0179	53.9288	51.4607	114.532	46.4391	61.2852	88.1848	44.8368	32.7255	69.3318	31.4066	36.2093	186.189	60.5951	97.5758	46.9653	55.6113	19.0016	43.628	35.5777	29.2824	51.4333	61.1984	65.9921	56.4785	88.6489	53.6503	44.2278	39.9125	75.665	37.3945	107.748	54.5405	31.0129
H2AC16	0.338039	0.854574	0.111985	0.104878	0.29582	0.12121	0	0.118047	0	1.94243	0.155907	0.159795	0.163571	0.183927	187.023	0.109217	0.340311	0.122905	0.220433	0.100358	0.329801	0.282616	0.369937	0	0	0.16289	0.0523461	0.50919	0.218937	0.149009	0.25643	0.120303	0	0.574805	0.049763
CAPG	74.7223	87.2362	73.9916	105.272	44.1484	64.4824	104.359	44.4349	43.1028	85.1368	73.1483	118.935	57.2437	82.4726	106.094	51.4177	57.0298	46.1523	125.111	77.6108	45.8787	11.4604	74.0589	170.366	30.4483	66.0909	49.9031	72.8255	82.1559	76.4482	42.5413	83.0874	22.4059	62.9301	36.7957
TTYH3	53.9648	203.752	31.2285	30.1545	35.8882	35.713	46.2484	35.4471	36.2468	30.2349	32.8168	23.7885	28.0985	31.2118	9.07825	47.6283	43.0532	33.2176	19.1028	27.5005	25.6813	10.9878	46.7459	80.296	24.2537	52.0515	32.4037	37.3516	55.8909	35.4063	34.62	51.73	21.8282	49.9785	38.3798
IL1RN	188.285	6.20603	2.17617	3.92422	3.42774	4.95959	4.64724	2.30822	1.30323	16.2505	10.8706	7.19418	8.37108	10.2675	3.15759	22.8914	12.0488	2.44771	13.7156	7.17105	2.53173	0.216041	1.94978	21.0705	2.07449	2.62965	2.04709	2.18181	12.9288	2.14625	1.25352	20.4668	2.34677	1.94261	3.41765
CFD	20.2934	27.6209	4.42982	3.50782	13.5094	14.852	52.8361	4.36589	4.62991	179.639	5.81628	4.59091	3.91909	18.9581	9.78138	7.07759	13.4253	6.28473	60.1875	17.8161	6.95789	3.37809	9.87477	4.68311	8.4782	6.52208	4.73056	46.1387	18.0076	5.19152	13.195	6.09366	1.24697	17.8389	7.55388
KRT7	0.778983	0.410271	20.9351	0.689802	1.4628	0.628467	4.21189	0.498721	1.20677	1.67857	0.179638	6.52084	0.628229	0.697577	2.33489	1.09062	0.62084	0.165214	185.886	1.26234	1.235	0.162816	0.165762	4.28262	1.51378	1.45064	0.567955	0.366684	0.735763	0.996752	0.837142	3.53467	0.285965	5.00862	3.12489
CYP2W1	0.271479	20.9324	11.2683	20.4152	35.7828	42.7912	2.64238	0.317871	9.82905	0.671017	11.6076	0.769991	0.533185	126.241	0.924383	3.5833	1.15752	31.3881	0.546712	27.728	1.97246	0.707609	1.0311	5.37873	5.01817	6.62552	109.329	86.4529	1.14806	18.3938	11.6295	0.179023	61.3303	9.28684	0.0493682
ATP5F1C	90.1082	58.7661	72.3157	86.5272	109.66	88.7584	51.8593	159.481	96.0795	207.705	87.9297	116.068	110.037	78.7004	117.953	50.4419	108.979	106.197	66.5929	60.1023	60.1809	134.314	73.9844	94.2776	113.625	101.315	57.347	111.004	111.696	104.356	81.6486	102.16	106.224	77.3066	84.4746
HEPACAM2	80.3979	2.68263	0.868503	8.26662	9.4345	12.988	0.111168	9.30463	0.0723363	2.65168	0.271441	169.556	6.29114	38.0338	1.71684	0.777889	0.610449	8.28693	1.60491	0.190612	26.768	0.216201	2.65437	3.32105	0.777234	4.09284	4.86338	5.35942	3.01477	0.613197	1.2379	2.74192	0.524751	3.54814	24.0542
UGT2B17	1.10868	0.0808492	26.4654	23.5653	66.4408	25.2053	0.736979	2.70268	0	1.12558	0	14.0092	6.91737	175.331	1.98536	0	0.042928	0.534875	0	0.0189893	4.73018	4.07302	6.39312	0	10.612	8.98442	0	1.05981	1.00458	0	0.194082	7.27282	11.4301	2.36557	0.0376637
RPS3AP5	1.29451	1.36357	0.643265	45.685	3.46931	1.04438	1.0392	3.78598	34.2377	93.388	0.845811	11.8817	1.40938	154.251	0.814483	0.653504	2.17202	2.1768	1.47725	2.66622	1.38926	2.81841	0.708332	0.905612	47.5694	0.916184	22.6017	2.19367	0.707411	0.974817	2.76186	1.18054	0.484181	2.26999	0.476416
FCGRT	68.8918	107.617	61.3694	98.968	93.5519	46.7793	68.7321	25.5808	26.4058	44.3725	31.25	25.9244	55.6647	97.9971	37.9173	72.5707	92.9325	47.2251	25.6694	39.6204	24.9968	31.145	94.357	58.0783	37.3381	65.5308	98.0782	91.6879	24.6394	78.3985	65.446	23.7925	52.4079	148.028	26.6851
SPRR1A	3.44424	0	0.163	0.0763276	0.430583	2.82284	0	0	0	77.2211	0.226932	1.7832	0.714262	0.937004	0	0.0794855	0.330227	0.178894	1.44384	0.365193	0	0	0	12.9342	0	0.474192	0.152385	15.0084	0.876355	0	0	169.942	0.0817927	0.209165	4.56327
MGAT4B	41.261	203.913	101.155	54.7221	56.9016	58.749	62.2475	83.9199	60.5799	48.7182	53.745	39.535	44.3492	56.6163	29.2768	35.4508	83.6365	91.2235	37.9077	23.6035	60.256	54.3785	102.127	45.8688	72.4406	63.7596	40.9007	79.7443	43.9919	62.983	58.5865	49.7527	79.4663	76.7211	63.0731
TSPAN13	75.763	34.3046	13.5157	39.4285	35.6247	25.5312	33.8831	79.8933	76.3589	103.939	67.0295	106.68	91.7139	48.7684	26.1082	21.0751	23.2124	31.1006	13.4581	21.1746	76.3684	57.9644	28.3275	74.7134	28.0191	40.7727	14.7445	30.4802	108.965	32.317	64.7983	94.5049	10.4561	19.7306	97.8195
MORF4L2	137.298	23.0621	58.9183	104.583	84.0978	139.111	86.7187	124.969	76.2991	77.8907	101.055	109.132	98.9379	89.4668	157.966	94.9215	97.5119	80.7336	28.9204	114.845	108.33	174.257	65.061	109.275	99.8077	90.7477	93.2733	71.3767	91.4036	137.164	65.117	88.7821	101.113	108.876	78.5229
UQCR10	116.862	112.121	98.2665	59.7751	108.984	56.7717	37.087	125.616	62.127	146.509	74.6989	71.8599	60.5255	120.954	77.5567	40.3468	71.4663	77.7778	130.434	55.8846	45.8361	117.257	89.6667	108.632	137.721	81.8911	42.4311	119.554	49.7942	82.7453	73.3864	87.3329	45.595	111.269	64.1064
TMED2	90.0229	17.0701	76.9659	105.717	85.4476	72.9208	42.6394	124.666	87.6248	161.732	96.0774	158.644	73.624	115.323	121.036	96.9503	86.0186	61.8461	24.6659	109.173	74.6267	99.9128	57.319	80.8511	90.3276	111.673	68.398	73.6704	52.9283	108.202	65.2683	113.445	72.7043	97.8499	96.1657
PMEPA1	7.944	11.2965	89.657	86.9524	6.65185	35.2836	129.152	13.2762	22.2276	21.1766	38.3179	14.3392	14.6723	15.5591	27.8373	97.5393	26.8167	30.9546	7.04575	31.5898	23.791	2.19408	82.9085	46.7291	48.4542	56.81	69.8878	29.2831	10.5887	63.3822	14.2673	7.02581	27.4724	26.6543	9.55394
TUBA1B	57.4044	148.394	47.9751	51.4231	117.363	79.7701	42.0355	130.584	90.396	129.65	111.445	143.487	88.9969	81.7483	104.799	89.183	73.2825	56.8969	113.124	95.8542	53.143	132.516	43.0922	61.1426	31.9864	106.856	47.3433	80.2631	60.8121	90.768	94.1367	79.1997	66.2335	97.5901	92.5039
SLC25A1	50.1353	142.741	120.398	37.0972	88.4687	65.2715	43.9736	48.0081	50.5477	85.9071	64.4871	31.0802	32.0038	65.3342	30.6403	56.622	58.8099	70.4935	153.938	39.8548	27.221	61.0538	85.4554	33.0541	100.433	63.0233	37.434	91.0098	32.2042	72.2226	72.9865	75.6104	40.8807	85.116	49.0881
UBE2L6	39.2239	40.1275	36.6583	30.2889	51.0379	14.8522	48.748	46.7302	30.8004	36.6573	119.736	19.7993	8.17809	35.4836	26.8729	28.4357	35.4495	41.4421	160.722	54.727	29.0255	3.5051	29.5579	33.8522	24.6649	23.0044	21.4148	14.5962	74.3029	14.127	48.0721	20.3255	15.4397	53.0044	85.2331
SLC25A39	76.4718	151.938	69.6722	48.0319	100.497	61.1993	33.8115	59.9706	91.0089	110.509	70.4293	56.6965	38.9785	74.1076	17.5896	54.097	56.2253	83.9044	149.109	55.4867	37.0897	107.078	63.0305	126.813	87.3849	89.2338	64.1082	87.329	50.8481	72.9098	64.3505	78.7693	80.2127	128.549	70.235
RPL14	66.4554	30.4012	67.4232	78.6041	106.041	62.9764	101.57	74.6441	106.117	85.549	70.8395	178.4	109.441	107.109	71.7354	65.2615	91.1563	83.7521	50.3051	68.6305	150.404	119.197	64.2205	67.205	85.5109	86.033	73.6763	89.0075	168.272	109.82	81.401	83.0453	100.448	71.6244	59.4868
SNHG8	26.9153	65.9203	36.7625	42.244	64.3005	44.7453	37.4092	46.1913	29.4081	70.3001	29.5183	74.797	37.5046	60.1446	32.5712	28.9015	83.4137	34.4338	79.4972	38.7785	49.2329	59.6654	53.0821	37.3231	199.348	29.6672	50.5274	99.7307	55.9088	76.1559	59.5055	60.5971	50.365	50.2336	40.8936
EIF4G2	91.5848	28.4433	101.124	108.964	101.428	181.549	152.501	103.403	107.31	68.3224	122.052	147.872	98.1671	100.687	115.791	103.348	79.4932	126.175	46.2029	135.821	118.934	109.38	68.7535	94.7402	90.7871	108.23	87.5672	122.188	106.75	130.957	180.048	99.6411	99.7034	113.98	101.734
OAZ1	178.614	195.341	159.018	128.269	201.86	137.818	129.835	162.157	173.534	208.937	183.684	190.568	142.833	167.328	180.95	126.955	167.969	139.647	203.188	121.818	117.745	139.616	144.61	102.456	174.027	178.745	125.144	156.359	133.802	129.25	137.337	144.823	112.644	227.016	138.281
RPL39P3	2.55479	84.6796	36.675	50.9927	37.6346	5.19104	32.3321	82.3762	29.2156	14.9861	42.2878	72.461	46.3583	73.9049	24.29	32.7419	88.5899	13.6235	69.1377	64.8498	36.2249	127.918	18.9498	50.5493	129.895	32.8287	42.0672	19.8829	35.9888	57.0588	26.1633	46.0668	24.6322	31.8575	7.7726
CANX	127.984	74.1361	120.941	153.884	99.7557	127.137	70.2458	170.897	105.815	81.8318	157.183	145.398	94.1726	112.61	177.473	94.921	136.967	130.108	84.0252	119.037	200.461	154.652	121.516	116.779	136.825	118.411	90.573	91.1576	126.655	161.001	111.396	118.342	145.099	100.549	154.915
SNRPD2	148.216	115.604	120.425	84.1128	148.864	81.318	91.5571	115.808	128.774	196.125	62.7576	177.229	112.196	156.321	119.003	96.2145	139.509	122.045	157.152	82.6221	102.094	153.041	123.987	121.648	147.147	133.257	116.396	118.91	117.76	122.268	84.451	127.459	106.712	183.261	81.8153
SIGMAR1	91.2077	103.742	95.0745	42.1648	123.378	52.8415	50.2671	112.918	85.8898	91.8806	71.6323	56.5844	64.9715	68.3003	31.1228	61.8032	63.7244	64.9519	132.194	48.843	31.8246	134.848	72.1188	50.4269	74.9303	99.2597	42.5961	119.397	60.5058	68.3382	142.355	78.0556	79.5166	130.36	62.7672
FERMT1	10.5027	19.6888	128.113	14.7901	99.0433	52.3288	88.3355	82.9245	32.6569	19.542	41.8348	60.4363	42.038	106.732	57.7675	95.4155	49.4805	20.8745	11.9624	51.7279	55.6177	56.6531	90.6657	31.8976	83.68	71.7357	38.9214	60.8289	31.9588	23.3884	94.5714	44.35	71.5969	68.1088	18.9365
TYMP	62.5834	13.9393	19.5673	10.7627	13.9898	9.55838	27.2065	11.9964	7.83016	23.5777	20.6556	4.73169	3.89656	13.8782	21.3479	24.3512	13.3782	14.0477	182.664	31.5915	3.21224	2.35468	11.4028	21.0774	7.67326	9.84897	20.2096	6.67737	17.8173	8.33495	9.32843	5.83753	2.45305	34.4176	20.2226
CCND1	26.4873	25.3219	52.7392	64.2958	34.8291	37.7139	81.9463	26.6252	51.2942	16.9903	45.1735	13.1623	24.9548	28.9881	48.3116	44.7884	34.4277	38.5512	58.3275	77.0361	27.9565	31.6187	39.7727	193.595	36.7805	43.1147	64.4122	64.6842	28.0082	76.864	44.4317	43.8041	56.0239	43.3439	61.0191
PDIA3	168.182	39.8819	75.0247	113.983	96.2551	108.573	89.7923	106.582	115.254	93.5316	100.751	71.5579	127.764	94.1045	123.632	132.138	72.1598	107.71	95.181	144.708	94.5739	161.289	64.1204	166.359	160.383	100.527	106.814	142.308	120.55	100.492	113.351	165.393	100.56	109.473	127.816
MTCO3P12	2.18582	6.54913	11.8272	3.20241	3.61312	3.04797	0.963372	10.3471	5.29475	3.75059	3.13639	8.76362	4.17197	7.00367	0.254681	2.39328	24.7761	15.6296	4.35527	5.80436	3.03297	8.3927	4.87275	180.903	22.1899	4.06683	8.01068	3.1096	8.69073	4.13955	42.0979	4.53775	4.0373	4.64599	2.21668
CXCL10	24.3632	2.33228	3.33069	30.755	13.8896	1.9443	44.0844	14.5962	8.62927	4.78733	36.1238	4.05848	2.70581	3.93378	43.5701	47.7217	9.89419	12.5272	121.806	90.5193	1.16827	2.29817	2.92584	2.41399	2.59113	16.2898	10.7758	5.61538	113.333	3.65172	22.1093	5.44754	0.657263	19.065	30.7156
CEBPB	169.774	97.2974	48.6	43.4084	40.803	44.1286	33.5992	44.8507	33.3442	32.5635	51.9785	15.1862	21.0992	36.0122	12.5636	29.9534	55.2472	33.2629	50.6451	32.6859	17.984	14.404	36.8171	39.5436	40.2186	31.8689	53.3337	41.7923	47.6839	44.7585	29.0327	17.2946	37.5519	115.692	10.4683
MCM3	28.9356	46.8807	52.1609	26.9152	64.4352	46.1738	41.1053	39.0586	50.4202	99.5134	187.72	26.0661	70.9497	35.389	53.9609	64.7772	36.776	43.2861	76.5314	70.4532	37.2146	40.6691	42.7924	21.2528	46.264	74.6882	34.5103	35.2389	66.7534	69.0745	103.138	27.5384	46.5096	52.2351	61.2318
FABP4	0.348935	0.120289	0.662042	0.5905	0.0832789	0.545965	178.477	0.0332324	0.209074	0.136708	0.0438908	0.104966	0.230242	0.207115	8.28279	0.584184	0.351281	0.311399	0.558505	18.4349	0.0928452	0.159123	0.208288	19.109	0	0.538816	0.36841	1.03926	17.5197	0.335589	9.92612	0.0169338	0.284751	0.242727	0.434286
CLTA	163.61	72.9117	112.396	50.5829	88.5682	83.3763	127.822	186.695	73.1388	123.195	83.6038	92.2059	83.1725	103.898	68.2206	64.6905	102.739	85.2142	83.8575	53.6803	56.318	95.6774	103.109	92.1826	85.3772	85.5624	53.2092	124.602	111.692	69.0539	93.1437	77.3478	88.2658	115.307	42.8696
FBXW5	83.1328	178.423	60.8724	26.3246	76.3609	47.0202	48.9293	50.829	28.4577	51.1001	30.1836	29.2434	24.9465	46.6217	37.7749	31.7561	52.9019	38.9294	115.121	24.6748	35.6074	33.8691	58.9379	44.6246	77.1786	41.6586	27.5116	80.1493	30.0698	38.2839	37.59	39.0139	29.5676	58.2112	66.1337
CD164	45.5712	34.1942	49.1247	112.432	48.0248	53.9535	57.4687	90.8539	70.3642	35.9344	77.6924	104.256	167.916	70.3262	81.2631	72.1159	62.8842	72.4105	13.1804	88.6282	114.695	59.0155	72.3437	60.9304	50.5009	63.5688	56.8427	65.6329	94.4927	73.0964	57.6958	83.6677	49.8989	40.9733	137.475
DNPH1	46.1252	131.697	56.7553	31.6051	86.3095	18.978	34.4283	68.0669	40.8435	77.1773	70.6829	39.6056	42.17	51.2343	28.8651	39.0592	61.878	37.2115	160.751	31.1582	23.4753	104.582	47.3762	22.0439	68.1346	49.8428	40.5022	51.869	46.0326	34.7927	47.2443	33.1142	33.4264	58.101	34.4983
DCTPP1	53.05	64.4009	56.4531	54.5648	118.574	49.3227	33.7596	143.285	38.6402	125.962	50.291	96.4701	66.6825	118.712	46.8069	44.3611	62.6837	71.1844	33.9453	38.3806	25.7584	54.8431	55.1747	22.0033	55.1548	112.23	39.5175	70.0581	35.8645	43.6826	60.428	36.9769	45.8442	68.5482	42.6392
SOCS3	180.193	25.8171	7.95207	44.6089	40.5455	21.3785	46.6443	18.5637	37.9555	14.2226	24.1665	12.442	6.85394	31.528	16.754	33.0394	57.8049	14.2926	17.0155	24.3944	15.3884	9.89211	9.53636	26.9312	10.0309	28.326	35.1545	13.4677	58.2295	43.3455	19.6468	11.007	3.86107	13.7572	30.3797
XRCC6	99.7715	46.4412	90.416	105.424	131.762	77.6105	91.4525	102.238	64.5409	167.496	133.799	96.5932	85.1053	133.904	136.226	127.428	57.2444	120.049	94.5214	130.828	64.7429	144.977	75.0803	81.7006	98.9155	154.252	83.3705	113.095	53.5539	130.383	125.19	73.133	116.075	109.445	105.558
GUCA2A	4.82522	53.2202	4.48609	115.755	39.5357	42.6124	2.91067	9.29478	3.74847	25.7421	3.44585	10.8161	33.7235	25.7882	11.6051	3.96031	22.7996	17.9115	0.0761251	2.11414	20.4554	18.4137	41.9888	6.45427	26.598	40.3897	12.2926	118.256	2.7597	24.5631	2.30247	12.7545	1.16436	47.8396	87.9887
ITGA6	56.0096	18.7553	42.0564	52.3871	55.2814	84.7347	60.3543	50.3762	79.0317	58.0083	48.5946	75.3537	69.0657	70.0979	114.707	82.5396	40.9435	101.608	19.4332	52.6743	60.3401	59.43	53.3576	41.9607	63.0687	55.8388	71.5534	67.725	42.2407	100.236	78.1783	65.5017	190.765	48.3487	64.044
THBS2	103.754	3.53506	52.4447	42.0964	7.63297	17.1568	48.8887	3.90894	22.7286	10.203	37.7763	0.939163	5.17524	7.01701	56.4603	123.848	16.7465	3.39024	10.1568	67.6542	4.88299	2.70566	6.77267	67.4895	1.57193	18.103	41.4817	5.84976	26.2047	35.0978	15.9507	2.17659	2.89989	12.8452	7.65216
CAP1	134.649	55.6664	102.767	106.976	84.8307	104.263	86.4392	97.4191	113.94	143.483	79.1464	173.388	114.376	95.9448	193.428	110.215	123.877	73.8833	58.329	100.215	99.2785	84.6453	72.7816	81.6451	77.7504	125.086	66.2253	114.629	97.6829	94.5605	88.7811	135.249	81.2546	76.6716	119.495
ATP6V0B	100.968	54.122	50.3594	25.7912	61.5654	32.9203	24.5115	70.6713	44.3184	89.9828	19.8403	90.7677	22.5038	83.3659	29.4463	30.8833	61.795	41.3876	61.1314	23.0118	27.3523	38.3213	23.8813	39.1082	53.2428	44.9289	18.0114	73.2658	20.0562	24.8488	33.0982	38.6725	22.5838	157.65	42.8536
RPL3P4	16.7501	42.6095	44.1141	29.9627	56.7545	12.5001	24.2037	58.4566	35.4551	37.2213	23.9485	54.6836	52.6578	68.3528	12.7784	19.3302	70.8232	22.7234	83.968	30.9093	33.3988	50.0199	24.059	69.4558	174.209	23.306	17.2649	57.2424	42.004	30.6415	66.8274	51.9734	21.1443	38.5843	21.9148
PRPF6	29.6045	82.3805	93.6009	108.58	61.8715	46.9626	93.5732	52.3819	88.1607	40.7989	143.638	26.2971	84.0185	49.8193	39.633	128.329	90.6552	66.5812	81.4223	71.2759	52.3898	70.0681	121.871	50.4198	76.2292	54.3946	94.9733	46.2972	38.4208	104.571	46.7634	36.5698	97.4991	67.3836	40.6621
CBX3	38.7775	15.848	34.7453	68.8947	30.6613	37.1661	67.6515	51.4404	104.367	48.1531	78.7557	65.6547	69.1592	54.2162	60.3589	74.33	31.3535	43.2434	26.1795	62.824	50.3534	167.28	35.8059	68.0625	33.365	115.366	52.4562	24.6744	66.0009	59.6665	96.912	61.5055	48.1033	30.7623	40.7024
KDELR2	133.415	116.607	83.575	115.113	67.6128	67.8596	72.1109	106.226	117.676	91.0933	130.728	109.986	131.387	78.9046	46.5486	65.1309	80.3346	66.8837	49.6008	82.0497	97.0043	157.634	89.7332	110.05	84.8599	117.607	78.1995	59.6825	163.06	83.2418	141.581	121.326	71.1781	85.4903	79.7567
CD55	97.6607	8.66668	27.1916	47.9238	13.0417	33.5656	23.8067	28.0116	24.8814	59.7681	14.5122	103.778	64.7036	20.3697	21.4393	36.9643	56.5282	11.8134	29.3146	20.8921	95.3747	5.80989	58.0561	53.2267	16.8536	35.9498	27.4294	15.3069	44.8879	19.4527	10.3982	30.2779	18.5395	19.2426	125.972
SLC7A5	18.8611	165.624	44.65	40.079	51.9544	28.1596	16.0662	31.5605	53.8171	26.2536	58.5728	8.70856	42.858	28.3115	12.6128	39.6612	13.7547	36.4933	53.9317	47.6947	20.727	56.7316	15.1973	41.6233	53.6545	68.3399	42.6962	40.3703	16.8775	40.3608	81.6199	21.2631	62.3798	79.3977	89.7885
ARF4	123.941	24.9783	75.1308	119.545	67.604	71.4624	110.112	78.6078	101.892	76.5215	100.27	155.89	126.276	85.3052	80.2042	73.7451	80.4686	91.3168	33.9845	101.201	171.068	76.6418	54.2884	88.7851	82.6081	91.0778	59.314	83.1871	79.6014	106.748	91.1266	97.0906	50.5847	60.109	80.6994
REPIN1	27.2899	151.489	61.2202	46.727	119.671	60.1258	50.6027	58.447	58.1398	35.4985	79.6438	20.7801	42.3948	106.388	35.5393	47.2061	45.7698	51.5327	53.2099	37.3877	37.905	31.9857	63.4725	46.0788	67.4562	49.3958	70.9113	87.6485	28.0021	41.3412	74.7645	39.1483	110.121	100.401	30.1619
SOX9	15.44	67.5678	50.4074	72.3312	46.7097	59.051	79.9869	43.5982	91.9907	33.2704	51.5501	43.191	60.4037	50.6533	15.5136	65.4631	73.4477	36.2967	131.509	41.0796	115.29	12.6592	65.7405	65.5418	63.3568	41.8056	73.96	71.1198	59.3494	151.255	48.122	82.6092	56.745	57.7375	91.8502
TMED9	122.595	187.056	133.022	69.9505	83.4766	86.759	85.2461	91.4918	114.484	56.0409	98.6623	107.772	65.7326	94.7087	58.4876	70.0476	125.703	91.8718	103.655	63.1942	122.069	71.8983	103.736	92.7815	129.942	66.3509	51.3289	113.65	94.6817	129.705	41.2815	103.81	65.3741	95.2198	105.88
CYCS	60.3787	18.7503	34.2838	53.3915	32.6053	30.0861	25.8424	96.9691	82.5366	70.48	84.4953	57.0226	89.4662	47.9644	51.1357	38.7667	33.6581	37.3776	9.89339	38.7506	37.5488	149.482	32.8152	55.5352	44.7469	88.4797	42.4549	28.3645	88.3732	35.9876	90.2743	99.5438	46.8734	30.9679	51.1629
SNHG6	47.7987	26.8876	59.9271	58.0408	47.314	26.358	34.7728	70.2768	98.6456	44.4588	45.7448	152.727	44.5912	61.7624	37.4027	62.2836	89.2687	32.2656	56.2715	53.389	56.8338	113.532	39.6399	53.842	82.0234	51.413	68.051	32.3757	134.186	73.1026	89.7862	77.8379	33.8964	83.6023	44.8224
SPINT1	56.0977	157.209	75.9428	83.7313	59.819	73.2822	83.7679	60.7868	60.4514	45.4884	36.8171	33.5865	66.2074	52.5389	47.4254	62.4141	57.532	66.8475	58.7604	44.9861	50.0663	45.0972	83.8982	93.4235	116.068	62.552	56.4482	163.954	37.8287	49.0813	54.8982	97.0742	65.5413	88.1558	77.6643
CALM3	72.6015	165.039	73.9301	77.7243	103.925	80.371	80.6388	66.2296	108.975	103.528	78.9106	53.6602	76.4584	48.5403	30.2631	76.1526	39.2558	92.1377	126.555	74.945	54.3896	101.27	94.7958	68.1261	69.9953	99.0309	56.7063	65.1168	79.22	89.174	79.9182	100.102	79.0014	151.466	142.151
RP11_431J24.2	0.254291	0	1.26362	3.26287	0.143057	0.195387	3.41717	0.570866	0.0552536	0	0.083773	0.154552	0.0527347	7.38249	4.75416	8.32739	0.109715	42.1994	0.390867	0.242663	1.042	23.1278	0.715596	1.62649	0.333297	2.91459	1.45135	0.0410402	0.0529382	0.288238	2.35615	0.0969628	169.607	6.11538	0.0481301
NONO	61.9896	53.4784	71.6286	106.824	91.2572	141.367	96.1161	110.248	72.4027	77.3726	123.477	75.7582	103.434	72.0578	144.428	110.907	114.156	86.3987	66.9945	117.055	85.2715	168.061	36.7584	112.665	105.037	88.8868	106.433	94.6863	87.6274	122.856	66.5944	63.338	145.704	127.036	71.4498
GNAS	62.2124	46.9607	100.969	41.8203	90.5097	72.4867	92.7086	57.0396	59.8332	61.333	114.243	47.1044	74.5173	74.0468	26.8539	107.902	47.044	70.8894	63.2102	114.377	80.2698	66.1293	142.027	74.273	16.2729	93.3181	104.732	103.954	30.1939	43.6711	60.402	28.1509	80.7857	93.3484	36.9334
EIF3K	112.005	146.758	86.6517	45.2679	90.3716	80.7658	80.1953	91.6241	78.1385	142.707	35.0811	69.8546	84.3521	90.3539	75.3312	42.8225	108.568	110.759	132.562	38.1369	57.2923	81.336	91.5889	70.7642	144.39	64.0903	50.8713	89.2565	71.097	55.8605	59.2489	82.2821	67.8385	102.676	58.4819
SNORA7B	0	0	0.316619	0.593049	0	0	0	0	0.161521	0	0	0.301197	0	0	172.585	0.154396	0	0.347493	0	0.141873	0.559476	0	0	0	0	0.115137	0.148	0	0.154752	0.140432	0	0.170068	0.317756	0	0.281394
CNN1	29.205	3.99403	16.6924	16.6395	5.05379	7.57349	10.2738	2.08902	9.752	7.00709	4.49933	7.12033	4.26405	7.57383	51.0821	54.043	3.25824	1.65634	1.87544	81.3407	2.98103	2.61608	5.62338	150.55	1.58322	38.3331	6.4773	4.64409	6.48967	8.26241	3.96197	3.71747	15.8574	6.5336	6.96379
H1_10	113.484	116.852	72.2209	31.4529	99.6326	90.9404	46.324	64.9863	63.7339	94.5355	64.1718	68.6058	48.0101	88.2075	24.1274	43.0931	52.1834	137.469	100.226	62.3803	70.4738	35.3766	87.1797	47.9316	67.198	67.5204	49.3619	82.5943	32.4728	56.3583	90.4788	35.7652	44.3732	123.854	27.2395
CTSK	99.9713	16.2851	78.8076	79.1356	30.5584	36.7805	82.2355	30.0186	31.1131	27.5596	37.5357	24.4498	20.474	51.847	73.9741	80.1009	39.1705	37.1412	28.6013	138.701	18.7515	10.8007	24.4235	29.6348	10.0119	54.076	65.0848	26.9361	49.4161	53.1812	41.4965	9.38315	6.05058	36.9015	25.8375
TMEM160	54.7026	98.9476	32.5927	5.50181	53.3065	46.1985	10.0298	43.1036	10.1251	72.0343	5.14447	4.16769	4.55706	22.2955	6.59781	6.99185	33.7549	58.7195	81.2731	3.50981	4.37904	6.50549	69.3668	2.92251	45.5007	11.8763	10.9842	61.6483	5.32086	9.45092	9.42411	5.277	11.1919	88.332	3.86418
POF1B	29.1483	12.3508	26.5764	56.2807	23.4015	64.7908	33.8629	75.9734	18.2943	52.5425	67.5219	57.9365	88.4158	58.3342	170.291	48.2222	49.5046	54.7633	10.6326	23.6606	73.6494	64.3692	14.8308	27.1887	45.8953	55.5075	40.6947	29.9746	22.6798	62.3394	35.3558	43.4477	49.1505	26.9127	39.8807
GNG5	74.8272	95.6904	88.6137	81.9149	90.5385	58.5162	65.0807	122.406	139.231	121.251	66.1755	145.873	82.1176	122.01	67.3752	56.6634	53.5209	78.6637	75.1783	72.8875	98.7475	49.2914	70.0342	106.919	94.3105	107.365	53.6871	136.452	167.577	97.4601	73.0453	80.5487	77.9296	118.637	79.8455
SET	61.3353	28.0066	67.7987	78.0329	65.0694	61.3737	128.383	90.5264	125.728	64.9111	98.0861	78.7386	117.179	76.0259	125.741	106.364	68.555	66.6017	62.0934	115.841	91.0587	176.246	67.1788	85.3056	66.9607	98.3942	79.5625	61.6992	102.816	95.8211	122.171	72.8238	109	49.6406	106.824
FKBP1A	66.7768	48.5895	124.823	47.7345	54.4068	33.1988	86.9072	48.0486	51.4543	42.3049	54.7172	66.918	97.7724	77.8229	37.4955	81.5221	106.305	32.2572	47.9711	145.519	62.5376	101.256	57.7893	78.7214	85.9639	138.683	61.7241	64.9762	76.6767	46.2362	80.6569	89.9256	40.226	95.5926	42.9462
NPDC1	105.813	78.8798	80.2858	31.7598	100.053	68.9209	105.738	38.2733	53.7783	104.853	34.3034	64.0003	40.1743	76.8388	15.8703	40.4914	44.597	32.4187	66.5474	15.8224	73.543	17.1925	93.5062	60.1418	60.305	41.2116	33.4925	79.0906	52.2792	17.3948	35.6605	67.1096	9.15797	12.1739	81.9288
MMP11	12.8674	12.0255	110.875	35.9016	9.39986	16.5012	133.593	5.28816	52.5412	17.6151	9.16627	2.25671	8.02924	25.8703	68.4549	46.6828	7.0454	11.4408	24.8543	36.5605	10.8427	8.7049	29.6145	19.083	3.44396	46.704	41.3627	14.0148	17.0887	21.5151	15.7708	7.43531	6.02873	25.2477	4.16755
COL5A2	118.598	6.87559	54.3975	38.5645	12.0384	19.644	57.004	12.2983	22.398	11.6744	49.2359	5.21282	12.3743	12.2223	70.5975	114.125	19.9043	16.1118	10.3446	69.8729	10.8964	9.30481	10.7745	50.637	3.62656	26.0993	44.2603	10.5285	30.2398	44.6404	19.9907	5.95613	5.50557	18.5381	16.1079
SNORA84	0.332955	0.420862	0.661805	0.309902	1.31117	0	0.188673	0	0	0	0.153563	0.157392	0	0	170.524	0	0.335193	0	0.651356	0.148274	0.38981	0.556731	1.4575	0	1.5274	0.240661	1.23742	0	0	0.293536	0.378861	0.355482	0.664181	0	0
CHCHD10	50.1766	140.43	71.2898	19.3053	56.5472	19.5445	14.4841	70.646	45.4805	73.3907	43.3106	33.3084	35.7814	90.1945	33.8852	10.1309	51.235	38.4636	91.5352	15.3848	30.4016	70.3566	54.4482	51.5552	105.717	24.4414	16.5938	29.6489	28.6122	21.874	38.6065	71.4574	42.7228	32.7636	35.0873
CCT6A	61.6512	40.7793	65.1859	80.0724	58.0542	61.3974	82.3372	81.0826	86.4329	93.8932	98.5957	49.438	90.1717	74.8124	80.8437	102.382	55.6773	73.189	46.7795	87.0508	56.2571	178.788	50.0519	71.5999	55.2906	122.214	81.2809	65.6609	78.8628	69.6639	157.34	76.7663	98.2657	85.5009	51.8375
RAMP1	54.3311	16.239	7.45389	4.69285	7.58405	2.70217	9.86254	0.827092	3.3113	3.55706	0.777894	14.5718	6.51171	2.54807	11.47	9.82619	4.51587	1.29169	142.863	13.9193	11.3437	0.720051	2.19924	93.5364	0.781958	11.348	4.33446	2.31085	24.2822	2.16714	1.63334	37.873	1.9507	3.66124	3.59758
MRPL15	75.218	23.17	56.5738	47.2039	103.421	30.7171	26.6105	86.5523	103.246	104.155	70.566	99.1998	55.0809	129.485	61.7598	51.6796	59.5907	73.0809	33.7502	51.5777	55.0442	140.863	42.2769	50.7552	57.7367	82.694	31.9549	54.1024	60.3776	47.2023	105.6	61.6692	40.3854	66.3375	47.8495
TNS4	4.0656	15.5209	13.6924	11.7775	37.837	83.3203	32.8385	17.5922	15.193	28.034	1.70655	8.15388	21.3063	12.8997	7.33486	8.63845	13.2353	10.7425	159.936	5.59836	27.4359	33.1806	28.1752	55.0411	32.4603	28.7358	13.1955	19.5281	38.9249	26.8578	31.1771	48.9519	35.1376	4.91691	40.651
GGCT	31.8882	23.904	35.8529	32.2483	25.0787	20.4024	25.942	38.4908	63.7692	49.5035	49.7743	34.5129	56.0318	28.2434	30.6884	50.6492	27.5803	28.8539	18.8233	34.4891	20.7444	170.079	27.1289	42.5216	35.9351	75.7408	45.8587	22.4609	92.0226	49.7353	58.0873	80.1257	32.2203	26.2393	20.659
NDUFS6	83.0727	127.187	82.8638	24.6137	73.9128	52.9538	34.9165	101.961	51.9739	65.73	45.9009	46.7426	47.8693	71.4861	34.89	25.1144	62.5543	73.1014	116.721	40.3242	45.2346	54.7557	63.5246	41.94	128.558	78.0566	43.8378	53.5792	30.1237	52.6142	44.4156	47.5071	33.575	114.623	36.2294
HOXB9	6.96587	47.3214	34.0008	77.1799	74.9524	71.204	88.4934	95.5348	85.0212	56.2328	63.3448	46.4407	77.2847	57.104	11.8422	36.1122	49.8489	59.8482	65.1993	20.8818	104.272	59.536	108.34	32.5431	91.7731	49.4381	5.88228	79.4516	47.6799	75.1006	111.749	33.6778	76.9818	47.1752	20.7768
TMEM14C	70.8328	61.1865	76.826	95.0548	95.3117	42.8755	68.803	111.293	71.5691	133.634	43.3833	123.983	131.049	137.07	66.4177	70.8979	87.204	59.929	101.156	92.8247	72.2922	31.9779	63.2461	54.527	60.2052	130.176	57.4958	90.8911	63.4244	74.4454	102.799	51.6991	57.7261	89.3076	43.3182
RPS15A	85.304	58.4134	49.0575	130.464	78.9119	38.4849	108.403	85.54	79.5899	64.8052	67.0266	150.651	159.01	103.057	106.668	56.106	95.3956	47.7519	46.1492	81.7072	65.6074	86.3982	51.4221	66.6235	51.3564	82.4065	73.248	71.9522	90.9987	80.1438	57.6764	65.8502	61.1766	62.8839	44.0915
ARPC1B	47.0542	158.738	67.3036	62.0067	36.3469	53.4058	82.4763	46.1125	79.2654	77.1242	113.242	27.9933	59.6469	47.3501	37.7143	44.1411	61.8573	38.918	54.0487	40.6947	25.955	33.5474	48.8149	101.826	47.8632	44.3679	48.7132	28.9682	62.4233	54.4297	57.9361	108.811	43.6463	67.7014	19.0408
TK1	55.7524	104.731	35.4729	15.2487	98.0785	52.7036	13.6727	48.3867	66.8354	92.243	62.8629	30.5055	28.5839	54.9406	19.1486	27.4577	37.0588	64.6789	141.374	33.1252	19.4313	75.2389	62.2373	24.4192	63.9397	64.7125	23.8551	43.7644	28.0527	52.2354	56.1287	31.007	32.1589	63.2418	71.4493
H2BC6	0.458892	0	0.684094	0.0533898	1.80711	0	0.130018	0.48075	0.523478	0.494415	0.529115	0.108462	0.333075	0	166.379	0.111197	0.230988	0.250267	0	0.255446	0.537251	0.575481	1.00439	0.642062	0.394711	0.207305	0.106591	0.129606	1.11454	0.353992	0.261081	0	0.114425	0.292614	0.0506655
RPL23	120.377	69.9987	92.1127	105.031	115.625	90.3313	122.14	97.8282	164.775	106.474	83.0242	127.553	96.8877	114.034	77.3932	95.0763	101.651	114.675	92.2521	121.198	151.684	179.909	101.43	158.109	167.996	99.4313	124.98	121.233	101.642	139.044	93.8497	123.148	159.981	115.49	65.8274
DPM3	71.8354	113.929	57.1706	28.0633	90.5574	32.3952	33.3236	62.9504	20.1413	106.774	22.0328	106.147	40.2031	79.8949	29.7435	30.846	43.5056	45.5059	75.0007	23.6835	46.2185	28.9277	86.1715	44.1555	106.308	74.7967	16.4047	67.7227	55.0559	36.2785	63.5933	46.785	24.5339	56.5654	30.593
TOMM34	26.1145	43.1618	92.8223	65.1535	60.243	27.6295	47.5828	40.8127	75.6727	33.7124	77.2481	30.0902	35.649	37.9294	26.7271	79.3082	46.1157	45.6545	25.6488	65.1577	27.5692	61.2974	52.8567	30.5178	39.9984	129.475	57.3562	58.3255	36.1673	62.7824	144.104	38.9101	91.6669	44.0951	30.426
HNRNPF	87.3001	99.7666	70.1482	78.6834	134.413	165.545	61.2489	121.878	101.635	130.549	105.648	102.549	100.921	73.0275	146.231	86.6294	106.169	126.077	132.156	68.3636	60.196	154.612	87.5827	105.498	105.257	116.948	76.4257	112.79	157.087	130.904	109.173	108.467	61.7647	107.793	120.059
ARHGDIA	91.083	156.085	88.9752	76.3997	100.399	89.1339	96.3461	70.843	97.1991	65.2308	115.881	50.1228	72.355	72.308	15.3179	86.6132	60.5671	73.1095	142.3	78.1412	61.2654	86.1162	101.998	86.8935	112.121	100.611	117.345	51.0102	65.8876	122.184	55.2834	96.9847	123.489	87.484	113.333
ZFAS1	23.099	33.0158	57.8036	89.1778	38.3292	15.3759	62.773	66.0827	96.0214	27.2057	44.9452	167.26	58.9959	83.1111	38.843	59.1304	87.0347	23.4509	65.3493	72.1909	70.4862	62.3261	58.0547	53.8503	66.8619	54.0696	62.4957	65.5962	88.2383	73.9293	44.6151	75.324	95.8484	59.2945	31.7374
FCER1G	160.733	8.41942	14.1983	22.447	14.3513	9.09225	31.2107	12.9456	14.7192	39.8417	51.4198	10.1626	7.83539	45.9643	16.2144	24.0435	13.5499	26.9567	37.3391	59.0998	5.27052	9.81253	6.48503	48.7538	5.58436	17.7804	17.6911	12.4032	32.8906	10.4688	17.5628	4.3895	3.61958	13.5328	28.3007
DHCR24	30.3104	104.864	101.979	25.6709	62.1225	63.8876	39.2994	56.8279	65.7112	66.526	36.4698	76.3987	50.6101	37.3831	95.8456	68.5543	68.4025	58.9278	54.2918	31.0654	30.3688	115.715	26.7623	30.228	80.1464	99.5824	15.0248	94.9236	41.9582	69.5881	101.228	67.1307	42.4637	112.909	67.1514
ARL6IP1	46.2157	20.2309	58.8241	99.8999	64.4553	58.6283	45.026	150.275	69.5895	123.872	73.205	74.9278	108.025	72.1155	110.863	60.2678	77.9493	75.9833	29.2667	78.462	39.5624	99.0956	101.233	111.067	68.3797	83.6389	52.4794	65.7487	78.9483	69.577	83.981	80.7716	43.2584	37.3878	51.3088
HSPA1B	40.4713	23.7132	53.7862	98.211	27.1851	110.69	95.1385	28.8917	69.5271	99.1314	15.1255	42.1321	60.4714	71.0502	40.1188	61.9996	49.1431	36.2501	108.022	46.3558	78.8365	71.5928	52.4602	72.8377	71.5357	66.041	91.0441	43.1816	129.029	61.5337	73.9139	82.9306	30.2484	26.434	46.3283
SNORD94	1.29294	0	0.963724	3.15896	2.54578	9.04031	2.01481	2.03178	1.14715	0	0.596317	0.763985	1.17306	1.31904	166.766	3.28966	3.25407	4.58336	4.42637	4.03045	3.21665	3.78333	0	0.986739	1.1121	1.28499	5.55595	1.46067	5.49539	4.41696	1.1034	2.07061	6.12549	4.12223	0.999256
H2BC13	0.0907439	0.458808	0.541107	0.168922	0.238232	0.292841	0	0.380265	0.230035	0.879916	0.292965	0.214479	0.263457	0.148121	164.946	0.307843	0.0913539	0.593871	0.887606	0.525339	0.690555	0.682794	0.595841	0.138507	0.10407	0.360745	0.548025	0.512582	0.132237	0.320002	0.413021	0	0.0452541	0.578633	0.320604
TLE5	69.9602	186.994	74.9533	44.3405	78.8435	81.892	71.3305	63.4064	95.9883	94.3954	56.7728	78.0312	64.1683	59.7243	15.6087	41.6016	48.544	79.7367	91.1025	40.5054	85.2875	34.0492	102.22	65.5121	57.7071	75.6972	50.0904	76.1373	59.9965	65.966	44.9579	63.6099	64.0553	49.8123	70.0511
H2AC6	28.115	17.7521	27.0445	16.556	12.4761	6.68267	50.9092	11.5703	22.7744	64.387	10.5548	85.929	20.3873	39.7384	141.532	34.9193	18.8426	13.6681	3.01233	18.148	72.9183	5.3159	21.8775	21.2473	15.8021	47.6186	11.581	37.9409	13.9019	11.4452	19.3942	9.6939	3.64095	23.0571	10.6578
RNF43	8.10725	20.9355	37.108	67.8171	49.33	78.2161	48.5955	44.1732	37.3282	17.2662	48.0756	16.3114	17.9274	58.1395	35.7214	54.2947	34.132	66.4315	23.3919	27.9502	40.8817	26.0416	48.4811	7.63727	56.9102	41.5592	65.3809	47.2483	15.2537	81.7582	54.605	29.1895	157.03	53.3292	14.7856
NOP53	53.5608	116.781	41.2991	56.3192	111.251	50.3111	99.0728	54.8526	64.2098	102.265	38.5304	43.1637	73.4669	86.4867	38.0241	48.7284	130.629	55.88	97.2381	32.5843	91.9344	43.4137	126.839	57.5349	103.864	44.4672	79.6805	77.1916	86.1388	63.9767	39.9637	57.7112	93.8685	72.2718	47.466
RPN1	105.982	145.601	115.504	71.5875	127.761	99.865	83.9678	88.4384	178.385	99.7485	101.623	114.288	90.0083	118.737	119.245	92.9084	135.417	128.195	157.94	85.684	120.631	91.7358	75.1934	72.6429	131.036	146.846	64.0918	110.921	59.2133	86.1291	119.887	102.067	65.2784	101.688	88.7261
COX7A2	89.7181	43.5099	70.2283	61.1284	83.9872	44.81	50.6832	144.318	73.1597	76.2333	96.7954	121.199	82.3278	155.36	64.509	44.3403	78.0046	77.4784	53.2087	62.2188	52.2494	111.598	53.6054	43.3027	97.0802	48.4033	36.9804	75.6406	70.8102	60.8353	90.1332	63.8095	48.1321	63.9085	63.4733
GJB1	4.83448	95.7955	53.8951	54.9651	88.0903	83.6338	46.8525	97.7457	27.0421	45.2347	43.644	35.0572	47.4577	75.9215	54.2657	42.6341	122.632	32.2442	4.78696	13.8705	76.7581	73.0431	30.0094	50.0712	79.8716	43.9447	35.9527	42.9994	29.4411	60.9796	19.8623	28.304	51.9543	62.9938	10.7191
CDC42	53.3169	20.5821	37.4416	79.7074	28.8705	35.058	51.7145	72.3865	79.0603	45.47	42.7493	133.517	70.2152	52.6554	146.543	67.0256	55.348	42.8243	26.2323	68.1554	65.793	102.862	27.3153	71.9624	47.4408	95.3789	41.5786	60.3172	45.3646	62.7161	39.0869	73.9606	55.6704	44.4984	75.8087
SERPINB6	56.522	63.4553	60.166	35.081	48.4549	17.0738	44.4563	41.0949	19.1708	93.7977	13.5396	60.3384	69.8297	20.6884	27.4143	56.8816	63.7837	13.4721	144.418	29.32	64.255	4.78734	40.243	35.58	62.7926	81.5259	18.6188	28.87	48.2293	27.7715	35.6417	46.5642	9.43789	23.3947	56.7724
ERH	70.8651	42.3487	38.4099	60.1864	91.7356	39.9598	45.2933	96.4422	106	65.8913	87.8819	105.592	107.584	113.374	78.4802	65.6003	68.2276	49.0364	85.4022	101.575	85.4936	160.355	37.1339	103.74	44.1832	78.1163	51.5439	77.533	77.6819	58.6008	70.4604	59.0171	37.2649	46.8278	60.0637
CAMK2N1	19.0849	45.6787	66.1581	125.274	13.9153	35.5945	72.3251	51.6082	62.0826	33.4068	38.5437	48.7507	73.6127	32.0782	13.3717	59.8202	41.9553	19.7639	26.9995	41.2507	83.7248	73.2949	54.9851	88.2956	71.8385	119.188	35.6687	30.2655	36.6132	56.0447	47.4211	80.6456	100.092	58.8934	39.0838
SERPING1	56.6474	10.8127	48.383	37.5276	18.0694	14.0275	115.174	8.74283	34.2472	19.8233	42.2365	6.30378	13.9879	17.4338	9.47296	73.2465	15.7759	16.6099	70.1843	106.555	14.8426	6.26806	15.7101	59.2622	7.34376	26.3135	40.5274	10.5943	48.4539	24.1414	26.0684	8.14884	4.2415	22.2105	17.098
TPM4	136.708	26.5906	85.9662	97.0604	60.2064	102.525	126.341	68.6499	81.5747	92.983	91.2572	72.7692	94.5308	50.4734	123.001	96.7949	107.116	61.7809	29.0365	126.512	82.9173	57.0545	87.4586	106.374	68.8085	103.288	110.036	66.9986	100.99	113.845	59.5162	110.252	59.1658	48.6288	97.9927
MLEC	32.9142	71.1943	132.174	53.0462	111.234	113.027	46.2605	110.995	58.9653	101.653	70.8015	57.4627	86.4716	107.355	152.742	91.7563	82.6099	69.8335	105.263	56.0461	104.561	63.6841	61.6242	60.9997	116.665	96.4857	49.7333	84.1761	45.8175	76.9133	88.7852	100.722	109.674	82.0616	102.023
HSPA9	66.2801	61.3706	83.5922	61.0446	86.4773	81.5247	37.5637	133.728	87.1261	147.763	109.947	50.2908	70.8797	76.8246	92.6117	43.1525	66.8476	94.7425	62.7163	56.347	44.9154	141.537	85.4379	55.3518	84.4475	51.7039	40.4816	65.0227	42.9622	94.1123	104.903	80.6759	92.3104	79.5232	87.6993
S100A8	162.782	1.11282	1.88114	3.78983	1.2712	1.60995	4.93889	2.49025	0.915016	1.99191	17.4191	2.35134	3.38671	6.03557	4.099	18.9864	6.64722	4.56128	4.21957	24.4839	1.18532	0.588829	0.818936	5.39747	1.76691	2.95899	9.77478	2.63567	20.0138	1.88216	1.85326	0.587463	1.80009	0.898204	6.02647
SNRPC	51.1492	89.5945	74.0623	61.8092	116.94	43.1964	60.9359	70.297	84.2322	95.0857	46.3815	105.928	99.6219	89.4058	55.2006	69.3074	75.4765	73.1142	144.938	101.876	58.6654	145.815	54.1542	36.6805	70.671	107.391	48.8445	104.13	76.306	67.686	88.111	44.6504	48.9065	96.6746	54.2447
LSM2	41.0759	48.1787	47.7695	35.2276	85.8167	26.6706	34.4832	72.5823	39.2117	109.465	21.9599	110.925	45.0343	86.5116	35.0023	33.4769	40.4828	57.0469	125.039	46.3439	31.8915	96.9051	38.2474	20.8988	49.7015	75.9929	31.6698	72.5103	36.5899	33.7116	50.7629	24.9784	35.2278	73.0446	39.5677
PSMB10	32.3579	151.34	26.387	27.882	58.8816	25.7072	34.5459	63.8677	22.7906	23.9971	52.5641	22.0403	25.3596	36.6877	30.5386	15.8555	31.3725	36.5715	112.881	18.9116	12.6884	10.869	48.3571	24.9258	33.7934	32.293	15.6982	30.1032	27.6514	23.3967	23.386	25.9486	19.8196	29.0449	48.2114
TESC	19.2445	45.2214	74.5611	26.2688	64.5572	101.133	16.2991	65.036	20.8777	99.3608	15.4716	13.3251	11.515	35.5223	11.2403	15.2322	24.1189	26.3075	1.93411	5.68267	44.846	0.288338	57.369	45.9735	33.6201	15.2561	4.31521	26.2608	14.3739	54.1719	2.66855	68.2797	20.6163	57.97	1.50281
TM4SF1	33.9367	14.9856	47.8015	36.4469	33.2481	36.9344	71.3401	24.0309	165.533	38.7099	15.9415	57.5948	42.736	51.4436	61.125	56.7771	36.7292	15.1436	27.8927	54.8548	46.0991	4.48147	37.4429	37.9358	18.304	55.3856	51.1216	28.9147	20.2145	28.4979	41.3219	64.9442	8.04369	47.8063	27.1386
CUTA	73.9074	95.8073	113.051	70.4818	108.759	47.28	81.8483	70.553	70.9205	108.545	38.507	86.0983	80.6971	82.224	44.318	56.078	83.4106	84.4504	164.418	58.2887	55.6999	124.428	92.9195	63.7484	104.74	123.442	48.9079	83.7888	60.1057	81.3581	68.3576	46.6868	62.2025	84.2904	46.7343
LY6G6D	0.216367	0.546983	13.7621	58.3011	13.8221	8.45646	21.8649	2.79563	78.8358	0	31.8	1.67056	1.93688	8.29961	13.3865	41.1745	20.9108	23.9934	0.141092	28.0068	27.6533	5.33632	23.047	0	13.1514	51.0355	53.0718	77.5678	0.140134	104.372	8.28867	0.0770017	69.4532	17.1079	0
RAN	74.0468	68.8633	84.9553	54.5644	115.643	96.1298	46.7286	135.802	96.7666	134.362	84.9674	128.688	72.4772	102.739	109.71	83.5359	94.9915	65.7501	83.201	92.1689	59.6027	124.012	44.625	63.1742	65.3956	97.7155	53.8028	111.7	48.7944	78.9098	96.8401	87.1698	58.9151	140.771	56.7859
PLAAT4	28.6016	16.5899	5.01423	20.8306	17.81	2.75032	34.6558	27.2854	11.7356	18.9154	53.7561	13.1658	6.656	17.6674	27.6262	10.7223	14.4827	12.0103	159.489	53.7415	7.14412	2.67908	6.08103	16.6507	13.8792	12.1354	9.31205	5.00665	27.3229	6.26627	11.1328	23.6031	3.07714	34.7803	23.3659
MYBL2	43.3263	69.2779	48.8754	20.2745	56.8937	35.0962	7.67174	38.8079	96.7988	55.2018	84.9535	19.1542	50.6954	35.4908	13.8959	55.5036	51.8048	81.923	69.7379	46.4995	16.5224	77.2383	71.6194	18.4901	26.4995	89.6096	43.5961	52.6942	36.0652	66.0043	111.156	22.9245	35.1897	108.312	39.8743
AURKAIP1	85.1168	112.754	83.3528	35.1788	111.347	40.6428	48.7137	81.6105	52.8529	80.071	39.5995	48.0623	36.4363	88.8489	44.6228	48.9915	72.0129	43.208	130.153	31.0753	38.2856	94.797	58.3341	69.171	118.886	58.5886	40.2689	93.3715	39.7346	55.2972	39.8218	61.6837	46.9864	78.0628	42.1369
DUSP23	67.1492	146.348	52.8121	22.7567	88.0033	63.8604	48.3925	54.6024	55.4617	87.2099	55.8995	98.7539	32.882	94.0995	28.6726	34.1036	61.1701	61.5917	113.565	26.5568	39.9676	33.9262	64.2045	42.1389	60.0815	54.5299	31.5936	53.1206	62.0025	28.9134	56.9849	37.7659	37.7704	76.2578	32.1207
ANXA5	136.192	23.947	54.3235	85.8437	49.8519	49.7393	67.1753	81.1025	50.8597	74.5701	47.6197	37.8922	65.8197	54.0098	77.8008	55.7818	61.7576	82.1317	55.95	129.749	75.6226	35.0824	44.5324	119.663	32.1891	53.2921	73.2972	59.839	59.6751	106.743	48.5949	51.2761	21.9166	60.216	40.1902
MCM7	39.8012	127.299	71.5376	47.1641	93.2947	63.8361	50.9135	76.9329	60.7881	87.3632	114.326	29.8943	91.5825	63.534	70.3888	64.7942	52.0193	65.0369	147.274	71.9365	35.0398	44.4491	61.8834	38.8828	46.8617	65.2271	61.6833	46.8007	38.4611	60.6472	109.139	37.9569	70.093	93.1631	62.4643
BEX3	85.3679	8.65534	15.485	21.1237	73.4144	55.0013	61.2701	53.7378	81.9475	30.3937	11.1386	49.0379	62.4682	45.3777	19.8131	16.0561	9.24637	49.9116	4.53205	67.7615	84.1997	4.91921	35.5835	91.7493	10.8626	11.4399	51.8682	29.3683	45.5307	11.5313	15.6764	54.4147	8.8745	36.6039	8.45654
RBCK1	29.9219	84.2123	133.693	16.583	75.7377	55.0341	83.2377	53.5172	16.4033	28.6693	25.2202	25.7347	25.3684	52.1915	19.3802	63.8659	49.6215	19.5775	61.3129	65.8556	32.3128	41.4297	49.2325	47.2223	104.525	54.4549	32.448	57.5869	46.8699	22.7945	72.3271	78.3735	27.8191	78.7472	63.0398
CCL21	15.1444	3.75587	9.90702	24.9576	4.65533	3.04166	25.175	1.75729	10.9827	11.1016	4.84072	0.702304	19.4799	9.85679	14.6849	144.351	16.1629	1.20231	20.0169	85.199	5.69507	7.99352	6.66087	11.1921	3.68254	38.3472	3.58452	21.8196	15.1086	10.5628	3.27199	1.25361	3.29826	15.7078	6.79411
C1orf43	116.282	58.5761	58.5494	79.2651	106.014	99.9016	74.2407	108.183	79.7711	130.42	86.1567	171.973	92.6161	141.081	76.0111	73.2852	81.8579	105.133	64.8386	74.9177	106.31	86.7996	85.0802	77.4956	84.9713	105.675	60.744	97.2271	98.5469	58.1899	152.337	101.397	75.7802	125.416	74.5691
CCT3	78.3274	66.4925	71.5245	66.1492	112.988	105.775	97.5326	79.0679	107.166	141.791	119.661	152.357	109.096	115.018	114.708	96.7138	96.2735	107.999	99.9763	104.202	125.851	140.553	77.505	62.2758	86.7332	104.779	66.0015	108.809	150.558	77.7987	166.842	95.4524	102.22	132.36	73.4478
IGHV1_58	0.962675	2.02807	0.637827	1.59292	3.22937	3.33678	0.787962	1.34471	0.650764	1.15244	159.937	1.21352	2.79494	1.83327	4.30719	9.38275	3.66122	8.40026	0.52313	2.38169	1.37752	0.26828	1.52175	0	1.34939	1.39165	5.06847	3.02101	3.48117	0.848701	0.851981	0.114201	0.106686	5.86572	8.6447
GFUS	65.2509	106.757	33.9249	46.7076	82.2821	79.5678	73.9227	23.2858	83.7185	68.7871	30.9628	70.7001	50.5732	64.3703	48.901	42.6792	63.9294	40.7002	100.299	22.6823	54.5286	49.539	40.1662	32.2842	51.361	50.9193	18.9476	67.2104	125.803	22.592	49.3035	74.1949	15.0357	56.8488	106.769
CALM2	115.522	37.7608	39.9466	84.7892	68.1704	77.6784	67.0106	111.482	81.3159	78.9674	71.1329	165.963	95.3019	93.4505	109.785	62.893	67.7811	97.0288	25.4626	91.1176	66.4096	89.1326	53.1685	99.0842	48.8932	107.813	63.2273	77.9588	101.066	69.4857	76.8609	93.8963	50.3329	55.2518	72.1148
NENF	95.4629	59.4703	33.6947	33.3517	58.532	50.2431	35.6379	41.1343	37.7017	140.852	42.9578	95.4663	52.9336	86.0208	43.4795	27.8316	51.352	67.7785	113.648	25.3005	69.5327	34.4964	73.907	66.9662	57.1295	44.9642	32.1825	59.6324	52.9554	41.2225	42.0358	59.9463	20.5686	57.5631	11.5502
MVP	61.0199	156.558	93.8394	97.3373	52.4871	60.4034	119.539	78.2649	62.5209	53.3981	45.0416	34.0092	89.5322	40.4261	70.0477	84.747	101.989	50.7791	68.4254	35.8442	59.2656	27.3977	101.745	75.4393	88.6544	57.0499	49.3414	56.8466	72.8017	67.2285	46.1875	72.5931	72.5381	34.6609	81.8739
TIMP2	90.783	14.2694	54.9012	57.2888	16.7998	25.3018	67.8902	11.5796	31.8377	22.7841	35.0392	12.5235	25.2661	19.37	19.3843	98.8665	24.2175	13.5652	16.4633	107.288	19.2266	8.30101	17.1289	80.3148	6.05863	37.6135	42.8203	15.9152	41.1614	44.0927	19.8674	19.4639	8.37805	28.112	19.5222
IGLV3_12	0.123008	1.24388	0	0.686949	0.645874	0.132321	0	0.386603	0	0.132531	157.604	0.232591	0.357131	1.60629	0.541763	5.36527	1.11452	0.670854	0.962559	0.383452	0.21602	0.0514203	0	0	0	0.133367	0.228578	0	0.298758	0.108445	0.279937	0	0	0.156874	1.24947
SRM	79.6068	115.99	48.9722	24.9951	67.0715	55.2652	29.8531	41.2594	78.5798	76.0158	30.9048	37.6864	31.3967	31.781	11.4502	33.7407	66.4483	66.9554	105.39	37.7264	23.382	89.8745	43.3041	46.4381	80.2463	44.2597	47.4089	87.1931	35.7565	56.0612	62.3884	44.7133	51.1493	119.495	38.2585
HNF4A	7.55919	61.2268	66.9933	69.673	34.7691	42.6119	65.5398	24.386	67.6827	22.1424	72.7951	20.0513	65.3211	33.7835	22.9612	80.0175	49.7394	41.9921	18.7219	42.8503	46.1859	25.0312	65.252	21.5567	52.0573	57.4445	86.1234	33.9747	24.9971	66.5008	131.847	25.8544	97.7092	68.0615	33.1726
IGLV3_10	8.94839	30.7425	0.114016	30.3254	42.1659	10.9833	0.130018	11.8986	4.88579	23.1139	112.278	8.51428	18.6522	57.4894	7.50689	3.05793	7.04514	21.523	15.9346	77.4	5.37251	1.87031	35.6558	1.10902	2.23669	2.15598	14.1766	12.3126	14.3218	27.3079	4.96053	0.612423	0.0572125	43.5995	86.334
FXYD5	36.7373	72.2826	84.3587	36.7	31.5017	52.824	52.8951	19.1429	22.5864	38.6407	55.7715	37.8308	23.2499	23.8126	10.2028	25.0822	51.2686	48.2531	28.7417	27.0801	71.28	4.416	90.5116	88.1875	42.4207	34.1949	31.322	89.4252	102.141	39.1185	28.2331	98.1281	55.6491	62.4183	10.4025
MYDGF	172.039	121.556	84.3482	52.3686	94.8835	59.303	46.1195	75.0627	64.3303	95.0239	76.5103	92.3031	56.4492	76.677	46.8077	62.7334	102.658	67.2997	115.593	42.896	54.5946	59.1303	74.3677	44.054	100.997	68.5367	53.3549	81.9886	61.5448	61.9339	61.4993	85.8517	49.893	91.8806	80.0107
PLVAP	131.927	103.523	32.3631	32.6338	48.1926	34.1198	44.3192	24.3937	32.6689	32.9941	58.2235	24.2207	57.8552	32.1903	11.9789	57.4189	54.87	42.8951	59.8896	58.665	28.0816	31.5777	34.3542	27.9457	22.055	36.4099	112.562	29.9083	32.3358	32.8073	36.1136	8.95328	13.7007	46.0127	40.327
VIL1	19.8826	40.4684	65.9833	59.6275	64.3951	80.4847	39.642	38.8435	35.176	27.1925	49.2415	36.9991	54.8965	60.4745	136.452	60.2709	64.8482	76.2075	29.4318	59.8679	37.0181	65.1614	43.6086	20.9352	68.6493	50.4102	49.8693	90.2817	52.8936	107.662	61.5731	80.979	107.535	86.695	20.8315
UXT	92.6274	69.4392	58.5266	87.5901	79.4067	34.2991	69.951	143.619	62.9108	68.4382	100.821	102.679	82.5136	93.1016	88.0694	53.4024	134.495	53.4309	48.6468	52.2916	74.4095	86.7634	78.6772	105.04	124.044	79.0543	65.7047	55.4212	50.2893	72.6312	38.5515	57.5488	76.9121	75.1934	28.5565
SSR4	84.1088	122.876	48.8233	60.6535	70.109	90.0923	41.2431	93.7146	40.119	68.2091	97.9277	63.1781	45.0825	53.3462	42.388	36.4651	92.959	56.5517	56.2909	38.994	49.7495	54.2394	59.9595	74.2182	111.309	39.6299	50.7219	82.9549	49.8585	67.4358	25.7322	58.4396	55.1667	134.038	23.5748
CREB3L1	47.2557	49.5411	34.929	16.0753	35.1047	47.4821	35.2814	10.1128	42.567	31.3425	6.97153	80.5593	92.118	26.4012	2.73997	7.7615	26.6137	14.7525	47.9396	8.59256	77.1057	11.9175	42.1594	49.4701	10.6177	17.3281	6.47685	8.40202	41.1349	14.8057	5.96625	60.4895	0.831501	5.02214	96.5878
ECH1	36.4747	77.9606	42.9575	30.5075	30.3721	82.9517	62.6271	41.8603	55.6233	109.772	25.6478	7.84888	53.2874	51.4801	20.5323	42.9222	51.3573	100.989	115.144	20.4079	35.0325	10.8652	72.6828	82.1675	57.4148	44.3207	34.5814	81.6833	60.669	56.2578	30.2495	71.2923	56.8796	40.1526	58.084
SLC6A8	19.9829	139.774	12.6395	12.0472	2.12511	38.6334	13.9023	28.5881	6.94204	36.8636	6.57516	11.3195	22.221	7.46759	3.13689	6.87785	48.5701	11.1837	24.5962	22.7836	18.3644	2.19186	35.3811	51.294	70.295	7.12873	5.65749	3.51233	20.5872	10.9352	7.16695	36.173	3.96854	36.0439	40.2307
PRMT1	44.1999	87.0781	26.061	22.8429	101.555	60.627	25.9255	34.5234	42.7494	69.0297	19.2272	29.5448	30.9221	43.7904	36.1987	28.8176	53.0395	49.4194	132.944	34.2393	22.5226	53.0714	38.0237	24.1888	38.3014	34.2604	33.9507	69.4925	24.825	45.7599	32.1705	30.0078	28.6641	103.164	31.9328
PPA1	48.0168	34.6716	50.8018	91.4448	36.8602	65.3594	46.9212	110.854	86.966	62.7781	107.116	92.0153	102.268	40.1744	131.557	42.2166	112.629	70.2618	36.3459	50.2792	42.7511	54.392	90.56	56.8078	102.161	84.9533	56.3612	70.6061	98.0808	90.4773	65.7653	60.4908	46.8714	80.2942	57.4339
AZGP1	6.54647	114.583	28.4215	84.3351	42.9019	14.1371	73.3933	52.2537	28.0497	9.93464	39.9245	42.6342	62.926	27.3305	17.5906	31.3766	23.8513	32.5172	4.31707	3.6752	18.7959	5.74749	34.7438	62.2657	52.1221	19.4135	8.84925	13.9389	28.4682	34.2524	18.1839	68.8077	63.8219	23.3305	0.637645
CA2	6.88337	14.6067	1.40965	53.6616	6.95463	19.7004	2.87222	24.6275	2.77073	42.5421	2.92456	16.8609	49.2195	30.711	13.9901	3.74027	15.2662	16.1308	6.32487	2.20148	10.9404	2.67686	22.4618	3.17317	3.87534	10.3653	5.30047	1.10754	12.726	1.81133	4.65198	32.2134	0.936204	3.45817	143.098
SNHG19	59.6915	54.6653	51.8598	11.0876	43.1716	39.2784	18.6367	52.361	17.0683	66.9628	5.55385	22.8918	27.1607	37.304	35.846	15.0604	34.5435	52.6797	103.222	23.7567	16.751	93.6932	86.5793	22.0035	100.978	35.7048	18.9479	23.99	33.5237	41.6657	43.7585	22.6027	10.0088	70.1804	29.5069
MAGED2	98.6879	40.5911	54.788	111.959	58.188	34.9003	115.686	79.3089	37.4113	36.1727	84.7242	59.0117	61.3646	51.6308	68.101	52.441	72.2389	76.0502	28.3759	86.6691	76.1977	33.6667	95.1762	71.8218	71.636	41.3001	68.8743	85.6601	48.5158	114.1	22.5377	32.6772	102.623	83.1751	47.2225
MMP9	128.698	16.0064	22.5514	31.9802	7.63934	5.26111	43.0221	9.65184	7.7561	8.5169	78.4517	7.26747	4.22411	22.1707	34.6487	50.6945	35.1531	8.84976	56.8697	44.7761	2.8852	1.08564	7.095	30.8541	1.23922	6.66604	19.251	7.11014	38.7761	15.5927	27.1141	2.33764	3.79096	19.389	17.0453
PGD	62.9458	92.5676	71.3568	30.2943	29.4367	53.5939	40.7368	50.1619	36.6065	75.1215	20.355	57.478	56.9146	28.0505	41.5959	47.799	85.1182	59.8802	114.1	42.6987	23.6413	139.422	24.9825	48.5705	81.9495	68.829	38.0853	95.2319	59.8901	59.2448	62.3656	51.3677	58.5681	47.0304	48.3317
ERGIC3	62.6091	113.867	111.899	82.8623	88.682	57.2703	53.1047	56.177	79.0952	82.9387	94.9036	76.3198	58.3652	113.535	28.8863	103.693	108.901	112.069	82.8118	66.9779	57.2086	50.278	99.5513	31.6634	72.8846	90.0796	82.0212	105.223	30.3874	66.9015	68.1905	47.6644	80.2658	105.923	31.8726
IHH	5.05654	104.894	48.1217	48.0932	25.4295	48.3419	51.688	32.5412	108.428	50.4939	51.7916	38.1826	58.2937	45.2708	15.8248	33.5654	48.5914	52.838	0.214114	16.2793	53.0877	59.4412	96.4444	28.901	58.2672	67.212	40.8593	102.85	46.4555	66.7331	44.9836	42.8269	78.3475	40.004	25.0962
PFDN2	75.7456	65.8963	61.302	54.1238	49.1131	88.0939	87.9201	58.1789	105.425	79.7767	69.3265	75.2915	71.9273	56.2677	38.7271	73.7348	78.1644	70.2049	151.251	74.687	83.7404	81.7014	77.6676	87.8924	104.123	71.7461	63.5089	60.2257	165.539	84.0489	73.8338	120.258	59.1082	84.4199	58.1218
DDAH2	13.8712	37.3605	107.944	34.4449	25.583	16.1037	84.1692	17.6759	46.442	23.9307	22.3069	37.9074	61.9534	18.3413	52.5296	55.9358	118.25	35.7218	61.3205	42.6576	26.0041	77.9328	55.2403	23.9775	38.8199	64.8231	41.7033	29.3899	38.3088	31.2568	28.2716	7.66561	21.4053	35.9808	11.6278
DSG2	22.5636	20.3552	59.2607	59.1087	30.7453	74.2929	67.4404	37.1364	45.6862	25.0502	32.3086	102.207	54.1997	53.7511	59.2891	54.4571	43.63	50.6815	45.2465	58.4667	32.4637	46.6461	47.5223	41.9017	42.1795	49.5942	45.2751	75.8905	45.7073	52.657	100.785	93.3131	63.9794	41.3752	150.676
TCEAL9	60.5255	2.40037	18.4714	25.1213	19.4116	48.157	110.723	41.1436	46.3981	33.8678	14.3489	55.7327	47.3622	28.6231	33.5565	29.8419	34.2084	43.6741	0.988029	61.6083	76.3953	5.28653	27.1934	103.484	34.6606	26.7366	38.8166	12.7352	70.6354	28.7993	11.4937	51.8085	15.7772	22.6207	14.2572
HNRNPK	93.7789	56.9707	90.5846	117.348	118.565	108.805	119.27	129.616	157.269	94.4704	139.56	118.988	151.017	126.291	130.583	130.865	100.137	119.526	80.1424	128.348	147.394	178.312	98.7335	95.6292	95.564	133.424	106.251	96.2798	130.691	136.908	172.931	103.618	121.099	99.3882	133.192
SLC39A7	56.3461	62.3689	67.7554	49.9239	42.9274	39.4646	69.7327	33.7058	72.7519	51.7023	40.4313	52.6015	88.2798	41.0197	33.2778	112.458	57.477	49.0316	151.824	85.0091	68.528	101.965	31.7684	39.1374	86.1846	69.8381	52.446	52.648	64.0477	83.6586	63.92	56.3609	40.543	59.9484	99.7572
PSCA	0.175826	0.0634993	0.0748895	0.081826	0.692401	0.243176	0.0142334	0	0.815024	4.54648	0.0115847	4.70195	0.0182313	0.492001	0	1.02254	0.177008	0.0547947	151.443	0.380314	0.588142	0.230998	0.0274882	0.881796	0.0576133	0.090777	0.0350063	1.67422	0.256223	0.0110721	0.200068	0.804521	0.0626319	0.0640664	0.687763
IGKV1_9	3.7895	11.9066	0.753228	10.7829	6.96407	8.61864	3.06767	5.67144	2.03105	29.9798	140.77	12.3347	31.906	16.9662	6.81225	13.9576	17.4399	41.9243	4.76573	19.2382	7.85911	3.43976	2.60674	0.716129	4.09765	5.24336	47.8337	8.68456	41.6537	25.3905	10.8416	0.69358	0.701937	5.93742	46.4296
CANT1	48.0192	96.9205	27.6344	48.5028	108.894	76.5766	37.4956	54.7873	39.6263	72.9748	35.7706	68.1785	50.3174	93.5626	17.9865	46.3008	40.043	36.6877	59.4224	27.0715	65.4597	27.1745	47.8808	54.2496	60.022	44.1748	31.2885	54.7241	22.8291	43.0052	35.7427	79.5969	39.8771	46.3447	135.098
TMEM106C	54.2993	67.9427	35.132	63.3851	67.2787	36.2578	26.4078	147.748	45.8525	36.988	60.7073	101.895	54.6827	74.1136	47.1611	39.5193	35.7672	56.3772	24.0446	28.7719	29.3165	44.848	27.9195	35.1347	42.0757	81.8897	26.3144	39.7776	44.5067	38.3942	101.038	48.8097	49.589	50.2502	62.5595
NR4A1	15.4368	8.37893	5.683	45.6861	22.7734	132.622	26.2734	7.80307	30.8564	15.4022	2.72411	11.4609	4.98319	41.1058	4.19364	5.74257	23.0084	8.41552	8.88273	7.05555	59.1791	5.00909	18.2753	10.6213	8.55601	19.5909	69.2709	4.7662	29.1122	33.7742	9.06235	11.2673	8.01321	7.90412	49.4056
RNU5E_1	0	0	1.467	0	0.484406	0	0	0	0	2.38555	0	0.348886	0.267848	0.602359	150.688	0	1.85753	0.402513	0.36096	0	0	0	0.807696	0.375509	5.50183	0.666833	1.20003	0	0.358509	0	0.83981	0	0	0.470621	0
RABAC1	103.098	145.075	64.4189	26.8456	57.6925	38.4372	46.9359	23.0453	46.9019	76.2326	28.5873	51.3329	36.467	43.1746	21.9106	35.3748	75.4014	39.8445	59.5665	29.2107	51.0278	30.2441	76.4624	52.1617	63.1079	38.8531	35.6074	51.2793	52.3398	29.4022	16.6365	49.4904	16.1957	69.4985	44.8468
PDIA4	129.309	124.76	87.4829	163.981	110.404	105.853	77.2256	122.359	130.33	108.118	162.331	88.0701	110.147	122.641	108.719	133.888	99.2829	96.7946	146.759	145.607	85.8357	98.8042	72.3599	161.942	107.446	96.5611	112.421	146.878	95.0809	147.708	109.957	164.33	119.37	128.011	129.575
SLC52A2	38.2293	97.6591	100.248	36.6529	70.9424	60.8712	62.9568	23.5609	89.8362	68.5173	49.7194	31.9936	26.2759	52.0137	29.2428	70.735	60.8223	38.4299	79.495	30.5039	34.6577	95.1062	57.8527	29.5684	63.6475	119.62	26.2177	71.4001	36.5591	42.4226	71.8976	61.676	41.0358	94.3816	39.0068
FDFT1	24.6698	34.8416	39.1285	32.5053	93.2718	76.6453	22.5514	52.4389	25.2092	90.451	20.1451	51.0372	46.3282	43.0406	79.9067	31.5893	25.5641	45.9616	37.1035	37.3558	18.6918	20.0023	39.5836	18.1821	94.3282	27.7408	21.4223	72.5992	37.8729	68.8232	41.7483	102.111	48.6298	13.8418	78.8741
TOMM20	63.8491	31.8591	53.2171	89.5205	74.2117	84.2295	44.8453	82.8304	75.9556	133.233	46.1987	149.227	101.716	101.466	93.5292	48.8721	44.6436	81.248	62.5514	62.3793	123.084	98.0598	66.3168	46.8867	75.6199	88.9301	66.4322	71.1578	80.7708	69.5769	75.0423	88.0776	88.7601	65.0366	65.7104
GDI2	69.9986	35.7943	64.3509	104.202	84.5049	65.5888	58.6429	121.658	67.9609	122.442	93.8596	120.492	95.2618	74.1919	148.167	50.3881	94.81	71.3325	54.3668	73.2486	57.2568	113.937	52.6915	82.7479	96.9633	86.1509	59.589	102.909	106.961	84.5129	65.3565	78.263	111.022	61.5997	71.0943
CAVIN1	79.219	14.1253	50.8047	30.3474	22.1095	20.8187	89.0926	11.1982	30.0407	16.7387	29.8782	10.1604	19.7486	18.033	51.4008	61.2549	31.8866	14.6747	19.089	91.4979	14.6744	13.9899	18.1415	98.6976	6.52737	31.4018	62.8769	17.7738	28.5515	34.5732	21.9167	9.74482	10.0959	24.1655	23.4396
SULF1	96.9057	2.10708	30.9484	45.6371	7.00338	14.2998	34.5583	4.69153	20.7682	12.2423	11.2023	3.25885	8.91384	10.6303	72.8817	75.7733	12.6764	7.6325	11.9388	87.8422	6.3786	4.16721	6.13759	45.454	2.36001	22.7143	26.8023	5.71353	25.4151	22.4801	16.4604	4.11756	3.43801	9.05611	14.8964
SARAF	61.9222	14.1341	29.865	128.524	68.9962	44.8952	38.3201	65.3527	39.1735	52.8172	107.837	49.1265	60.0589	53.475	102.326	50.4371	40.7041	47.833	35.7242	70.822	52.0008	33.4256	84.3461	60.9304	63.9157	32.3238	57.01	62.811	39.5967	61.0869	28.4468	81.2757	44.397	27.3496	102.114
IGHV1_24	5.38723	4.49431	1.49913	10.0284	4.24297	2.66573	7.81502	3.72493	0.764767	3.59864	133.774	2.03729	3.9884	3.78123	15.4564	4.17734	4.77263	7.05132	31.4061	66.0226	3.40586	4.00853	0.471647	0.328913	1.23567	4.71163	42.5956	1.21723	9.26366	8.12151	7.969	1.49544	0.161197	2.61075	23.6966
TOMM7	75.2129	85.0968	52.8322	70.3348	48.8998	38.277	83.392	70.1052	78.5606	76.3485	58.3439	93.8706	57.4	97.6297	51.8894	70.6586	59.2457	48.3291	96.6243	47.775	63.7918	130.351	45.5003	96.723	107.083	83.2189	79.2569	38.1424	117.258	47.6353	113.151	117.833	70.7799	47.4116	45.8375
FLOT1	71.7619	81.0806	53.8729	57.2651	55.0818	28.6172	93.8369	55.2748	54.3667	50.8408	34.8154	63.8245	72.1727	50.5369	28.7803	67.1787	52.8504	50.894	170.134	58.7527	52.8455	52.1175	62.4557	47.6069	42.3217	77.4581	46.3549	40.0098	65.4633	48.2918	69.2566	26.0806	42.0747	67.0924	26.438
RARRES2	142.831	18.7068	56.6334	20.5226	22.2711	20.6809	62.8971	16.7843	20.523	11.4745	18.8716	10.1887	12.9504	38.3428	27.9636	50.9882	28.0341	40.3057	13.2358	37.3877	7.15193	3.72924	13.7489	45.366	14.2762	23.2353	32.3841	18.6986	15.3183	20.0282	16.2628	5.2669	3.95466	30.9273	9.60028
PTTG1IP	103.327	90.6165	96.73	101.836	68.6632	88.2677	105.44	41.277	94.7503	51.7577	57.9744	56.8457	67.0098	76.7689	62.2545	64.9657	121.327	50.3363	43.8785	98.2675	60.83	49.8973	107.706	136.661	74.7792	100.399	59.7444	98.3586	82.004	72.6003	64.364	117.162	46.397	45.202	68.8112
AL162151.3	1.96191	44.9923	37.0464	4.04343	23.1779	1.50745	2.54112	28.1878	3.26824	12.0787	2.5853	42.2638	2.03429	55.5848	1.41074	4.48238	42.8878	6.41982	87.7269	21.967	2.78912	9.48998	5.82768	3.27976	105.751	3.3426	3.90608	13.6152	2.04214	7.28916	32.5293	3.74043	1.81704	17.8717	2.228
FASN	12.9362	64.4964	57.6949	13.9662	52.8784	55.8479	22.2262	18.0527	29.195	78.1952	36.6033	15.9441	19.5342	28.0752	24.7032	52.8126	18.4251	38.9521	132.102	29.6432	17.0362	32.1634	30.1759	8.57661	72.4885	31.9402	35.8951	56.5914	19.6324	46.5404	58.7895	36.5664	55.6565	69.0413	58.3221
TIMM13	60.2411	119.865	61.8327	22.3319	78.2807	42.6136	25.933	34.8002	55.4855	101.83	36.707	48.6779	34.4388	46.3814	30.6017	41.4972	71.8307	46.1227	105.642	26.0773	31.7559	76.7943	55.4129	25.2484	78.9977	49.2206	45.3252	69.5016	36.4251	61.0931	35.9845	55.9057	34.6539	99.4388	42.1172
GLUL	81.8687	8.42842	16.5769	21.2747	34.9789	40.1252	78.6007	35.7548	49.0962	47.9646	36.2754	93.0289	48.0454	47.938	37.9032	50.8394	16.8362	63.1471	33.9539	68.9253	122.081	30.3801	37.8433	38.9944	12.7921	18.2313	25.592	24.3382	75.6632	26.1723	37.9253	30.845	17.942	28.1873	32.8994
PRELID3B	37.8124	24.4995	66.8208	137.205	60.3742	45.5393	41.4376	92.0679	88.1313	47.4225	106.256	83.8312	81.6879	78.6568	68.3684	73.964	74.2762	78.1066	20.2681	77.9476	51.9928	88.0049	73.5961	40.6639	52.3385	115.786	86.766	67.8579	50.5646	79.6017	56.0418	46.9217	93.1728	61.5586	59.4261
BRK1	122.434	49.9822	117.967	87.1305	105.791	82.599	112.951	113.855	113.987	145.377	102.533	167.024	111.805	126.95	86.1172	87.9852	134.646	135.699	79.9205	115.859	119.752	115.887	94.2901	99.4961	111.705	115.649	67.7392	122.412	63.4674	94.8301	122.641	119.674	64.264	107.682	77.3393
QARS1	52.7452	99.7695	83.7171	69.3206	104.683	79.6223	76.9181	45.9584	73.6445	84.0521	41.6255	96.9267	95.5592	82.707	77.0583	57.2136	141.814	102.283	102.297	54.3738	93.7824	39.3355	76.5566	38.317	104.909	68.8563	49.3133	132.19	55.8987	70.4854	84.0109	53.597	55.6281	74.8508	81.6597
GANAB	71.7849	77.5873	129.614	83.3931	117.934	64.0004	65.0525	72.2141	90.2476	84.7637	126.809	44.1525	67.1928	85.7778	62.0925	117.863	95.0854	106.442	97.3493	113.148	68.8101	92.8107	79.4746	48.0908	101.219	100.608	70.5473	97.2594	48.7378	119.485	143.528	71.7838	91.9428	96.2775	122.823
IGBP1	56.317	51.1948	42.781	116.49	50.886	76.8	96.2368	106.189	41.9486	53.1688	66.6024	63.8451	71.4128	78.7079	84.7235	55.5084	128.642	47.3936	37.8717	53.0926	72.1288	88.8981	31.3622	84.9917	85.0981	51.9743	63.6606	70.1251	54.9431	54.8492	31.1749	49.7039	113.006	59.5076	30.8688
KCNQ1	12.3448	62.3319	47.745	63.538	59.8706	33.9482	96.6016	31.7772	78.2604	20.0648	55.902	19.2305	35.8327	28.7239	20.0108	52.9042	44.2776	48.6664	34.2835	14.5656	22.5083	33.4984	15.3403	44.6242	51.0547	102.835	24.6595	44.6233	25.1995	33.0726	75.5258	56.7563	100.788	49.2073	9.70702
PYCARD	20.4486	133.079	56.5162	17.457	51.5494	46.1728	38.4335	32.3155	29.7234	41.3055	27.6048	13.4597	17.7834	37.099	10.0814	11.706	51.8543	29.5741	77.6857	7.34914	14.873	5.73951	61.0951	19.9262	40.6044	43.0884	16.7202	21.1437	25.9914	15.5597	27.424	22.9848	13.3488	12.3081	6.39337
H2AW	16.3773	20.2009	2.90122	6.65457	30.5257	6.06753	6.16825	27.4207	4.89164	126.821	2.21353	43.2697	11.9589	32.1842	18.5229	7.09774	5.9773	17.4857	14.2771	6.47799	10.7165	13.506	26.4238	21.3222	21.96	20.1883	8.11388	42.2024	7.61882	10.0109	11.0348	11.1726	5.8973	89.2235	5.17875
PSMB4	130.284	137.836	96.5039	83.9905	152.568	112.422	125.2	118.195	110.967	128.585	101.107	147.211	97.2296	130.867	98.6406	85.188	124.405	130.311	144.698	105.364	115.906	147.619	127.757	103.966	123.482	114.572	70.6103	126.994	155.398	95.0769	152.87	104.538	78.8905	170.863	77.6747
CHPF	79.9049	80.9079	102.992	64.7624	49.7231	54.0692	83.7349	25.3263	36.5019	73.7287	63.1045	17.5192	27.3406	25.7431	16.3401	67.2307	46.415	34.1452	50.289	43.7094	28.6893	18.3844	52.7242	121.802	40.429	35.0236	42.4566	73.1924	53.2248	45.739	25.2995	69.2763	35.424	48.5271	29.2887
PRSS33	1.40481	5.11511	6.75154	6.28402	2.1468	0.293211	0.831699	15.8595	0.318912	3.18525	0.164397	1.08036	4.88519	2.51554	0.263846	3.10942	146.977	10.8175	0.492218	0.476203	3.58396	1.70914	0.481864	3.70175	2.76534	2.59913	0.126627	0.0236875	8.68773	0.462124	0.763463	0.906629	0.094108	1.33699	0.138898
PLOD3	32.3826	156.168	51.305	50.738	27.1014	30.0546	64.9397	40.445	49.1111	28.5795	79.8875	20.8631	45.1039	20.91	15.6089	41.2116	37.1755	22.92	33.7982	26.9673	29.3004	25.562	60.4426	60.2297	36.341	30.5066	36.1743	28.2648	32.2298	34.5862	44.2399	63.7071	48.218	56.9924	31.0579
SURF4	194.712	125.464	114.751	92.7859	128.504	88.0689	100.003	136.592	95.832	88.5547	119.627	83.2468	91.9669	108.981	98.8757	86.5045	138.374	85.4177	99.9417	79.5225	74.6829	77.0535	110.424	86.7681	133.465	94.1708	67.5128	121.499	83.5515	102.959	109.594	106.337	85.3817	131.714	108.749
ATP1B3	71.3087	63.6646	64.363	69.8885	62.2004	84.6709	56.4216	68.619	150.131	103.398	105.478	74.4084	87.7431	67.5696	51.5945	56.8752	78.1025	138.4	72.5496	52.9566	84.1775	87.8285	85.0894	52.2806	73.6634	118.952	56.6447	86.8519	48.2322	55.7728	88.8235	55.0552	63.9445	50.9014	44.2452
ATP5MC2	59.806	73.9409	70.8505	49.2052	104.97	57.2079	51.6395	87.8909	73.9247	120.933	54.757	133.897	55.2716	137.829	27.3036	51.128	72.6964	66.2618	82.2565	52.535	77.3709	74.2957	81.15	86.7575	79.2014	59.2961	40.6544	99.8303	63.3082	55.342	67.2311	98.8583	60.6467	87.8037	62.9485
PRR15	22.9235	42.2493	50.1608	58.1238	40.1211	26.4134	51.2379	84.686	66.5045	66.6558	76.1	62.1659	39.0664	62.8739	45.912	88.2265	23.8424	47.2536	33.8304	30.8542	41.8786	60.6988	99.5642	48.9033	54.3222	125.529	80.9492	82.2861	35.2287	36.8932	74.3626	68.8313	99.8461	58.0132	20.4153
B3GNT3	41.6657	67.7485	63.06	96.961	68.8399	62.8515	81.1369	70.0422	65.8125	21.0667	104.782	35.9349	65.5966	53.9846	46.1462	56.0077	84.8603	68.5164	31.211	23.1143	38.2245	58.1566	97.3658	54.931	91.1987	86.3839	76.1639	100.752	53.9587	128.98	55.1844	103.208	79.4967	72.207	65.1726
PFDN5	103.253	65.1657	51.5621	56.5208	78.1126	47.0576	77.9385	103.724	58.5928	79.1043	43.301	160.003	47.1857	120.454	58.4445	51.786	66.1456	69.4227	78.685	58.6303	55.4263	46.815	50.4977	66.9917	62.4459	59.0301	51.8318	74.4499	56.8184	54.8296	55.2038	58.9799	40.2021	76.4579	34.6296
DYNC2I2	54.4015	86.3694	54.1506	15.947	76.8575	29.7813	30.0275	60.449	41.1264	54.5269	43.5615	32.9513	36.104	35.0451	27.6695	27.7164	38.8968	34.4269	152.368	23.825	23.3441	63.4674	60.9866	52.5799	41.9707	47.8214	20.7458	47.7033	34.6531	50.6369	66.4107	33.217	29.3606	52.5274	40.2478
TRAM1	68.9139	9.90165	39.028	71.5344	51.7732	34.1604	23.7735	39.1787	53.2511	53.6164	75.5967	120.012	51.8678	92.7397	86.6685	70.3766	39.3731	43.6432	11.0689	71.686	59.0774	70.4366	30.8541	42.0748	30.579	91.5339	58.3369	28.7422	33.8356	41.411	42.2287	63.4878	32.1181	78.3042	75.2571
PSMB5	91.2507	80.9967	52.3134	53.185	101.075	50.6312	51.8789	76.9614	73.091	78.5542	66.0506	46.5511	98.0097	91.6337	71.1312	67.8243	86.8376	46.3038	93.0601	79.6972	32.884	101.975	40.9934	55.7455	47.1606	68.2595	61.1566	143.395	52.2834	52.0352	74.2839	49.4756	45.119	119.892	56.2773
SERF2	160.919	80.8116	48.904	47.8816	93.9221	69.2714	58.8214	72.2817	63.0943	58.6468	42.9132	78.7324	62.4374	94.9116	34.6769	49.3865	36.9048	70.1808	76.7552	44.9138	45.3809	65.1235	51.5487	91.6922	83.4061	56.7404	40.9564	70.129	46.6018	40.4617	43.3724	71.7197	30.6808	58.5577	55.0185
ARPC3	74.132	18.4115	59.9119	82.1954	47.6367	66.6424	69.7144	114.516	94.7856	63.4517	88.9872	119.087	95.4053	71.5902	110.306	82.1694	41.6037	54.4011	19.2591	72.6102	80.1923	82.7349	57.4011	79.8363	52.8847	86.2363	53.6913	70.9653	74.9349	82.875	40.8606	117.315	56.8855	55.9892	57.8496
PYCR1	49.1471	143.292	34.7688	26.0141	74.3024	27.515	22.3546	31.5391	49.7415	46.7687	46.5658	43.4839	29.4355	57.9567	16.7018	47.0419	32.7636	45.8078	89.7221	43.9233	26.2008	55.0593	20.1168	30.4076	47.5482	50.524	31.2073	70.7256	21.5255	49.5578	46.7744	41.2176	51.0473	84.6532	62.7772
FAT1	4.18002	12.6122	15.5506	17.8427	22.1922	15.3534	33.8826	14.7978	12.9154	16.8937	45.2539	10.7998	23.3995	15.8936	115.012	26.4585	12.933	22.5011	22.1784	9.60725	31.0517	14.0875	21.1977	14.4526	22.3211	11.7797	25.8088	15.6018	11.2958	30.4271	64.5797	26.3941	106.538	7.38355	38.6967
ANO9	7.43402	24.8265	62.3103	32.85	16.1453	102.6	65.5658	20.6363	12.4465	8.47068	16.8405	10.4413	24.2034	13.4213	7.58162	35.8342	25.8923	42.5975	10.1048	24.1715	21.6417	25.991	62.6247	14.6283	57.6999	28.2899	85.9107	34.0209	20.1139	67.5137	37.7488	12.2101	71.9269	43.8822	27.9033
IGLV8_61	1.28357	32.3139	3.40174	0.149337	38.1908	10.4706	1.63654	15.0159	0.704995	3.34208	139.119	8.64632	10.5587	13.9678	4.57638	37.531	2.47671	19.9506	8.26546	16.9576	4.88393	0.223567	10.0669	0.816324	1.96275	9.9735	5.466	8.94219	22.2899	5.79945	11.0757	15.7026	0.053343	0.409236	0.141716
H2AC11	0.86598	0.671695	1.33008	0.384691	0.439194	0.275227	0.680314	0.865991	0.728422	1.76001	1.07112	0.781506	0.999967	1.63842	143.694	1.11598	0.396273	0.601085	0.943308	1.72663	0.564532	1.46445	1.35693	0.791072	0.406289	1.20208	0.393154	1.97888	0.430211	1.19723	3.02331	0.367726	0.235563	0.451797	0.686664
MYH14	17.4226	96.9341	64.8843	43.5181	26.9194	65.9346	69.0611	29.3811	52.9109	66.4004	40.7941	25.0966	58.1343	15.7191	39.2545	77.8406	82.9323	48.5843	77.1146	29.2889	45.4093	31.2609	92.5299	53.1907	78.8018	64.8997	63.4254	47.841	49.6122	76.4822	35.707	85.045	121.245	62.1135	70.1935
C1S	85.4892	8.86135	38.4049	52.5831	16.1738	24.5844	79.9483	11.6304	26.1446	14.1021	32.1149	9.47533	22.3729	20.1625	57.7119	81.2147	21.4418	24.5021	12.8364	95.6937	13.7474	5.09047	14.7965	32.7672	6.59386	27.8918	48.1319	15.3212	35.801	31.3977	26.0988	6.2629	4.62049	22.9324	18.4674
WARS1	22.8589	38.5607	15.6506	33.5479	25.8096	16.4604	45.4076	38.49	22.7303	22.4297	58.3548	16.2481	35.2255	18.3038	25.877	26.9226	21.2736	21.7577	141.268	80.6061	16.28	15.6639	12.5004	18.6148	12.9162	20.7639	21.8113	23.7078	26.9372	12.2653	25.5905	18.2	9.52065	19.115	42.5527
AP1M2	48.0033	145.018	71.0442	55.1607	81.8895	85.8256	68.2535	69.5676	74.2802	135.698	61.1424	70.8362	70.3519	59.1422	52.7794	46.8868	49.5542	72.4305	87.8629	28.7701	58.1087	69.8982	89.5689	54.7999	72.8072	77.114	47.3696	101.118	60.6939	51.075	51.0486	88.5681	83.1891	63.6168	31.7291
COX7B	88.6979	43.3877	48.6235	37.8844	34.1583	74.1469	28.7032	91.6955	35.7485	71.8032	56.4222	59.8299	50.8061	54.9892	86.4978	23.7108	81.407	65.4402	45.2489	30.7479	39.4836	94.2645	25.8014	72.0247	132.272	41.5341	35.0758	35.7343	42.0323	63.9503	37.3582	52.1961	53.231	62.5254	31.1526
CLDN15	1.9746	136.638	31.2619	30.2253	4.8022	8.6116	14.3379	1.7319	9.39807	3.74366	1.80024	1.25903	24.9868	5.59676	1.60836	15.3558	10.8485	4.22409	18.3412	4.79888	3.85296	4.07594	17.4047	3.18527	33.0382	21.4474	38.8188	6.95169	3.53924	3.56935	30.7069	3.04789	35.9161	4.21656	6.46938
C19orf48	27.1737	63.9513	16.8417	14.7918	90.6029	34.3367	24.2073	33.6402	41.9446	59.6827	11.8993	27.9216	26.0609	42.4242	19.8098	29.0081	33.7641	25.3524	133.511	21.2527	28.4302	61.3273	45.6487	66.519	39.8365	28.7295	36.8161	51.211	28.7578	37.1817	36.3212	48.9779	41.4754	79.8206	40.3811
SNHG32	30.2679	87.707	59.1606	71.5975	70.1998	27.7455	81.8571	75.4488	70.8197	28.3458	35.926	53.164	71.2794	52.6973	37.6394	67.9224	125.103	34.3287	113.375	68.6546	51.9887	69.1733	49.1075	33.677	50.5323	43.1601	48.4316	63.3891	64.4122	45.8468	96.6644	26.6847	62.5244	65.5682	22.3259
GZMB	8.53649	2.18186	1.43477	31.7963	12.4002	1.62048	7.30932	5.98399	7.14434	2.29933	54.1066	0.712114	0.637824	11.552	4.10724	20.077	6.06626	5.10058	12.9239	11.6422	0.67975	2.9912	2.19812	0.86226	13.1014	3.74296	17.0583	113.104	11.9368	24.9016	21.4982	0.519366	83.8911	34.5812	9.6329
CSDE1	73.2992	35.5145	62.8693	92.3814	70.7343	58.9796	67.8368	63.8477	39.9485	70.9472	50.1406	100.898	99.4793	88.0896	130.693	102.507	37.5286	75.1106	31.1033	90.1207	101.159	114.554	40.8796	73.4796	82.0066	80.8259	81.754	82.1331	46.8258	74.5805	78.6613	45.1802	103.751	77.2836	86.9871
HTRA1	86.6026	17.4261	56.4657	36.3564	23.9644	23.1661	78.0504	16.2373	22.3455	36.0983	44.104	11.5626	16.268	17.8833	26.3113	66.1244	17.7482	19.4345	15.3646	74.5003	12.1542	9.80576	14.79	91.3018	8.14494	27.9541	53.0894	19.0437	15.2907	27.1532	18.6818	6.41166	6.03144	46.8846	10.0552
DNAJA1	100.943	25.3424	55.8105	64.2486	61.6419	72.1511	168.338	95.5377	105.554	73.2443	95.9921	75.1218	78.8121	88.5137	85.505	87.5974	56.1749	59.8373	70.0976	83.2952	70.7121	71.3805	61.5269	79.5666	51.7906	78.9119	54.6176	53.1799	62.9794	64.8811	118.09	75.5252	65.5968	68.1005	84.3095
RBP4	1.25301	7.45556	14.7915	7.22505	1.24361	2.39985	9.05723	7.01168	5.29908	34.0134	14.3207	84.3395	78.1473	2.31965	15.8827	3.00663	95.6224	5.93352	4.09536	7.30839	36.6921	2.87443	5.15052	14.9426	0.771079	20.19	17.6048	39.9464	5.463	24.4102	5.59873	1.76195	0.289577	10.4063	1.7006
PPP4C	56.7387	146.59	58.0308	45.2497	67.8026	55.1101	42.9637	66.8736	45.1902	72.4216	21.6415	49.7986	50.5287	59.619	41.946	31.5166	69.2028	59.2904	122.769	38.4743	32.2276	34.8289	54.0985	46.4126	55.7087	66.4335	31.919	68.0153	52.1399	47.1938	51.7893	40.0419	31.3328	64.5099	38.8634
CDA	19.0376	57.1371	56.8977	57.9733	2.41448	19.0938	6.33202	25.0991	2.005	12.6833	9.05606	13.5207	29.8388	3.56537	8.88231	6.70798	50.7377	1.50472	17.7669	13.9251	4.14543	3.88296	8.9073	120.046	15.0302	21.8206	3.50344	19.741	14.385	29.5538	11.93	46.9354	14.7915	19.294	3.55395
PRKCSH	48.4062	147.099	119.175	63.5328	73.6116	52.8822	94.487	40.8066	75.5941	60.1329	102.835	50.5217	60.9238	54.1354	32.1876	78.1215	80.9201	71.6388	116.656	60.2262	65.7342	67.5344	111.483	69.7635	98.6622	69.5767	59.3626	62.4429	82.7028	93.6255	68.1797	69.0653	74.4214	59.7432	74.8582
PGGHG	5.11865	29.7432	35.6013	18.4575	31.0204	127.746	22.9849	17.525	2.32197	10.5944	2.41514	7.70867	6.31226	9.33085	33.8954	6.74433	11.5944	17.631	5.63262	18.322	49.5433	2.48108	15.7639	54.8957	57.3612	6.66021	10.5911	31.1961	16.2433	14.3803	37.8202	16.5072	40.318	12.7873	2.41301
CENPB	47.1989	106.845	75.22	16.748	48.6725	32.9423	50.8763	46.082	28.3014	21.6211	22.646	25.5105	27.3997	50.9291	23.7417	49.0204	83.5417	22.484	77.1742	50.5717	33.4618	64.946	39.0595	57.8257	49.427	62.1732	25.7657	77.4024	37.1966	21.8708	57.521	43.4834	22.5117	108.873	30.0377
ATP6V1G1	94.6062	20.4597	61.9513	104.985	45.5675	34.3851	81.8953	132.814	80.6185	64.9308	79.473	112.301	88.6916	73.5848	77.3947	74.5135	65.6925	41.1951	26.6529	75.3455	80.8659	79.2086	65.9897	97.2007	62.4221	76.1937	53.8183	72.876	94.3002	99.4554	68.5362	82.6387	82.9885	40.2895	64.3803
CDCA7	21.5674	20.7166	41.7726	66.5348	85.8927	50.5052	45.0332	77.867	29.6707	68.1464	69.9883	36.2739	113.673	90.2529	54.8389	45.6389	60.7064	63.6121	18.982	35.6461	57.1887	81.3717	46.577	29.4203	38.3542	58.8413	55.4148	22.6614	54.6184	54.8588	61.5191	20.9655	86.826	31.3668	11.3394
SNORA71C	0.991411	2.08861	2.9559	5.38281	2.60278	9.59819	2.43445	0.346212	3.68605	0	1.21933	1.7184	2.39864	1.88799	142.221	8.00787	3.65961	6.1278	1.61624	5.00368	3.67556	5.11133	5.42482	1.17697	3.03201	2.86638	23.796	1.12003	5.61843	7.72064	9.40085	1.76414	4.77938	18.5439	1.60541
PFKL	26.6661	130.16	50.4345	27.4379	57.9789	51.9529	38.7901	12.1932	32.5125	26.4372	18.9	20.5838	26.0346	39.3727	21.9501	25.8706	52.9065	29.5134	113.548	27.9899	22.7191	37.2881	40.3341	22.4725	40.4479	38.8589	21.2197	45.3144	29.1161	28.1496	36.2418	37.3635	20.4066	27.6679	48.9338
HMGN2	54.6258	53.3198	35.3098	64.0513	42.3049	46.4394	51.5673	95.6507	125.223	59.3107	67.6128	103.898	87.4451	53.0816	62.0207	82.1492	59.204	53.8844	91.9649	77.6397	93.4404	86.337	32.8744	70.8872	35.7871	123.407	44.1122	47.2763	40.9892	60.4276	67.6601	48.7017	52.8467	63.4748	89.2959
KRT17	0.802925	2.91236	20.9382	14.2237	7.30904	42.6973	80.1965	0.14629	1.61062	16.6998	1.0385	0.594083	2.26779	5.38491	14.5516	4.6695	11.1584	4.58836	97.5915	63.5686	1.19547	0.094855	0.630366	41.9883	2.34213	1.87985	26.6455	30.4664	0.525681	8.49437	1.68823	2.64628	1.26219	4.18495	0.308346
EFNA1	31.1324	64.793	50.2848	51.4522	43.6824	120.805	79.1153	37.1102	46.2645	46.9594	31.774	57.3169	45.6112	53.8921	36.0594	82.0491	64.2636	47.902	15.9852	25.7398	92.1117	24.3877	82.8182	46.4099	71.3686	54.6871	51.0695	47.1709	110.272	56.9305	53.3456	66.2633	25.3892	68.4857	26.2581
CNPY3	44.3865	46.9507	50.9766	41.4938	41.2537	22.2039	69.3151	39.6991	45.3749	66.2157	162.341	48.8971	41.2098	39.7937	18.8948	73.1582	32.2898	45.6777	61.8101	57.1915	41.1245	57.0261	43.0834	45.7454	39.6321	68.0824	46.7557	33.3422	36.2613	60.6241	41.6765	25.5865	46.2836	54.9901	26.3424
TMEM147	76.6931	93.6387	72.4844	33.1101	70.9459	45.7369	40.238	48.3614	45.8789	94.1132	45.4568	40.5337	36.6004	48.3384	36.5294	29.7367	70.6092	49.9266	110.238	30.0603	31.6918	39.0347	69.9585	45.8074	66.2427	37.9639	35.245	87.3418	44.2013	32.7356	45.068	70.1844	45.0368	107.308	14.4956
H2BC14	0	0	0	0	0	0.125027	0.131725	0.121765	0.117855	0.125226	0	0	0	0	139.53	0.0563283	0	0	0.227376	0.207038	0.204113	0.291517	0	0.0591353	0	0.0840104	0.10799	0	0.338749	0.102468	0.132253	0.124092	0	0.148227	0.0513304
MLF2	60.7852	71.8743	66.3701	55.7535	129.341	33.399	45.2162	81.2511	81.7477	116.268	64.1777	47.818	56.9813	62.7148	9.85232	51.896	41.8335	37.3152	92.6104	68.8258	67.7917	61.316	57.626	78.8837	61.3033	101.975	40.0069	50.3587	69.7884	62.1587	54.4399	89.0124	30.9328	70.0966	61.0292
STMN3	13.1657	47.2771	17.7691	41.7884	20.6959	2.71981	33.4342	9.74391	8.12168	4.33913	59.3808	2.58677	5.85945	11.6443	5.34062	13.8377	43.6535	3.88067	40.1354	30.3205	3.10815	1.60049	117.221	38.9322	15.7619	14.9075	9.50575	2.1015	4.66705	7.02151	3.9456	2.23669	1.99044	3.61603	40.8844
SCAND1	50.0514	44.1123	82.3755	20.8666	83.2032	25.1303	25.9484	46.2064	25.4434	43.1933	39.5584	12.8682	18.5669	72.5728	16.1924	39.4278	35.2223	48.7613	38.5627	18.3076	14.0911	21.4234	97.1663	16.5706	60.2512	39.3765	54.553	79.9294	21.9524	39.9595	30.1423	16.2137	58.6289	77.893	11.2187
PRDX6	61.1955	27.9518	56.17	71.9511	72.7898	60.4147	69.9587	57.7014	88.3163	136.381	85.6128	115.491	117.622	91.8884	55.8066	51.7895	54.0543	79.1761	105.845	98.6103	103.952	107.267	68.6081	81.9837	61.4068	67.1329	67.7738	75.6443	103.836	70.0151	74.6355	103.596	69.3403	64.3958	44.7404
CD320	26.4104	102.19	77.5056	25.0343	77.2751	43.6815	41.9769	46.046	47.8608	56.26	20.1637	29.9243	27.5824	38.4589	33.6988	36.6921	55.2903	54.5381	56.6312	17.4773	19.8659	57.9241	83.6428	33.1972	52.0574	48.9116	31.766	122.598	31.2408	64.1155	36.7348	43.6454	20.0279	50.1996	35.9702
SERPINH1	125.171	42.5448	91.5309	33.8274	47.2931	45.6579	82.6136	33.194	53.4237	69.7703	55.2658	15.1994	27.4258	37.5316	44.3333	70.8163	48.9263	35.9263	41.4553	74.72	20.1249	26.6256	52.4657	74.2169	23.14	50.5229	54.7792	69.7174	37.5056	58.89	41.5701	32.3997	15.8687	46.5105	18.0326
ITGB1	75.718	18.7637	31.2778	58.0849	26.6903	44.1882	43.036	30.6555	27.1202	31.9237	54.4761	37.3113	46.2636	34.7226	139.213	77.8183	33.8119	39.1169	16.9341	77.4479	26.0647	23.5125	21.9856	46.0768	26.4956	56.7767	55.4668	39.1085	31.4159	68.8903	32.8184	41.6985	29.7919	33.8791	58.111
CNN3	68.5935	10.0194	41.6374	42.0738	55.5684	53.443	43.7324	56.6255	22.2457	47.2571	46.5618	60.7933	13.7831	93.4867	110.575	49.2138	42.2087	47.4846	20.3908	77.5475	21.5289	31.3675	10.9457	43.5289	41.3196	40.4442	39.2811	62.2088	21.6773	71.4843	47.3525	15.8097	38.4408	80.7121	19.4397
PTP4A3	21.8722	15.2145	12.6355	9.921	73.6256	9.95096	11.5917	18.157	32.4402	5.5555	69.7052	6.15554	5.93232	49.6711	12.0474	31.9641	31.9828	87.9064	8.7624	17.0403	12.2269	15.3714	14.1326	17.3071	20.5298	23.4859	17.9835	44.9156	29.7948	22.017	36.132	5.27514	39.7313	95.3413	4.6428
H3C11	0	0.136191	0.214161	0	0.707161	0	0.12211	0	0	0.928681	0.0496931	0.0509323	0	0.263807	138.361	0.0522168	0.216938	0	0.843118	0.095963	0.0630715	0.135119	1.41494	0.0548188	0.494268	0.0778783	0.0500536	0	0.209348	0.142483	0.4904	0.0575171	0	0.137408	0.0475836
FTLP3	20.6319	24.7009	25.5058	4.48858	33.6882	5.05225	3.99215	59.3963	3.9545	58.5544	4.25497	7.49313	4.86997	41.6176	1.26646	4.79623	38.3326	41.9894	20.427	8.21683	1.66924	3.50593	12.1154	4.26715	50.6899	2.81888	3.35075	99.2032	3.13695	4.36245	45.9032	2.91017	2.21677	46.7413	1.07415
EBP	59.2279	64.6415	77.6067	39.0183	63.3166	36.562	39.2184	86.5837	42.9549	80.0927	58.2957	58.9588	48.673	44.6031	95.5685	47.7062	82.3697	42.7275	56.2792	29.5929	34.0897	92.5566	81.1317	57.5001	141.079	68.7726	37.1987	44.0263	48.0304	83.7769	39.1144	78.2292	56.9656	70.6108	35.5092
CEL	0.214726	3.88336	8.9793	80.7043	15.871	22.4763	1.66604	0.155737	0.921168	0.249144	1.59978	0.195199	0.395628	81.5039	0.0935319	33.8847	0.997703	15.4039	7.75505	10.0772	0.27073	26.4516	3.28983	0.327747	9.16839	21.3168	31.399	66.5609	0.38512	24.959	25.0909	0.211618	64.7199	9.56339	0.102125
PLTP	40.1876	24.2755	27.0365	36.9509	70.642	24.8957	49.2687	7.3943	28.8395	66.9569	63.0559	30.5307	19.7582	40.5081	13.9804	66.9255	41.335	26.8215	35.5931	124.453	5.30485	28.2514	31.812	16.0134	28.0613	58.9017	74.8802	36.8565	50.3521	33.079	33.0371	23.6395	27.2204	46.7843	13.1765
CXCL2	104.892	11.8293	3.69684	16.9814	59.6013	13.9731	7.04292	33.186	13.7103	4.96194	34.7342	7.50804	4.54271	83.6075	3.6778	6.02341	24.7869	27.6607	14.3806	10.7936	26.4927	4.64017	21.5816	3.49974	22.3459	14.4143	35.8913	15.4753	36.8691	61.5144	18.9797	2.80522	7.99442	17.2059	6.7406
AHNAK	9.77571	5.16468	20.116	25.7063	7.63303	24.7416	37.4321	7.45043	11.4316	11.2604	10.1002	7.89794	33.2514	12.3789	135.618	34.8681	17.6239	11.4941	17.6065	27.9155	25.2086	15.411	21.6553	27.1524	27.1659	14.4467	33.1943	5.5104	22.4808	13.6606	12.1901	39.1458	19.1569	6.5019	66.7295
IL2RG	45.9998	42.3055	43.8825	122.03	28.7695	69.5202	48.1778	35.9037	52.6387	11.4783	34.8315	12.7116	33.2598	16.1066	7.26838	17.0289	36.3107	29.8734	81.216	34.7894	21.1418	33.307	39.1557	36.8489	49.314	45.5592	35.0172	50.2998	74.3984	60.0314	27.1478	9.1389	7.40135	54.899	45.6044
DDX5	68.1641	26.2857	41.5086	57.6637	52.6327	147.768	66.8053	64.394	64.7651	50.7814	49.8499	50.4725	58.2759	74.1843	63.3417	81.402	44.3919	123.654	41.9658	86.2104	78.348	59.6844	36.5764	36.1554	43.2712	58.7374	77.3917	58.8046	42.4186	69.2392	72.7636	44.9374	66.7047	62.3157	61.6553
GPAA1	47.2371	82.506	41.0608	27.8038	74.7953	30.7852	35.306	23.182	42.1753	89.8596	47.8411	34.8716	33.8433	73.566	24.7076	51.7023	44.226	45.9662	87.81	30.8116	42.0247	78.0443	45.2586	33.1202	35.6186	58.2226	21.8625	57.6362	31.4365	25.5888	68.7369	28.2039	27.9632	121.071	41.0946
MYH11	5.00417	2.4483	11.2036	17.1727	1.81866	7.51083	3.6301	1.35949	4.85304	2.34993	2.00177	3.03214	8.28984	3.53109	53.0987	42.5818	1.40583	3.40244	0.442786	69.38	5.18897	2.02304	5.28422	111.969	1.94133	31.6639	6.08328	2.62832	4.20722	5.41547	2.31324	4.2487	15.7438	3.96417	5.69828
CD46	39.4062	13.7108	49.347	71.0528	82.1465	95.8672	62.0682	74.2981	36.392	44.5058	57.1272	86.7208	58.2413	89.4906	126.643	54.572	67.9154	86.6077	14.5744	30.4797	80.232	46.5823	54.1883	38.5901	61.8671	55.3817	39.9676	54.3482	74.3828	62.9046	53.9241	62.9482	83.5531	49.6649	39.2867
SNORA80B	0	0	0	0.757664	1.28225	3.50261	0.369023	1.36448	0.330167	0.701632	0	0.15392	0	1.32873	137.672	0.157802	0.983398	0.355158	0	0	7.43362	0.408338	1.06901	0	0.373427	0.353029	6.80692	0.735705	0.790829	3.58826	0.370504	0.52146	0.64953	0.830508	0.862803
S100A2	2.09122	2.67907	6.54393	11.8495	2.26283	3.07031	38.481	1.71714	14.3706	5.66321	1.22517	4.70229	5.98941	1.96046	7.75232	3.86217	4.46661	1.29462	2.21137	3.9768	7.09681	0.637914	5.50491	136.377	1.68531	5.56616	8.44149	2.84141	2.03163	1.29553	1.15762	9.3834	1.50797	1.83804	2.37129
EIF2S2	39.1645	23.7934	64.0432	80.8975	41.9988	40.031	52.1334	50.7941	76.3313	34.8132	119.506	41.4014	66.1593	50.0212	45.4857	97.3668	51.6639	54.9757	37.33	82.7722	37.1951	90.7863	47.0568	36.8496	55.7194	83.7076	82.8535	37.0501	45.0134	83.1075	60.121	60.1847	109.148	43.8018	43.8262
STT3B	33.0798	11.1905	65.3565	88.9264	45.3014	71.5387	65.5827	51.6222	45.6822	45.9214	51.5812	65.7691	42.0178	57.6448	92.4197	54.0038	43.202	92.3819	19.1427	64.9372	85.5149	60.9005	45.2516	40.0083	63.2192	63.224	41.337	119.191	54.3858	89.4412	68.5051	46.2933	105.622	41.8263	70.2713
FIS1	70.4335	159.255	60.8295	76.0733	72.6689	51.5365	57.1909	89.2698	67.9295	48.535	85.234	56.5954	58.6252	85.4109	36.9736	43.1493	70.8324	65.7654	72.562	42.8685	41.7357	43.6846	56.4802	74.2943	60.9999	47.3433	51.0117	78.8463	31.8164	43.9012	45.055	75.9099	36.9092	72.8978	38.7651
PPP1CA	93.3358	97.7852	105.861	71.8293	126.099	65.4702	67.1352	97.3538	105.184	109.149	96.6649	62.0583	60.9046	91.947	92.6305	60.3459	116.788	98.7054	122.564	73.0331	43.6597	81.4539	90.9887	50.4381	90.9504	112.754	57.5956	119.728	41.5532	84.3087	81.6328	71.5464	52.8355	96.7213	74.8658
CTSS	81.5487	20.216	37.8166	84.8076	31.2778	51.5225	56.14	71.816	42.5928	47.0001	85.0092	72.2017	82.5439	61.2646	102.941	58.8657	60.8714	55.2931	22.2313	65.5279	30.8457	21.7381	79.4094	51.1467	35.9875	65.1326	42.1464	42.2185	119.87	37.4012	65.0594	68.4361	50.1278	32.2979	67.7043
MRPL21	19.2808	16.4655	17.1367	9.91395	27.0581	10.9941	8.17206	20.2484	16.9756	23.3404	12.8399	8.70672	11.7303	22.8747	14.6954	11.7219	18.4635	17.1492	18.246	12.8235	6.50583	18.6686	12.2484	148.454	18.301	13.0694	9.55416	20.4716	9.51033	14.78	13.7877	15.3218	8.42711	17.772	11.6372
IGHV3_66	0.103707	4.85026	0.309204	3.61975	1.22519	2.45429	3.52603	5.21507	1.20932	3.01685	135.984	0.196095	4.74223	2.79314	3.78455	7.74006	3.96737	31.4469	2.43458	4.15652	0.364249	2.1676	1.92939	0.105529	0.713622	0.674641	3.80607	6.32672	2.26692	1.96573	0.826042	0.166086	0.103438	1.45485	15.618
TMEM123	60.0637	16.0444	68.9462	86.0216	81.7579	50.5979	47.9569	84.9778	79.8819	46.9102	90.0548	68.7502	63.5227	104.077	135.899	95.5196	76.2678	83.9949	23.9552	100.198	84.5559	88.5293	69.8404	56.8087	68.3159	98.8651	71.0569	52.9562	56.4218	92.9757	87.2665	83.2241	61.2431	52.1238	73.211
COPE	84.9129	141.013	67.6855	33.4236	97.8214	59.8704	51.7701	59.0478	48.5915	77.8425	59.084	64.4394	46.4357	56.5988	34.4679	41.8584	68.0686	59.5691	105.893	31.7509	36.7046	48.3797	73.3561	50.0279	63.4078	50.1421	37.5074	79.7673	50.8946	52.6536	37.1146	56.8414	36.5592	72.8591	35.121
SMS	31.6337	18.7878	30.0532	52.9427	33.7469	19.8702	38.9066	63.0807	38.1465	60.8315	84.967	41.8858	65.3401	35.991	91.3	46.1016	65.4469	35.9131	38.0211	64.5661	51.3767	93.6193	46.622	130.541	72.2996	53.5467	62.5732	20.9839	52.5017	69.6127	38.8179	58.4531	63.7983	45.0489	53.8357
TRIM31	15.1327	12.3825	12.6863	22.8355	6.93926	8.9207	22.4245	19.9218	22.1465	32.5946	45.4409	110.262	37.3245	4.44741	29.6907	28.7888	45.7914	5.47918	22.84	14.7443	48.5155	15.0761	81.2265	12.6706	25.6014	68.7107	46.7424	11.9586	31.3378	38.8746	40.3251	14.8056	12.9318	30.0186	62.2777
BCL2A1	138.339	0.9252	1.57612	5.05276	1.7081	2.97448	4.26291	3.19507	1.38131	3.76781	8.92723	1.90302	1.7709	11.1511	7.98253	12.9082	10.9712	4.79023	3.46044	12.6037	0.952153	0.815926	0.890023	7.55156	0.932711	3.3507	4.2882	1.69976	11.654	1.68493	1.98963	0.412443	1.11535	0.985323	3.96884
NR2F6	32.3849	121.676	60.1931	12.5299	35.9937	46.7988	17.4042	26.074	28.6851	71.2456	16.5848	17.679	24.2264	22.7978	15.2742	18.614	47.7293	36.4066	66.5752	13.6702	16.9522	24.8616	67.6762	24.467	47.1992	20.8064	18.7193	64.4231	31.7916	31.2424	23.1418	35.53	19.6165	58.9015	22.524
CCT4	84.7011	41.2393	58.877	81.3634	109.623	72.9176	78.9782	111.719	78.4291	74.8203	91.0341	132.168	56.038	137.759	121.018	68.5086	83.6951	99.7947	47.7385	100.86	63.0472	106.869	63.4455	55.5063	75.7305	84.9738	74.0157	95.1592	72.6494	75.0593	91.8568	58.0296	101.766	91.9957	62.0637
BLVRB	59.3632	133.768	37.7191	16.2764	30.6179	33.588	31.5139	37.5876	18.1094	60.4626	12.929	37.0888	32.026	36.9664	39.5926	11.8455	30.3898	45.0524	77.9673	15.2433	21.4541	25.927	48.1125	50.758	35.5045	31.2775	13.7518	30.3473	45.7729	18.0898	14.012	58.1972	22.336	34.6988	29.1532
GSS	40.8962	97.9702	108.72	74.9818	82.9891	50.9318	45.8656	66.0403	83.4626	48.3316	69.7089	42.7486	76.5918	73.2233	30.8919	84.6942	73.9223	93.2857	66.3475	62.9986	33.718	90.0043	70.3477	36.1755	70.7623	109.871	73.6611	55.3639	35.6457	70.1485	75.845	57.8074	113.028	35.0836	40.8232
PKP3	21.4925	101.366	108.125	30.1481	63.3322	78.3778	107.431	36.1265	59.7241	41.6763	47.9774	39.0473	31.0893	32.0187	65.274	39.7486	85.4885	49.0158	47.6272	28.3803	46.7178	55.2016	63.4341	58.8816	96.8785	55.5512	35.049	83.0409	67.1274	68.0601	69.7882	71.1121	47.8361	68.4495	61.671
STARD10	78.437	73.6993	70.4559	36.832	104.263	49.7579	29.3625	61.7349	47.1441	54.3612	52.4003	46.7593	25.7548	98.5131	32.2369	21.1236	50.5715	52.0648	52.0566	21.7126	25.9162	63.1422	63.1608	71.2474	55.3359	42.8946	25.9589	98.9235	18.3175	55.3047	33.0161	47.2058	23.4995	72.218	31.4858
CHI3L1	131.212	3.46556	3.48671	28.8204	9.1423	11.9788	17.1119	4.47861	2.35845	2.18395	18.0447	1.70758	5.47957	9.905	4.05505	13.3376	29.6158	18.6516	29.9825	25.5879	1.77228	0.581195	2.3463	23.7999	6.03532	4.56452	39.0132	6.94343	22.5457	7.98446	4.08076	0.915615	29.1732	12.9089	4.48752
CCT7	116.991	109.985	93.0081	76.8786	142.74	105.684	90.5981	109.786	102.097	82.335	107.665	103.518	61.4462	115.842	105.637	92.0418	110.154	119.496	148.594	113.814	62.976	131.574	100.486	75.6853	111.557	90.9076	81.045	129.187	81.28	101.808	117.461	76.6523	105.697	131.931	47.5225
WNT11	1.45704	3.9399	7.16698	13.7676	4.69678	5.63452	20.6099	1.21729	3.53462	4.88834	0.73155	0.680045	0.388218	14.1496	8.33194	31.4453	3.00794	21.6462	7.88369	38.3566	3.32532	0.385492	9.22408	0.778856	17.9792	41.6197	34.5123	113.787	0.277729	4.58532	1.88878	0.127994	63.4467	3.26946	0.244359
TGOLN2	29.3553	19.3512	40.6103	99.1336	29.3065	42.4353	66.7933	46.5889	36.6495	25.193	73.3886	28.4421	49.8944	47.4725	24.1752	84.6502	41.4517	52.6057	14.8278	49.3414	46.0606	43.736	64.1343	35.0478	59.6939	68.7328	61.9717	29.2354	32.9964	77.9592	65.5671	59.8717	114.64	35.5947	74.4907
ZFP36L1	48.1878	45.4306	37.0503	78.8393	41.6476	49.371	100.632	32.187	38.7286	54.8584	32.6544	43.197	58.7958	67.8565	24.2929	60.0702	37.1679	35.9828	58.9204	53.3062	117.188	24.7535	37.9241	83.4372	36.5148	71.8101	89.6398	58.6665	73.411	67.7151	30.6335	56.2767	29.3897	21.3312	30.6922
CCNI	80.3866	47.2515	52.9509	132.118	60.4905	55.1354	57.4113	108.534	66.982	63.3851	89.5734	96.0375	70.6243	93.5372	37.7304	49.2096	57.4151	56.7456	48.2013	85.9769	110.875	51.5605	79.0208	108.973	90.7253	51.0579	80.7869	81.1199	78.8202	67.4047	59.7767	76.5551	109.481	58.6635	95.2594
A2M	75.1369	26.5406	39.2947	57.4706	29.0188	65.4167	70.8507	18.8796	36.9723	30.619	50.2438	21.8841	61.1721	37.6588	83.6474	62.1578	22.0878	63.2671	23.2113	92.8564	26.8035	20.8252	19.1828	48.4385	10.7634	39.0373	86.8511	23.2664	29.3344	34.521	38.8017	9.42767	13.9513	35.1551	51.0948
RAB32	55.4903	32.4717	35.4395	38.4059	30.9032	18.7097	25.1142	128.77	29.4248	49.8672	55.2468	52.2728	49.1503	32.3997	49.3597	17.317	44.2876	51.7148	15.0197	26.6071	20.2991	25.0519	31.8963	19.698	38.5173	20.9485	19.7268	85.956	38.3549	20.3221	31.9224	21.5805	22.2655	17.8194	7.47243
SBDS	54.5356	27.858	42.7904	115.405	37.8239	45.3527	68.8624	67.1243	80.4205	29.0343	95.9874	38.8086	103.18	61.3906	69.1887	55.8955	49.4712	35.1664	7.32757	47.3426	57.3076	70.1442	46.5311	73.7316	44.3352	60.8188	72.3228	25.6783	51.2676	47.5606	58.2436	89.822	64.2885	39.5844	58.4787
PHPT1	79.6655	94.5179	56.2957	34.1088	81.6758	44.6213	45.6572	59.6021	41.7969	53.6305	28.7986	45.0609	33.2384	105.802	30.0053	29.9017	53.2092	58.9087	87.8933	33.9847	37.2594	44.2113	62.6515	48.0381	56.772	30.2308	28.5354	102.973	20.6032	41.9586	41.6987	37.9963	31.9342	78.0905	35.6561
LRRC26	68.0911	13.195	6.18834	0.477284	102.314	20.4884	0.103778	11.9339	0.129991	13.1807	0.270291	4.39787	0.372196	67.0218	0.0691367	0.514782	2.61806	4.27482	5.01582	0.048934	2.63726	0.0612451	10.7025	0.055907	6.72107	0.608919	0.35733	16.9656	0.302464	0.0645827	2.459	0.254188	0.529724	4.90474	2.32935
VSIG2	1.63897	46.3589	27.5063	23.1126	17.6172	16.4662	1.38435	15.097	18.2339	91.8903	1.35493	41.2378	42.8931	14.815	13.3863	1.09404	12.515	16.1567	7.71325	0.454451	55.61	1.62879	15.8381	4.05927	2.05698	10.3825	0.502808	1.64198	17.59	0.258996	2.04088	81.2031	0.0616872	0.118313	25.4431
MIR23AHG	15.202	3.56546	20.4917	49.8367	15.0401	120.19	65.4356	14.514	27.134	21.7039	3.16604	12.2956	7.08424	36.549	9.50201	11.7588	45.5608	16.2003	19.2892	11.7389	22.8392	7.48174	33.7101	14.1356	20.2973	12.3774	60.568	13.2543	20.2737	35.5521	9.03245	18.4959	18.9345	12.2563	16.0732
CD70	1.0984	1.93646	1.23527	0.820572	3.7943	0.621873	1.34313	0.878184	1.20171	122.08	0.79989	0.737854	2.83234	1.39187	0.963898	1.51292	0.87299	0.882795	58.5264	1.14564	0.28765	0.120831	0.695926	3.60312	0.596703	0.553663	0.322277	0.228587	0.786286	0.598855	0.394689	0.478345	0.100906	0.589813	0.31914
ACTR2	54.5618	16.8941	48.161	100.748	39.9426	71.4587	79.9218	69.6259	79.1712	40.8403	88.5879	81.9462	89.9556	63.9025	94.6876	74.9632	56.6719	74.9246	20.8355	98.0077	83.7543	81.2846	56.7784	65.3681	43.3206	86.8861	72.7569	53.0662	117.232	87.2545	76.4117	77.254	84.3735	39.2087	79.3747
CD99	86.2333	18.1525	75.1146	84.0654	97.4947	33.8989	84.4806	39.3855	28.3992	48.7861	52.1107	43.0201	38.5819	94.4699	34.7343	72.4083	62.6628	55.6556	43.1305	82.3885	32.1504	56.7402	56.7404	78.1228	66.9776	90.4975	43.1925	59.0616	48.2219	90.2538	63.354	22.0919	66.5278	50.92	27.114
RPLP0P6	16.5713	47.2909	19.3294	7.71197	60.9315	9.33735	3.41946	50.1855	6.47183	53.9124	5.33075	35.3714	8.38921	55.0458	4.52686	14.4424	37.9917	22.5812	49.5809	11.8033	6.65721	14.126	6.85779	8.36039	96.8343	7.46517	4.57156	37.6521	3.87821	8.51192	41.5151	19.8731	3.10195	37.5313	3.81298
RPS29	33.1795	38.7983	24.4635	36.9743	34.914	8.54546	35.2561	51.7747	43.7163	38.9715	33.0606	114.203	72.9309	107.065	46.2289	32.649	48.9463	16.7177	78.7404	36.9634	57.0886	43.2839	19.9237	25.255	28.4273	37.2232	39.8109	35.9498	26.2071	21.0605	39.1087	27.9286	27.9442	43.0876	25.9199
C9orf16	54.1681	93.6952	57.7003	29.4743	67.0124	23.7891	46.5031	79.7212	44.1463	74.3511	40.6511	52.1063	29.7631	65.6072	15.3728	22.7911	48.5238	59.4614	46.6251	17.9762	29.8217	32.211	82.7524	98.8388	65.3619	67.4247	23.9388	81.3331	26.9852	43.0805	38.413	41.8456	43.4904	41.4215	18.286
METTL26	46.5819	109.105	69.7427	27.309	77.4096	39.0194	26.4236	36.2013	52.362	46.0163	27.243	24.3992	27.4522	47.3198	19.9602	28.2395	45.9206	65.2466	100.217	22.0912	24.4067	36.8001	78.651	30.053	63.5797	41.0506	31.8023	67.5514	42.4569	37.4082	44.799	35.5368	26.9835	65.671	20.5507
TGM2	38.2875	28.5306	14.1844	67.3493	17.6932	11.2924	24.2754	20.3385	10.9603	11.429	120.868	5.97049	11.8632	13.0426	19.423	17.6768	30.7449	22.3416	26.2823	49.0286	6.48705	7.79982	18.9843	33.1229	9.15742	19.3458	34.9335	9.49386	19.0372	26.7394	10.5028	4.81557	15.6451	60.8669	11.3871
LMNA	58.5411	89.7677	72.9237	43.8221	66.1593	75.9849	119.077	43.4833	80.4328	82.7788	28.2688	46.3377	49.5586	47.6334	84.6075	64.1805	89.4231	39.3396	117.872	52.7637	71.4062	33.9803	65.4806	73.1654	54.1961	66.078	52.7274	53.4945	74.4693	34.9322	61.9379	78.9733	32.8525	44.1529	91.6443
SLC9A3R1	25.5943	98.8925	46.9187	48.0894	46.3523	41.7505	33.2015	50.9214	41.101	75.8636	63.8389	15.2093	37.0984	25.1976	6.19827	40.1132	42.7127	36.2626	102.179	35.5478	16.2701	54.9342	51.2878	22.6084	62.4131	60.5732	47.7378	64.723	22.8114	50.415	48.7126	62.198	74.2939	89.6031	52.3854
COMP	23.3625	0.36101	8.64306	5.38305	0.862276	0.952402	108.976	0.448814	13.6547	1.53857	6.71794	0.0607542	0.891388	3.51975	6.79257	30.2158	0.819445	0.171337	2.41649	30.8239	0.643671	0.292504	1.28148	74.4721	0.049132	3.21009	11.1119	1.56489	3.24635	2.71305	14.1367	0.586986	1.01126	1.98508	0.359478
TNFSF9	1.64898	8.7744	4.12346	3.73799	11.5559	18.482	3.51159	3.62223	2.98003	115.968	0.748261	1.68471	3.41687	2.3009	1.92441	1.63697	5.03374	0.435149	39.3609	1.40945	0.498208	1.3008	1.80458	11.4209	3.35524	2.3261	0.444801	7.96241	4.65093	2.33303	1.36185	64.6999	0.915194	2.47606	1.36252
RPS2P46	6.92079	49.6989	18.4414	5.20463	34.8904	4.96315	24.6104	48.3889	8.44151	15.1832	5.59748	10.7392	15.9435	26.1136	3.6287	4.88525	32.3627	19.5832	101.2	13.601	6.72279	10.2515	14.0501	5.97072	85.9855	5.38299	4.84596	22.4361	7.21078	7.42781	35.3804	7.22839	8.15333	18.036	3.0786
H3C1	0.323234	0.136191	0	0.100284	0.848594	0	0	0.225754	0.0546262	0.116085	0	0.0509323	0	0	131.582	0.104434	0.108469	0	0.10539	0.191926	0.189214	0.495437	0.117912	0.164456	0	0.155757	0.0500536	0	0	0.0949884	0.4904	0.0575171	0.268662	0.549631	0.142751
KRTCAP3	58.1077	100.1	50.9425	39.513	114.517	43.1198	38.5793	57.7673	34.6772	77.7727	36.7571	67.589	35.8531	104.509	26.611	35.7175	62.6291	39.7291	85.2102	35.3787	24.7953	50.098	73.0898	50.0393	51.5462	50.6241	30.5868	73.7404	50.0584	44.7029	48.7006	38.3826	27.4358	46.3309	43.5604
DCN	119.499	4.35702	16.9059	25.915	10.0267	12.0915	40.9052	8.39591	10.1693	9.32532	16.6672	4.57379	9.65229	14.4628	29.1482	29.2473	14.3663	7.74885	3.6346	71.4229	5.7325	1.94234	6.99747	26.0205	2.49444	20.075	23.9508	9.67303	20.7068	14.4452	10.4762	1.93577	1.86512	12.6119	7.20653
SNORA34	0.323234	0	1.28496	0.90256	0.848594	1.73852	0.183165	0.677261	0.491636	0.696511	0	0.305594	0	0.263807	131.786	0.313301	0	0	0.316169	0.143945	1.3245	0.675595	0.353735	0.493369	0.370701	0.700904	0.300322	0	0.785056	0.712413	1.4712	0.172551	0.161197	0	0.142751
CXCL3	96.9677	39.5783	5.07732	10.1138	61.1936	13.5028	5.66555	66.9647	18.7179	23.3932	35.316	12.6882	8.92264	78.2443	6.57942	8.7914	29.533	23.7481	16.0651	9.4825	24.4972	7.48294	39.6604	3.05619	30.6227	26.5627	38.4184	15.7366	28.6355	44.8197	12.9661	7.54249	5.27469	11.9617	16.5515
FMOD	67.7089	10.5861	20.4095	28.9764	56.0213	15.7873	35.4342	15.095	14.3865	21.6645	23.0339	18.5616	13.6433	72.9492	10.261	34.0654	13.0914	18.2116	24.3141	40.4596	109.078	3.83089	4.99258	25.0627	4.14267	18.1797	12.6229	10.2172	33.4876	15.7222	16.3801	4.40652	1.45448	18.6656	30.9956
KCNN4	4.47004	50.9711	49.7772	19.2237	55.3539	45.7237	86.9615	38.7191	71.5795	60.549	7.43306	14.0212	62.1043	33.4164	28.3873	40.4492	36.2989	22.1315	39.9964	5.87595	49.8113	0.303926	79.3305	66.7011	38.2478	14.7048	55.5301	19.2872	47.4357	26.9922	20.3914	48.8172	8.15813	27.8509	31.0508
TP53	18.0012	42.7774	3.20907	34.3579	92.5244	38.2197	37.0729	46.7342	29.804	60.16	90.0393	23.9328	7.97012	28.5662	17.9235	28.1513	50.4931	30.348	82.4265	46.4301	49.5001	38.6969	36.6664	5.28346	28.1801	40.5914	7.9288	51.7439	3.43753	30.2274	67.2104	25.2371	30.59	34.3209	33.5985
THEM6	28.0483	54.802	45.6955	14.2876	71.2576	19.2725	17.6599	23.8264	33.4235	99.4981	21.7275	16.0202	15.8973	40.1875	9.32081	42.023	29.2876	17.9767	40.5362	13.7752	19.55	40.5128	25.8886	19.7649	28.0446	46.2099	11.1581	59.7552	17.4337	15.5266	37.0616	33.2578	19.4889	99.5838	22.7449
NDUFB9	76.2868	37.7068	46.5378	40.676	68.4543	39.9529	35.0584	52.3392	79.4295	110.321	47.117	94.7368	41.788	93.0415	39.4351	55.0201	49.9901	48.0443	44.8804	55.5607	60.6992	109.984	40.9409	47.5635	65.68	86.9901	54.2197	46.812	45.6393	42.3369	61.4093	59.8586	32.6094	106.784	55.9629
NAXE	60.5026	64.8356	40.0712	40.5133	65.406	49.3358	30.7535	72.7926	40.8608	130.249	50.5789	93.6633	48.8695	88.0635	38.1104	35.5279	64.3687	75.3634	97.0054	55.9272	47.996	59.1251	40.7901	63.0692	52.2574	55.0908	35.6525	83.3109	58.5781	31.7189	56.5144	55.9864	45.7789	74.6177	19.9818
BANF1	67.9186	43.2485	86.0671	60.5475	120.922	39.5273	77.9959	73.1561	104.423	83.8786	79.324	64.2503	55.491	86.3003	25.2029	75.8901	47.2095	76.0786	61.6418	89.1554	45.4626	113.206	66.3734	54.7581	65.389	112.427	49.3103	64.4737	43.858	80.7385	91.8941	83.3778	55.6329	70.0697	56.1859
MAF1	56.7091	87.1763	65.1541	46.8697	86.3982	36.9741	67.0358	39.2491	85.6496	99.035	68.0337	59.3738	32.1147	82.9872	34.5668	74.5315	57.9155	45.6192	86.5757	51.4373	66.2618	82.1756	54.3742	62.5585	68.5837	87.0827	32.3856	55.1423	37.1118	36.3138	70.7178	36.8466	29.7953	120.742	54.2113
CDHR5	4.60781	60.4983	57.2256	46.1602	7.95461	35.2992	54.8715	15.6438	13.4256	12.6884	68.1375	26.9218	29.7268	15.6119	9.30176	10.7998	28.5809	32.7996	2.7736	5.75369	34.6167	12.7185	101.253	31.4427	40.2565	17.223	29.315	35.8966	21.816	56.4334	13.4396	56.404	19.8317	44.3135	51.7881
HMGB1	23.5033	9.76276	31.4048	69.4305	41.3893	39.0866	58.6772	36.7751	88.6165	20.0037	50.7092	44.0971	110.101	34.7423	52.8633	54.4794	52.5525	41.9597	9.89356	50.0581	43.1077	67.1566	33.6339	21.3373	23.5616	86.7091	57.4674	24.6156	48.4746	60.6405	39.3361	29.0665	32.0265	26.6395	29.4429
HES1	10.9312	58.3092	35.1099	61.9153	41.299	60.5492	74.3679	24.3436	39.6111	46.0451	9.9544	47.7037	32.5003	63.1163	27.4027	24.9477	28.7115	27.6176	21.9097	31.962	91.3192	31.9684	35.747	59.3748	55.7859	42.2375	43.1693	84.4798	104.6	42.1358	37.877	49.5375	10.8064	36.5359	29.5724
RASL11A	44.5557	4.20499	16.5038	7.27133	27.6684	16.69	4.68186	34.9371	25.3684	18.773	23.2661	25.0064	11.5782	12.3513	12.7129	27.5664	60.3377	18.47	35.9537	14.6203	5.18767	22.6376	15.9351	3.09379	50.8486	81.3306	9.91866	13.3387	12.2917	15.4695	25.2874	10.9027	14.0609	105.02	7.05685
KLK6	0.0672313	3.5409	6.08033	25.8544	25.7108	4.36337	4.83838	4.95384	0.340861	1.90747	1.18863	8.87754	1.10609	3.54831	25.2254	3.92078	4.33173	1.6622	7.10229	1.56685	9.39293	0.0187362	4.73336	109.939	3.16128	5.21587	3.43561	1.06335	2.00301	8.29802	1.35152	74.4597	9.06384	10.3746	0.168252
ARHGDIB	94.0014	30.8899	38.6501	36.756	80.0859	21.1663	34.4529	42.0224	62.1525	47.6883	58.755	42.6332	25.1385	57.7543	43.291	22.3698	30.2648	60.3424	50.4863	51.7027	44.5071	14.6981	19.9657	44.2357	62.1417	54.0039	29.6543	18.8259	106.54	26.8285	61.5594	22.5037	7.64851	33.1808	28.284
D86994.2	0	35.5672	0.458438	0	1.21101	17.3671	4.96643	108.732	0.701605	52.6809	0.212748	0.654162	0.33481	1.12942	6.38507	0.447106	25.541	52.8298	17.1456	8.8331	0	0	3.53367	0	6.87728	2.16721	12.2146	0	19.2699	3.45669	17.3211	0.98498	0	5.88277	15.6862
RAD21	32.4041	7.88273	26.3904	41.7994	44.1785	36.6113	28.6112	33.1085	73.7066	59.5386	56.3734	50.4837	45.1189	52.6539	39.0258	74.1052	30.8004	38.0437	14.2006	42.4122	57.5383	125.167	29.5764	28.9273	20.1356	70.3147	45.513	23.495	35.507	36.4741	65.5572	30.2786	24.2168	49.3423	64.918
POLD2	44.8583	111.101	42.545	28.0375	71.3118	33.2868	32.7812	43.5172	60.5671	68.6677	46.2591	37.8837	50.2003	41.4234	29.521	43.2416	35.9059	34.7719	100.053	40.8978	30.7771	107.922	44.2517	43.1952	33.413	71.3184	36.0219	50.4748	36.4311	40.8998	85.2037	50.094	39.7871	58.1405	38.8967
MEA1	56.0756	49.9094	61.509	37.8863	46.4923	30.3135	52.1457	41.6211	58.5096	76.9334	151.913	44.4614	45.453	45.6333	45.2599	52.8743	46.0135	57.7489	90.0112	65.0828	46.4889	86.4371	40.1845	39.6819	47.8014	66.0587	41.3896	48.4201	48.8678	55.1009	69.6834	32.4962	43.7827	55.593	38.0003
COL6A3	56.6615	6.59732	57.897	27.3926	9.8475	30.1904	47.1362	8.26334	22.1735	7.94171	27.6705	5.35671	18.0543	8.67412	61.1085	92.6031	16.6238	17.6964	14.4178	70.625	10.576	10.9816	11.8235	36.8099	4.20609	19.082	44.1346	10.1009	35.5653	48.6775	16.9237	5.92764	5.98416	15.444	19.8368
SERINC3	36.6047	26.9654	67.467	87.587	36.4189	46.0181	53.9166	38.3185	61.5339	23.881	76.8849	37.1997	64.9287	45.858	34.0616	75.1528	65.0956	45.5579	16.797	52.5414	61.576	40.1533	72.4908	34.8903	48.1183	62.2423	65.5335	38.8643	34.0503	60.8612	132.11	38.4249	67.5489	46.1878	38.717
RP11_927P21.4	12.9159	86.2942	38.0503	1.5027	19.9817	84.8507	8.62591	7.24881	5.61284	15.4067	0.850994	1.52638	0.66962	10.1648	10.7385	6.70659	20.4328	15.0942	23.4624	0.821683	5.94054	2.12109	49.4714	0.469386	43.9088	6.1682	12.2146	41.69	1.56848	6.30337	2.6244	1.47747	5.75105	15.2952	4.48178
STAT1	35.1309	10.6253	24.2481	40.2636	23.0191	21.0279	49.5196	32.1443	25.9231	37.543	79.2154	17.8518	22.7695	21.1249	60.9855	39.2986	24.2605	41.9815	74.0788	105.691	16.141	12.0004	13.6346	33.7307	17.544	28.9753	29.4459	17.7532	45.8392	20.4166	38.5344	22.6241	18.7202	52.3227	73.3649
RPL32P18	6.07807	33.2006	27.2905	5.45518	23.5079	3.50261	5.04331	35.5902	5.77793	12.8633	4.25497	16.6234	36.1595	43.051	3.20961	2.78784	43.2695	13.496	67.6269	4.83343	7.9419	9.25566	7.8394	6.95796	102.195	5.13853	2.92445	11.6487	4.27048	6.12396	42.608	6.72104	3.24765	12.596	2.68428
ATP6AP2	70.4088	22.603	44.3179	97.9643	38.519	36.7495	52.7033	80.3617	42.3723	64.103	106.501	47.5044	61.1231	57.0006	80.067	79.7889	94.2034	49.2214	16.8682	90.6771	51.2201	79.9375	65.526	78.2921	77.1956	83.5777	70.7748	48.0253	45.5458	82.7462	36.9542	51.8728	65.4195	58.7353	38.3233
STAU1	30.3189	29.1905	68.81	94.8674	45.9038	40.852	55.3296	53.2368	72.1471	38.7608	98.5024	33.5422	69.2297	45.8876	26.78	91.8518	54.1742	51.8174	28.778	68.9588	52.6109	51.252	80.6946	38.7488	53.5152	76.0209	89.8104	47.8162	45.1385	83.1584	44.2346	50.1142	107.238	56.3918	46.862
SLC38A5	38.5243	103.345	32.4538	26.4049	58.2156	17.3382	31.5263	22.9072	28.2348	21.0741	33.2562	26.3881	3.97969	20.5018	33.6164	25.1716	89.3835	17.2798	47.2755	24.0978	1.28514	79.6392	39.9864	29.0921	28.05	33.9337	30.3353	38.0382	28.6968	37.2409	23.8009	31.4899	2.93243	52.4507	32.663
H3C10	1.53935	1.08601	2.66835	1.36612	1.83267	1.00123	1.31858	0.750079	1.56089	8.63966	1.02367	0.913817	1.94877	2.36659	128.139	1.92577	1.22534	1.52284	0.980457	2.66233	1.44595	1.66108	2.78156	1.80317	1.35484	3.82957	1.16414	8.9379	0.852075	1.97253	2.93288	0.668863	0.232088	2.511	1.10669
TSC22D1	37.5111	36.7166	42.2827	102.637	48.0885	59.4805	85.8313	43.0694	31.2504	17.5263	37.6316	36.1394	50.0433	61.8018	58.7389	40.8525	58.605	46.355	15.0186	27.2769	63.1967	14.6262	55.1897	26.716	65.7569	92.7042	46.6908	39.6681	23.6125	28.1048	34.103	40.3188	72.5177	24.1066	18.2904
YIF1A	91.885	86.8726	64.8569	24.3657	81.1843	31.5898	20.8461	40.3955	38.3139	80.9781	36.9521	32.3032	22.9932	53.6113	27.0526	28.4732	56.1811	55.7044	80.4294	33.0555	21.8621	40.9353	39.7896	19.9407	55.6829	40.8624	26.0637	66.711	19.2191	30.5829	35.219	35.9918	26.6124	70.4565	33.119
EPS8L3	18.1106	78.9311	59.0978	53.4682	57.3764	67.6651	72.1701	46.299	46.4008	47.8482	34.4392	84.4251	50.2048	42.503	27.8701	51.6992	30.4257	42.5781	51.45	18.6428	106.523	39.6899	57.9395	51.7872	74.3168	49.6782	67.7983	58.4595	43.0335	78.8945	51.1856	43.5805	120.233	56.6695	54.6265
EFNB1	25.402	83.4721	47.9542	50.949	29.9063	89.9957	55.5102	42.6267	44.8282	34.0052	45.3343	24.2683	42.7426	20.3392	54.4715	43.1553	69.4135	28.6836	44.5438	33.2164	24.882	49.6354	37.2456	86.8724	108.361	50.8032	56.3217	35.566	46.1497	60.0329	22.4118	92.4252	55.0634	41.9214	50.9222
RAB11B	41.0918	137.059	71.1466	37.9379	61.8706	49.5833	62.3783	31.6482	50.0202	65.8682	47.9092	34.4253	38.1277	43.8381	5.86571	39.6205	46.7646	54.9307	80.9661	32.0636	43.0081	30.4125	71.123	48.7827	53.8086	58.353	52.4628	51.1014	26.7097	47.6544	26.8671	33.2676	47.4851	42.253	35.6616
GET3	74.0374	88.2651	44.01	30.239	85.1874	41.3494	34.1467	55.8843	38.6512	103.104	38.9932	93.1349	30.3323	66.245	47.5612	37.3101	41.9091	65.4643	79.6559	36.0625	28.1976	58.8956	31.8287	35.2005	30.4655	59.8987	26.786	81.7648	37.7867	30.5209	33.7652	40.7395	34.1821	49.9451	45.7669
SPARCL1	55.045	4.3949	9.34122	23.6609	9.54601	11.3437	47.69	6.73803	8.7623	11.691	15.9831	9.89164	30.4316	11.3715	60.2918	45.8355	11.9626	17.1424	4.88339	100.173	8.07418	7.1181	6.42533	57.7616	2.92126	30.0978	38.2686	14.1437	25.7298	11.419	12.6515	4.22887	8.55541	10.9473	18.2913
SRP14	114.628	43.5792	48.0928	90.9445	76.1326	61.2252	99.0225	88.1802	72.2475	63.7971	67.2612	72.7285	111.51	84.5406	76.0267	80.182	54.0749	83.546	57.4223	86.1206	71.6388	111.53	50.1778	152.354	92.2002	77.5535	76.9322	95.0656	72.0308	68.7731	67.9555	87.6136	72.8718	73.7409	70.1219
TMBIM1	57.7556	74.1241	47.0402	79.5758	36.6354	69.6965	65.3033	51.907	55.5207	76.0681	83.1256	84.8537	61.6545	42.3306	89.5927	56.1912	95.3439	42.8441	28.1319	46.0517	43.1599	25.1707	90.8111	74.6716	77.3148	100.479	53.8149	78.6336	58.5105	63.4155	8.67814	57.2115	52.6109	52.2761	89.9509
GOLM1	16.9788	31.0221	42.6688	59.3619	50.2326	62.1748	41.4135	66.0212	69.2264	63.8063	69.2037	43.7752	74.4736	58.238	38.9661	48.6157	72.753	50.8233	39.3142	33.6081	33.3813	22.1978	99.7055	60.2092	85.7113	59.9592	16.2807	78.3098	49.1749	83.3836	62.3399	100.355	45.6132	28.0438	64.9539
ATRAID	84.3549	53.5626	44.1408	50.6893	85.48	45.5592	38.616	78.3776	46.2816	74.5086	58.6212	85.5575	31.8871	137.8	38.6675	41.6254	52.1543	57.2489	53.4843	54.0821	44.9116	44.6967	47.4776	51.6562	38.5612	61.9391	41.6943	81.9428	36.5008	36.0721	59.4979	35.8281	36.4676	59.2717	37.6802
CLRN3	52.663	39.0656	29.8367	66.9417	30.0735	33.6177	42.2147	78.0858	36.7173	18.1815	78.9651	66.034	52.1746	26.8552	72.7269	25.3733	66.8324	27.0438	17.5216	6.71041	42.6639	44.1893	59.6938	48.073	82.2629	76.3245	22.3578	88.7215	27.243	42.6155	34.0298	46.9507	33.912	26.4234	31.695
PLBD1	52.2792	51.3445	56.7901	30.8655	57.7195	31.3378	13.3373	24.2494	37.9958	106.17	77.7846	69.5562	38.9865	53.1883	71.6216	15.72	64.1328	43.4391	43.9708	24.0102	70.6684	38.5017	17.8938	26.353	52.4307	74.7641	34.084	72.4622	22.5327	47.7319	32.6701	36.6117	20.4672	51.3459	60.0956
AKR1A1	68.0776	91.7367	48.8891	47.1267	87.6679	35.5473	52.4303	50.0045	35.997	77.9183	27.5634	64.4764	36.9512	70.6156	73.3735	46.0647	84.4191	43.1943	81.8422	37.5705	33.1401	52.7522	25.5119	61.8164	55.1796	48.7401	20.9082	88.4506	28.9059	44.9194	40.6693	41.6134	31.9974	99.6493	48.3314
IDH3B	37.2792	72.1325	81.7795	14.796	68.4093	46.6519	56.7366	55.3744	18.2445	41.3917	14.6794	30.0094	34.1827	59.1612	26.7333	42.6797	59.0126	25.6467	70.5158	50.9873	37.8485	78.3143	48.0087	22.2058	72.1728	48.3673	20.8926	49.1315	37.1889	18.0905	48.936	39.0738	20.8882	100.695	38.5424
PSMB6	65.66	66.5278	51.6996	44.0776	74.1462	34.7068	58.0548	64.1099	48.2829	70.8416	69.3254	36.5319	50.0329	41.1085	44.1022	39.1872	75.6456	38.1275	153.368	66.5155	55.282	46.3806	62.351	45.0611	39.5977	49.8024	35.3617	70.1704	48.4136	45.6323	64.5517	61.9395	36.6033	73.0503	53.2547
DAP	98.9748	125.039	61.491	64.7992	69.5607	52.5677	49.2165	92.0256	64.0943	42.2032	49.3612	47.3099	64.3696	54.8737	18.5775	30.8411	37.312	37.2788	41.3434	37.0117	58.2386	34.5717	45.9384	55.7934	52.826	82.8007	33.236	42.7344	24.397	44.6099	50.4785	63.449	51.2644	59.7175	49.6923
MTIF3	21.8791	17.5292	46.783	52.5046	18.5301	31.3211	54.8207	31.2852	43.026	16.6378	43.587	29.0688	69.7775	19.7505	22.752	127.481	54.6204	27.7214	14.7266	21.455	47.7858	23.8811	52.9663	21.6591	35.6738	52.3149	33.8803	25.2793	40.0689	47.9905	25.21	36.7349	29.3581	18.0028	24.4369
C19orf53	111.99	77.0962	87.7577	51.3632	104.77	65.2452	87.2289	72.8684	93.1904	128.706	76.3372	115.953	56.3439	90.2616	38.0671	70.3792	70.1747	86.3585	96.7766	53.9539	58.5572	83.7109	94.6119	99.9289	88.0754	96.9918	73.3864	101.079	79.2995	80.4249	47.4271	86.987	54.8338	96.1126	50.0083
UBD	4.64422	0.823913	4.00827	15.3758	16.5776	0.438229	58.6363	13.1452	8.3857	3.59917	55.8978	2.90792	1.09406	6.45029	18.5833	20.5924	5.04455	1.73299	66.5866	73.0399	3.0048	1.31129	1.29291	4.64291	4.76558	6.81678	23.619	1.10457	64.2744	10.9004	11.4962	5.43687	1.01582	25.7175	8.7799
HSPBP1	29.8023	110.86	33.8382	13.9362	60.3903	36.736	39.0874	27.8913	39.6409	80.7706	13.206	20.8459	36.9802	27.939	13.2793	27.6638	56.5157	36.1311	86.1288	19.83	21.2638	34.7334	52.4796	23.3341	47.093	34.9211	28.4426	43.0532	47.5842	30.4239	26.3262	28.1287	28.6612	61.0522	33.6244
CTSA	41.8178	46.6551	79.648	108.011	25.8383	26.372	40.3999	40.3715	37.6183	36.3536	72.2159	22.8206	33.0255	37.8511	18.5938	66.5638	53.5714	52.4916	44.0475	39.727	28.2065	58.5054	48.9997	35.9888	54.0643	55.1531	84.9615	96.1432	26.4951	48.7603	26.7689	51.1503	72.6744	35.9138	37.8113
YWHAG	52.2304	47.6157	48.8101	90.1386	43.6663	60.0334	71.3928	66.1988	117.627	41.0696	113.017	26.3591	74.1832	52.998	56.8238	65.4248	55.1374	56.8927	30.6671	78.5766	42.1049	58.3526	55.3756	66.8406	53.7385	57.1577	85.1846	43.7444	63.0574	85.2587	83.5107	102.936	79.8264	56.6854	61.127
PRPF19	38.5112	59.5101	93.7242	45.8969	106.028	51.0616	66.9803	56.3856	84.3791	89.1163	68.5866	36.4019	55.7641	65.8967	70.1181	89.7464	81.3976	69.7982	106.208	70.285	48.466	113.095	51.7527	33.2159	81.2318	94.8728	49.0003	78.0831	80.3013	72.1439	108.025	59.0859	81.0392	80.3304	77.7562
FGFR4	7.14361	110.431	52.1212	18.0735	51.0868	31.5761	11.9674	29.6089	27.454	36.754	25.2581	13.9583	14.4102	42.4508	7.83532	17.0924	30.2067	34.8183	1.62353	19.4141	20.8442	22.0035	54.5433	21.6347	33.5279	19	17.2108	44.8998	12.8333	43.6242	35.6758	13.7705	29.8219	69.4676	6.10317
RTL8C	76.3798	21.9443	44.6063	18.3923	44.1994	14.5205	35.1012	39.8715	38.116	50.7813	13.9041	28.9626	13.3085	33.1425	10.5692	39.9056	12.6457	48.7105	35.2096	64.922	38.258	4.48284	59.9104	38.7655	8.60052	26.9127	47.4324	11.6492	46.9735	34.2304	20.3517	40.3533	47.9266	105.585	21.5771
FH	58.4238	29.5291	35.5039	26.6217	51.2357	64.6926	21.333	70.1733	35.679	129.011	42.8882	45.8048	45.3766	48.9649	48.6871	20.1185	21.7284	76.2181	62.3844	25.9993	39.3192	71.4959	42.24	38.7079	50.3356	40.4134	21.5613	33.9826	70.7076	31.4855	46.7423	49.9719	35.6211	54.1544	39.4607
PPP1R14D	6.34064	40.7788	40.2291	54.2241	39.5515	27.0644	37.7409	88.2146	61.3877	22.9537	57.3178	33.6418	72.6412	49.3065	46.5326	28.7623	39.0656	48.3015	16.4727	13.802	25.6551	45.3347	73.8306	25.1372	87.5522	38.7542	38.1749	43.6097	43.9328	57.979	26.1466	97.0493	47.4313	45.5419	24.5077
EIF4H	37.7745	71.2181	55.2918	87.0838	56.4528	45.456	69.7602	71.1078	95.1809	49.8491	144.234	42.5158	98.5104	50.7183	68.6293	73.8729	55.4779	44.8049	51.9212	74.3455	67.1902	80.6353	47.6113	62.5856	52.9028	69.2369	80.902	42.4242	63.5205	69.3022	63.1002	84.4237	93.8588	49.8024	77.4185
PCBD1	56.5199	101.094	73.2955	58.3906	56.0758	56.6077	38.2622	71.6294	96.5938	84.455	91.5657	103.226	57.0547	76.1123	40.4294	32.6836	85.4325	55.7233	52.6813	60.0531	58.2531	97.4539	91.1585	85.7389	74.6058	90.1339	44.8404	123.024	67.9568	68.3688	64.1252	81.8888	44.6469	61.0933	60.573
STYXL2	15.5361	47.2351	0.112479	12.7462	15.0319	36.944	0.0349817	11.4256	0.0208656	41.5587	0.00949064	64.711	16.1605	0.873309	0.0582618	0.079781	33.2491	1.24569	30.2421	2.85451	16.2135	56.7296	0.0450388	0.0418783	78.0789	29.7472	8.53663	39.0669	3.67838	27.3708	18.8723	0.0878793	0.0153931	24.5764	0.0681582
OSTC	70.7379	18.6236	27.5437	61.6087	54.1384	25.7768	37.1049	48.6302	61.6198	59.3658	50.3207	136.059	51.8403	74.3171	43.9556	43.2672	47.4204	37.8765	27.0285	71.8691	72.4929	78.7389	30.4796	66.3236	47.4883	57.0878	49.8207	58.6289	43.2073	67.9884	38.0797	51.2409	37.0116	49.6641	60.4122
UQCRC2	72.7525	58.9574	60.3757	69.793	68.3795	60.0534	33.4244	111.308	38.3399	119.721	40.237	65.1108	75.6321	85.5011	72.3496	36.8257	59.2529	79.1786	37.4037	38.5903	56.913	53.1708	48.0809	28.0584	60.9297	51.4569	32.5083	63.8079	34.3913	33.4053	69.5511	50.2244	45.366	46.981	57.2161
IL33	21.0185	0.929182	10.2415	5.24556	15.7428	10.7923	10.1362	28.7938	12.0159	21.6188	13.9759	97.9091	30.6498	2.34426	26.1834	1.43162	2.20642	1.76695	0.43941	5.79548	55.0163	2.57781	16.0745	10.4237	1.84223	6.43505	3.28216	55.9489	20.9419	22.1064	1.40958	54.0664	2.67479	1.23261	8.48286
HLA_DQB1	52.9609	8.86874	13.3448	10.9346	46.5124	10.9375	5.81286	24.9841	9.09226	35.326	72.0082	3.97833	4.61415	7.70883	11.8743	5.7285	9.39976	36.9254	97.415	11.6899	2.1091	3.6766	7.43133	15.8136	8.76122	13.5858	8.14239	20.9232	14.9486	6.61152	7.65487	2.01495	4.17903	6.96719	19.832
COL5A1	59.5282	10.1454	62.5714	27.3901	12.1047	26.7787	60.6201	8.96833	26.7695	10.882	45.2797	4.76137	11.5767	12.2421	28.6141	80.2149	15.9094	15.1738	11.8227	54.4712	11.8688	9.69325	18.1824	70.6261	4.27113	23.3015	33.3429	18.7476	27.4568	50.9749	18.554	6.18612	5.37643	18.0745	16.2272
H2AC21	0.563398	0	0	0.104878	0	0.484839	0	0.236093	0.114256	0	0	0.0532651	0.245357	0.367853	123.288	0	0	0.122905	0.551084	0.100358	0.197881	0.0942052	0.369937	0.0573296	0.129227	0.0407226	0.0523461	0	0.273671	0.0496695	0	0.0601515	0	0.431104	0
RPS11P5	3.65976	34.1168	22.4597	2.34187	21.498	3.44471	3.16262	26.8386	2.78323	22.3769	1.30814	6.0983	4.44938	34.5734	4.83557	2.88217	64.6604	11.3768	65.9572	2.24095	2.57081	4.4366	9.41199	5.12058	89.2954	1.98396	2.80528	12.1969	2.22216	3.22647	22.2792	3.56546	1.32322	17.3858	1.53546
APLP2	64.9655	33.2197	68.5165	76.7168	37.1271	36.8822	49.0959	65.8745	70.3733	76.2825	88.0438	40.6471	48.3831	43.5872	42.5205	90.5882	80.7311	70.8478	61.2726	89.2963	46.5601	70.4777	75.5056	128.485	57.9702	61.0153	50.6832	65.0478	71.5757	102.08	68.3772	99.9104	52.6181	54.413	65.4687
ATF3	23.0842	1.77345	4.58619	41.2985	17.0933	97.9003	24.1494	8.01531	14.6212	27.5047	9.12501	15.3735	3.43694	88.1264	4.8207	6.1196	15.0294	6.89851	6.94758	8.08829	15.547	4.2521	6.54953	8.6776	7.35393	15.6673	13.9727	3.44252	16.1915	20.0419	9.9031	24.406	6.81106	8.9884	24.7414
PGAP6	25.4127	137.954	51.7195	33.2692	35.0314	46.4464	36.0349	38.276	32.7809	30.2874	32.4522	14.3242	37.7361	23.3656	16.6158	27.4839	37.7036	56.2739	38.0554	23.778	21.4631	15.8014	40.4411	30.6977	25.1703	33.9009	20.845	59.7703	22.9472	31.701	29.3584	31.5867	26.6081	43.3179	43.6171
SAP18	37.5415	56.8317	61.9847	91.9128	51.9837	44.1568	74.5343	65.8728	83.1283	33.3668	70.5814	44.2395	94.9394	50.5194	34.844	62.3989	109.233	48.6429	32.1803	38.0994	53.608	54.0186	76.9594	33.2518	61.4637	98.2624	45.5056	44.4153	46.9355	78.4311	43.5039	44.1118	40.6695	42.0566	31.5409
KIF5B	20.7589	15.5056	28.5837	66.7837	30.3452	39.1977	49.4997	82.799	62.8807	43.9685	95.6449	42.0445	88.5827	42.1682	89.2848	48.4691	32.1706	27.4095	18.2046	38.3167	51.6154	52.7842	47.2826	40.0773	38.93	44.2377	43.3668	26.9676	55.2642	57.3978	77.6877	35.6061	34.1124	26.0511	66.2677
CCT8	65.0262	26.6219	69.9471	57.6617	81.3906	78.3754	47.7611	41.6157	85.0142	69.0317	48.3668	66.7469	43.0609	75.4851	45.7919	38.1045	64.9162	63.2503	38.6219	74.3839	44.4195	134.666	53.2775	58.6158	73.0402	88.077	41.6059	67.9967	74.2407	93.2712	77.3399	86.5768	58.0028	44.8281	64.7818
UBA1	61.523	126.941	70.2233	81.1308	63.4476	55.8571	89.837	71.9561	46.2456	87.3059	106.885	42.6208	85.3353	49.6448	65.3506	85.6643	90.9344	67.466	90.5265	71.7342	65.106	83.0464	100.477	76.7655	110.488	60.2368	73.1127	51.5823	47.4388	96.2451	56.2517	53.9335	102.673	99.9996	65.8529
RRAS	68.6005	58.0013	62.3349	50.7572	40.4395	53.8773	82.5275	27.5555	61.2768	102.044	30.7766	43.2559	38.1268	47.4514	20.3201	39.3515	61.9134	52.7153	72.4782	55.6761	38.2579	14.2026	103.775	87.9273	48.203	47.4877	49.1955	51.2787	56.0758	54.1683	28.1047	70.6129	31.2984	49.61	32.8926
MAGEB17	0.0549758	0	0.573688	1.59904	0.0721647	0	2.08723	0.201581	0.0278726	0	0.0633887	0.0519756	0.0997572	3.32027	3.37251	5.03556	0.0276727	24.4956	0.18821	0.0734466	0.37009	10.5943	0.391063	0.615359	0.283721	1.74842	0.625717	0	0.0400569	0.133284	0.844501	0	120.88	4.31184	0.0364188
MRPS18B	23.8772	37.0298	61.8891	43.0944	72.4145	19.9827	38.7435	45.3603	48.6129	50.4908	30.679	51.7564	46.1187	64.5877	30.4594	57.2334	48.3115	25.9928	116.226	52.1107	43.9912	86.7424	30.2373	23.163	47.3968	75.5103	22.8602	52.1213	38.9765	33.3227	81.9615	29.9	34.3542	39.0357	45.9814
CTHRC1	79.3903	1.95407	38.9796	34.1502	8.21526	7.5101	50.7805	6.03414	25.9657	11.2561	18.1239	12.0814	5.46555	8.89294	35.4238	59.4168	13.0278	6.01049	9.21911	73.7849	9.66251	5.4304	5.75756	47.1162	1.80153	17.608	19.2284	6.25349	36.9652	22.7954	13.1078	2.96825	1.8279	19.8424	5.29665
TSPAN6	22.371	10.6765	34.8684	67.7193	33.1981	47.0052	20.6946	50.4229	28.7635	23.9554	70.3193	43.565	39.7821	70.9522	32.2611	40.7453	69.1075	45.5962	9.41759	42.263	32.0729	98.5569	20.5281	11.2429	44.0333	59.3118	48.9918	37.43	22.5161	45.9487	43.2442	13.9804	50.8492	65.0423	13.6187
CCNB1	28.893	31.0727	36.113	18.2157	65.2186	38.5292	13.4885	93.492	42.2784	85.0144	46.1333	37.9138	23.2456	48.0239	63.0219	14.8919	37.9581	52.2857	49.1571	29.7965	12.647	90.5882	48.7459	30.9509	29.1057	32.2832	12.1116	45.6666	23.0831	40.5435	44.3215	27.142	22.9042	51.1318	26.8353
RUVBL2	43.3872	81.0546	26.1919	19.7465	86.033	37.8557	30.6638	36.8932	42.7239	68.5536	21.0715	25.8889	29.4531	38.1374	35.4255	31.9746	42.6551	41.871	112.503	28.8151	24.6043	46.8856	48.4617	26.7558	36.6248	40.7931	26.747	52.6675	30.5546	36.1213	33.4868	35.6984	35.0579	83.3069	35.2537
LRATD1	13.8279	40.8527	41.5534	31.8222	27.4905	31.5903	20.2508	46.2928	39.0409	76.6768	55.9926	24.626	28.5803	32.7619	29.6866	77.4176	40.4704	46.2505	1.50343	11.455	47.2162	16.7074	55.2767	15.5381	41.4757	46.8437	32.8603	41.7636	25.5515	29.2895	35.3694	27.539	109.193	26.0481	21.6889
CTB_63M22.1	1.2009	5.69233	2.98373	9.15155	6.69958	1.13033	5.52909	10.0648	62.3311	9.86566	7.20027	42.1502	28.4373	11.1488	3.49457	4.87421	22.3659	5.56695	7.34156	13.8377	11.4234	30.8104	98.0734	60.4888	16.8713	8.08337	7.18278	5.93552	9.91673	13.6972	8.02801	20.9951	27.6237	6.89181	4.57432
TNC	78.3317	2.55011	15.113	13.0567	7.94473	18.9731	2.0104	4.28008	5.05832	4.72357	2.71089	3.82559	7.17486	3.88571	55.3223	81.4969	21.2355	2.54641	11.7188	54.3825	2.76548	4.03038	5.39637	18.067	1.4441	8.47533	23.7915	5.6175	19.2983	19.9111	6.00312	2.07545	4.59282	3.94431	14.1562
QPRT	1.49556	8.76044	47.5748	68.9891	26.5904	25.5573	31.2601	35.1828	25.0528	2.76415	20.5809	4.80509	5.74528	42.9888	12.6688	20.9661	13.2567	32.8111	4.13885	23.4241	8.90414	29.9424	12.2418	3.2973	25.4488	44.1889	18.9509	88.1877	13.4072	46.5385	43.3463	4.0243	58.1813	31.0905	1.16525
NCLN	39.9025	106.224	81.0523	19.2954	61.4702	42.0561	29.1626	28.8355	45.5642	73.4464	31.6655	25.4056	34.844	26.3509	15.8564	41.4417	53.0804	35.4481	93.3222	30.0742	29.8464	47.2781	56.1576	20.0913	62.33	46.0378	36.5024	54.5095	40.6047	37.3898	47.2023	47.9868	39.0001	59.0041	67.8518
C1R	76.3555	19.2339	37.5622	39.2404	16.6228	21.9113	78.6385	9.61055	28.1513	13.0886	35.3096	8.52902	18.8193	17.4973	37.8929	62.6314	20.5062	20.5741	24.3304	83.0086	12.0517	5.99529	14.26	45.2557	7.57493	23.6138	41.699	16.8553	31.9169	26.3515	24.0661	7.21022	4.11934	21.407	17.0054
MAPK3	49.5936	125.878	42.5946	63.5722	39.909	38.8718	44.5925	58.6827	32.7316	20.2599	14.8795	35.733	64.415	30.4381	16.494	20.3029	62.0898	24.2627	25.0871	27.729	36.2023	28.3548	58.619	32.0487	41.6227	55.798	22.7139	46.7146	39.1165	39.2371	28.0989	33.5167	19.0203	41.2669	52.3062
GOLIM4	9.69138	15.7312	30.467	42.0329	28.9455	37.8665	21.373	66.1293	103.101	25.6471	54.9558	21.717	40.3104	45.1556	36.0163	54.6064	28.1759	85.9906	17.9897	25.895	60.8816	17.2326	38.8883	18.1476	26.1417	34.033	33.7599	28.5505	47.7426	70.0993	37.149	17.357	50.137	28.535	40.7088
FKBP10	62.16	13.2044	37.0063	29.2512	75.7999	30.4341	24.9878	5.86283	11.1758	5.86199	24.9216	3.45865	13.818	10.9364	11.1109	47.8643	10.0158	26.7676	7.94737	64.2701	4.63485	4.24552	27.5369	41.966	24.6264	22.431	21.352	68.0464	34.0101	53.6449	31.1907	2.85467	2.83221	26.5522	5.17642
NOP56	23.3721	16.3527	48.1925	11.5107	50.9245	28.133	40.5597	28.3958	15.2767	17.6066	18.0213	28.7046	24.9965	47.671	36.6987	55.6088	40.7156	18.4419	40.0172	77.3034	25.4758	106.425	20.6577	23.8328	35.5917	54.0394	19.4135	42.1781	30.895	14.302	43.5183	34.6228	20.9058	77.221	29.9585
RAB1B	76.2542	121.878	90.2787	77.6899	98.0396	47.4456	68.7541	71.1026	107.268	79.2331	97.2448	61.767	65.9331	74.282	20.8376	75.2902	63.4392	73.8361	86.5224	74.1357	54.1567	82.2541	90.6454	60.7887	70.1946	108.463	59.6558	56.9576	47.1689	79.8895	62.992	77.6323	68.3647	72.4856	115.841
CCNG1	31.5817	20.6108	20.1571	47.281	72.4919	41.3579	18.9823	88.5591	25.236	23.162	24.7712	41.4539	42.5339	61.9286	40.1193	14.3628	38.1153	50.9069	15.9074	24.2046	74.3175	56.6401	36.1272	42.434	24.8845	24.0887	12.7313	48.4282	91.7047	15.4219	39.3539	46.2788	25.9145	23.4399	32.9296
GSTO1	114.858	41.5424	55.1752	64.2994	41.766	53.2695	73.6483	108.066	66.5177	69.0413	62.0445	109.321	52.4609	74.6555	68.5925	40.4347	70.7597	72.8664	74.1302	62.7881	37.7108	57.0775	62.9917	86.0584	50.3656	68.0477	48.9787	67.1576	78.3335	61.1576	50.1204	82.6335	17.278	67.2953	42.2479
OLFML3	9.31321	4.94702	9.59793	10.2705	9.48991	6.06163	21.5102	3.47373	5.22702	4.33381	14.4571	3.1948	4.48459	10.248	6.28151	11.995	2.0977	26.4235	1.18745	27.5795	3.26681	2.63582	4.28303	16.142	1.22601	7.34062	7.1295	121.713	4.29507	21.8363	8.94789	1.50891	9.92154	6.86291	4.22505
MTND4LP30	0.149101	0	1.33364	0.138777	0	0.481166	0.16898	0.624813	0.755938	0.481929	0.412603	0	0.108221	0.851821	0.187624	0.0722595	0.600413	0.325263	0.145842	0.199196	0.349123	0.311638	0.326342	0.379302	3.76193	0.161656	120.384	0	0.506983	0.722967	3.39317	0.636755	0.223071	0.3803	0.395088
ENTPD6	20.4997	69.4455	80.2293	17.2272	47.7185	39.6411	73.467	43.5184	70.1906	23.8779	18.2308	37.0133	41.3614	47.8179	24.1486	85.0064	60.2053	65.4478	35.7694	34.5875	50.4579	34.7152	89.1634	32.5883	59.8908	56.3099	83.9371	40.9465	38.4339	38.6811	40.1728	34.5296	79.5638	50.7815	38.6585
SCNN1A	58.0518	37.8467	31.562	31.1512	62.6694	38.4748	41.3642	33.7205	19.6812	30.3999	14.588	36.2127	36.3646	45.4414	17.5774	44.5803	33.3748	22.03	11.6028	6.52424	91.54	28.6113	39.3649	60.3409	58.9191	66.1295	4.89443	51.3221	32.4049	30.0642	32.9035	40.1904	29.6796	15.7621	89.5868
LRP10	59.0524	122.291	35.8912	40.2897	62.7303	42.8867	37.8944	41.8131	31.0474	39.2314	77.1523	26.1341	50.1696	44.0183	26.8984	56.3957	72.9514	22.0318	47.4201	25.9482	25.0622	28.199	42.663	42.9417	28.8921	37.6044	36.4812	54.3611	22.6478	25.4678	40.009	35.8316	27.7758	61.6599	71.9331
ATP5MF	77.9187	113.204	59.6022	73.3027	64.9764	48.5568	38.9474	111.79	95.8452	74.9115	79.065	91.0111	75.233	86.8669	47.5677	30.904	50.4595	74.5436	60.2795	46.5575	47.2072	74.8508	60.4547	84.695	77.4627	69.9532	49.4542	55.1077	60.9198	63.7771	51.0973	92.8955	46.6725	60.8932	35.6064
STRAP	66.0941	35.4936	97.4352	52.635	99.4839	45.7395	64.2831	95.0928	62.5816	90.502	61.8905	60.9249	44.5856	75.9283	53.0023	58.3555	57.8884	68.3998	29.3274	85.357	91.0038	93.9045	39.4533	56.7594	63.029	115.285	58.2921	66.5229	65.8256	93.1598	60.3706	60.5475	43.9083	77.1385	59.3782
HTRA3	26.7752	10.2308	49.5096	15.1042	7.99904	5.17808	113.967	6.56562	22.3905	9.86976	11.322	1.36151	4.52947	10.3495	17.031	35.9171	11.719	6.10859	28.2377	33.6927	4.06671	6.6498	7.9967	15.6377	3.56313	12.6885	19.4508	6.25161	13.0385	29.0715	22.8198	5.57355	2.38728	9.69302	7.43762
ISLR	26.7588	14.439	96.9836	43.0455	12.3613	16.9783	57.9754	6.14859	51.0304	16.8087	11.7909	2.47656	8.6642	15.872	23.4496	27.9372	15.756	5.89528	21.163	59.3901	7.45353	6.18199	16.2567	45.9889	4.58235	21.4145	32.0788	8.78439	20.3911	35.1011	28.241	6.17761	3.7537	19.6001	8.78631
LARGE2	1.87652	7.58308	20.6699	17.1285	30.6598	60.7257	39.4166	3.2914	7.7841	16.8788	9.99884	10.1138	5.55129	23.3673	3.9803	5.79415	3.34892	34.6716	13.8219	24.1076	14.6464	4.83731	10.9836	11.1966	12.6354	12.3048	10.2431	56.4842	8.65946	44.2853	14.3159	7.96838	12.2082	97.3756	1.33728
SNX3	92.2684	39.0485	48.6213	94.2373	57.2135	39.4635	72.5288	78.8318	72.4733	60.1179	107.929	106.041	82.1168	91.178	85.5073	49.2253	76.0437	56.9287	31.7456	102.852	57.7976	75.1005	46.7516	49.1831	55.6938	59.1417	43.2437	69.0397	75.1001	55.6991	72.3276	52.6307	46.6978	53.47	57.5983
SHISA5	41.7385	93.7431	80.7354	40.3597	61.8801	52.4562	48.148	38.5244	54.8335	57.9099	71.6499	29.6135	38.9643	50.1364	23.8118	40.4052	58.8515	75.8388	109.635	40.185	36.9383	16.7134	60.7746	50.0126	63.6568	48.5129	48.9953	74.8381	27.6353	67.1192	68.366	46.3211	37.1271	83.0651	48.0745
HBB	74.7441	34.9901	3.99413	6.13534	16.6645	31.6762	42.6101	49.2648	3.71333	5.9487	1.88821	12.5351	7.87869	27.5277	31.4305	2.16613	26.2417	21.918	3.60041	19.2353	5.05695	3.97232	4.11041	7.26175	3.83373	7.53368	30.0292	48.9671	78.7625	14.0399	6.23981	1.36343	22.6272	4.93374	9.00711
NDUFA8	109.816	59.0917	78.1126	41.3634	75.0025	46.8453	54.0225	137.913	62.2733	96.0438	63.0139	76.5401	45.585	84.9156	51.2346	49.4826	61.2721	72.9101	64.3569	56.8714	51.2612	84.0686	78.6068	79.3908	90.6207	55.2175	46.1896	74.627	59.995	82.6136	75.8217	62.768	66.2521	65.374	45.6018
PSMB1	71.0374	65.9984	87.8055	85.8594	95.6701	64.4852	86.5928	111.868	94.0052	87.5336	117.021	88.3444	107.154	97.547	116.685	70.833	114.693	82.7078	105.734	98.5321	73.7914	117.509	71.3608	46.1197	92.2299	63.7109	61.2693	88.8795	96.0061	103.986	107.589	48.2745	64.4215	87.0399	59.8496
GSTK1	40.8791	112.082	65.6299	85.2755	48.6422	44.4695	50.5788	119.426	38.743	53.4323	71.9955	65.9138	54.2336	57.6402	38.0106	35.2372	47.5331	55.156	45.0158	29.1608	40.5512	36.7731	56.7718	59.5023	59.0142	52.6299	35.495	46.0641	50.4083	36.741	39.4718	70.1917	60.0938	33.6603	37.7585
RHOC	67.1172	77.5974	55.4933	62.5928	44.9675	38.9078	64.4595	71.4313	31.6538	62.9672	35.8381	113.371	51.8274	48.3802	77.3056	37.9672	36.2357	34.7752	36.0673	43.005	38.6969	22.2246	42.1935	94.6696	57.5693	66.8647	32.7784	75.8865	43.0371	46.7068	29.5851	75.0209	37.0461	50.2635	51.9364
KLHDC3	45.0507	81.6193	49.0236	31.3873	74.2227	27.2034	48.9691	34.1222	54.6328	71.9328	86.4802	80.415	50.3698	53.1115	36.5009	66.7749	54.9144	42.5599	85.1071	56.651	52.9874	80.7291	45.8454	26.9161	29.707	92.1794	40.227	57.2385	39.1643	39.2723	64.8637	17.3872	28.0562	72.81	40.2955
MTND4P24	0	0.140994	0.665139	0.726747	0.29284	0.119989	0.0632079	0.584287	0.22621	2.76411	0.308673	0.263642	0.0809617	0	0	0.108116	0.112294	1.21666	0.218212	0.397388	0.326478	0.652792	0.24414	0.340512	1.5351	0.161249	116.851	0.126015	1.08365	3.83519	3.55385	0.476363	21.2496	0	0.246308
PIM3	87.6304	87.8399	27.7902	32.7508	78.5599	42.8545	33.8421	82.5486	48.3877	57.4238	36.7314	24.3696	24.5275	70.6971	26.0733	34.2017	63.2028	29.4598	55.0372	20.0409	36.8348	25.5292	49.407	42.6075	56.0896	41.4179	53.5993	42.1406	36.8328	70.2518	24.7541	33.6582	31.1474	77.3571	52.0113
GIPC1	37.7304	121.442	54.2493	30.0726	48.9381	55.0061	56.2175	36.6646	52.3056	68.1064	38.4419	72.8513	39.5112	30.6634	33.4534	34.5262	55.3443	43.3735	55.2464	20.8086	31.9709	36.7641	57.4883	61.5276	47.5834	52.5572	34.991	70.2082	65.7089	38.4203	23.3217	83.7819	23.044	33.1216	45.5843
GAS6	28.9322	114.522	26.5189	39.4395	51.5377	38.1655	37.5442	20.1451	27.2175	21.8775	13.6397	6.79649	28.7168	28.9807	8.25286	21.1359	32.2219	17.154	37.9567	15.4092	13.2504	9.73339	47.55	44.4008	43.421	34.9284	22.223	15.8014	17.6461	6.4222	17.0898	18.566	20.5838	6.07435	7.7205
NAPRT	39.1054	112.822	30.7027	25.8292	62.1499	33.3557	57.1879	8.61852	41.7017	24.824	11.9465	23.3467	27.392	60.6272	21.2653	37.8688	35.0825	31.3748	63.5449	22.5385	18.7072	19.0885	43.1576	40.5315	34.1433	28.4527	16.2224	47.9482	36.1606	21.5298	29.7193	28.8834	15.6216	60.6382	42.0673
C20orf27	22.3157	65.5703	40.7298	6.95482	57.912	17.5156	21.5295	21.1695	15.0977	33.5656	11.2564	21.6353	14.8797	44.4324	10.0488	27.9039	42.8085	17.6206	51.476	48.0231	14.4371	59.1902	26.1473	20.7579	40.713	37.5944	16.3895	43.254	17.9032	10.2329	24.4536	23.6787	9.82122	99.4327	21.63
PSPHP1	0	0	21.7521	0.236879	0	0.182511	0.0961439	0	0	31.9901	0.0782523	0	22.9056	26.5869	0	0	0	11.1038	0	48.7343	22.3469	0.141849	0.185677	62.4122	0	58.3747	18.9168	0	0	61.2528	0.386119	15.5785	37.8221	0	0
PCSK1	0.675886	0.284778	3.52445	2.55907	6.39667	7.99759	0.113481	23.6464	0.423052	0.494461	0.242454	80.8967	1.6837	4.88289	0.330754	0.748125	1.83128	0.819132	0.269343	1.61271	87.6339	0.0104643	12.7752	0.339635	1.73211	1.51988	7.21009	2.06447	0.924139	3.24048	0.227874	0.044544	0.532646	1.75585	0.390622
ATP9A	3.04556	13.0498	51.9527	82.6717	13.5869	20.0347	49.997	24.6214	25.4802	8.35244	48.728	17.3038	38.5261	22.5749	51.473	54.2552	41.1073	33.5735	8.8849	25.6434	48.0485	7.67206	61.7003	14.4117	30.1041	37.7884	62.52	22.2019	16.8526	45.5063	15.0009	10.3517	59.6563	21.3078	14.2614
DEK	20.5828	11.8085	39.5596	57.2321	36.6686	27.406	46.3203	53.0305	47.3276	38.8493	42.8475	55.9834	109.183	32.3708	82.9602	71.199	44.7136	34.8334	35.7566	70.7239	52.7304	43.3558	43.1388	29.4638	39.6879	74.684	38.1675	24.0905	68.9906	46.6809	63.8379	29.1361	58.7928	22.74	53.6973
MAOA	7.57009	16.6466	19.0275	31.621	26.5617	12.0123	16.0738	39.4939	17.0944	9.00191	12.6947	20.3425	28.973	21.307	48.8544	15.4358	27.8791	8.75509	4.30174	2.62915	28.75	116.108	19.7862	21.0755	19.0999	20.5637	9.4673	6.66074	14.95	7.38007	29.9889	25.581	40.3649	5.16934	34.1998
ATP5PB	66.1693	38.9324	37.5965	48.4783	72.0294	36.4834	31.0053	73.2843	63.3058	81.8548	29.5581	98.1255	47.2198	83.5326	81.9062	36.0518	33.6694	51.9423	33.0465	33.6349	44.4887	86.3734	25.9284	33.6659	54.2689	65.7994	32.2293	71.4115	30.495	39.0922	50.9099	40.6337	43.9591	64.4041	55.653
EHF	12.5701	7.03192	33.5343	22.4409	36.7645	40.4999	39.2423	33.0966	22.1238	15.8493	22.9664	59.2296	49.9568	48.4689	111.531	35.0834	28.9073	36.4189	5.97485	9.53198	43.8777	24.15	26.0098	6.44684	37.9217	26.947	42.3401	13.756	22.4031	23.3031	25.8376	17.0424	27.381	19.8678	57.3329
MYO1D	27.9608	65.3744	52.8142	56.3687	36.0713	35.4183	34.2018	27.8705	58.6757	44.646	78.6922	46.0361	48.7583	39.1563	24.1054	62.0269	37.813	60.7072	23.7683	29.5782	41.6537	42.453	80.0376	30.7415	39.5596	70.6595	59.6559	31.2033	18.9912	53.0819	52.5548	32.6588	82.5885	25.837	104.217
TNNC2	0.859374	3.51439	46.6225	37.7116	9.82083	22.7845	20.3384	1.74766	28.1667	0.544646	65.4216	9.7975	3.59577	18.6071	5.7569	41.4767	20.4074	12.9576	0.296679	4.05214	2.69285	36.5155	48.0745	5.73551	30.4948	51.1177	41.4259	24.1002	1.89077	62.2816	6.44237	2.34776	43.0588	33.4593	0.491154
NSMF	16.6501	32.3434	27.0328	14.5245	22.3172	14.4506	130.073	13.4316	25.955	18.6282	28.3316	17.7772	25.9162	13.2654	6.61548	19.4089	31.1929	14.6231	30.607	18.1997	13.1537	14.5605	32.7745	21.0086	23.404	33.6784	20.6976	26.1896	18.4557	15.7313	29.4642	17.1849	17.5729	16.7643	22.9908
RUBCNL	5.06299	10.9474	26.2258	39.9072	51.416	102.2	40.5977	15.9657	7.32933	1.57083	23.9366	4.29293	25.4818	28.1318	31.7505	18.8105	25.4486	33.6568	1.81633	3.5403	15.5662	6.84055	25.3303	3.10371	38.3745	36.6925	25.9164	28.9843	12.85	40.4311	41.8213	6.02508	26.8589	18.3993	2.02456
NNMT	95.0743	4.14201	13.9463	16.1676	7.22875	6.46236	62.1708	4.9428	13.9292	6.55434	10.7332	5.56497	5.36247	11.3786	19.7297	27.3576	15.181	5.65917	6.1582	52.858	3.21477	2.21958	3.90151	40.6229	3.61888	12.8569	26.1397	4.28468	16.4406	11.7696	12.7396	2.34047	1.4072	7.7002	5.07849
PAQR8	7.13678	8.99889	16.3177	15.3025	13.6672	7.27201	10.1178	15.3938	13.5365	37.0876	113.961	22.0384	27.127	15.8588	14.1266	6.41668	8.14565	16.3043	5.86729	11.1919	22.8929	2.30614	19.2237	4.9855	12.8848	18.6655	10.6623	47.2778	9.54512	17.7754	23.5452	11.4107	47.7621	11.6478	18.8376
AUP1	109.094	70.4889	65.1629	57.2014	102.442	55.9183	65.5347	37.6211	71.5307	50.9533	55.9136	83.0095	36.7666	112.418	49.5679	59.3806	73.2349	70.05	98.2896	70.5038	52.3073	73.2511	72.3062	59.2517	57.5537	75.469	54.3745	108.926	62.7268	53.6692	71.8334	47.3867	49.3746	89.5789	65.0634
ADAM15	32.6809	121.122	32.0517	17.4533	51.6219	34.5111	25.9892	26.7404	35.1638	66.1896	20.7496	45.4591	31.9563	24.4548	24.1635	25.3041	37.3627	23.0577	66.8083	20.4782	23.8947	25.3715	36.9646	39.8836	36.9094	27.4382	18.7067	30.4696	53.9495	19.0962	39.5364	54.1942	20.1923	35.8542	40.6613
ARPC1A	65.498	132.877	50.189	75.8491	59.5154	44.3008	46.6247	77.3811	82.7812	68.7956	113.653	42.0137	67.5644	72.7637	63.3844	48.6211	67.4377	58.3132	40.5201	50.1918	42.8525	62.1943	59.4542	77.0285	54.4605	56.0984	51.4985	78.1039	41.4227	53.6899	66.1929	73.9232	82.9381	82.6689	66.0666
IGLV2_18	0.828827	10.0275	0.353022	1.10206	1.70967	5.98627	0.603855	3.72131	0.300152	11.0985	2.62124	0.50374	5.9299	3.86541	2.08593	5.96779	55.3087	23.3759	10.5393	5.11465	0.415867	0.197982	6.09011	0	0.81475	1.15537	101.485	0.936352	13.1134	33.8731	0.943102	0.505658	0.236193	0.604006	13.3865
HMOX1	122.464	12.475	9.80848	11.4825	10.4656	6.06089	15.5778	7.96676	4.82635	16.1285	19.5746	5.25723	5.35919	13.6602	11.1333	9.72665	13.9025	10.4436	8.93319	17.4081	3.77249	4.10251	8.20122	18.5865	4.92023	11.9315	19.5199	18.4927	14.7846	7.38599	9.23965	7.82414	5.95029	9.88599	11.7504
DDRGK1	48.2956	36.5118	90.9509	14.6689	60.6036	29.1481	48.4475	46.4177	11.3115	28.4651	24.7048	28.806	23.387	55.8892	33.9303	55.3865	71.6406	19.2731	63.2704	40.8509	41.4447	53.2706	34.4152	41.0149	70.3299	40.7001	20.572	50.9018	33.1112	13.9901	49.5634	40.2078	19.5405	83.2938	29.6662
MARCKS	57.5421	21.7745	33.4065	59.7573	27.7522	18.8425	53.8557	42.0624	61.8292	17.5666	84.6383	48.472	94.2224	43.5981	65.6438	53.5448	32.4214	23.3203	14.2357	77.161	57.0777	54.6419	30.9022	48.7397	21.7519	31.4202	37.6841	25.8741	35.549	45.9214	50.2707	31.3203	23.8662	25.5358	40.5822
DPM1	28.7271	11.9184	55.6415	77.3116	40.3096	27.3105	39.5634	41.8569	59.2999	32.0182	74.8592	38.5365	67.3992	45.0048	42.0355	62.1785	43.4726	52.2633	14.0676	69.1603	40.3332	80.1953	51.9147	27.9065	41.4872	78.1106	76.0159	32.0394	43.1458	81.8001	35.9024	41.3643	69.9114	35.2791	22.9595
QPCT	7.58213	9.13168	7.29832	17.3098	6.59791	13.3431	6.89372	23.3301	2.20281	8.31592	24.9424	25.7819	2.90624	7.75952	5.99266	5.42514	0.823345	29.1407	0.333322	5.7287	17.6041	12.8205	15.8867	11.0876	9.59445	3.41139	5.55658	50.5477	9.51794	35.6154	11.8071	108.165	12.2189	12.125	0.842774
CBLC	24.8198	100.038	70.3492	26.2337	72.9646	47.8165	36.7901	32.172	35.8312	55.2348	16.8668	28.6489	56.5687	40.3989	36.8789	28.2297	57.1446	28.2345	80.3758	12.9388	38.9903	49.1447	57.9454	41.6508	40.0757	34.1567	27.9983	66.7567	56.1672	30.6091	29.7736	63.1485	30.7834	54.2571	21.1794
NDUFA4	67.1967	40.8319	39.2452	60.5562	40.0329	37.5752	33.6462	85.2832	65.0118	87.2108	48.7565	85.1279	54.5036	78.9301	50.6235	33.5314	41.4716	51.7109	19.4285	39.7347	34.2108	97.2261	37.3957	63.8407	54.3851	78.1117	35.9895	52.1101	46.336	44.2496	61.9088	84.1809	42.9694	55.2676	30.3747
HDAC1	38.4613	53.4746	53.7938	59.2877	63.4384	49.739	44.1084	79.4278	73.4103	117.923	41.193	96.7797	67.9657	38.0658	72.1335	83.4128	80.207	44.2429	54.9774	49.0049	70.7682	50.1809	41.5771	62.2134	71.3286	90.3742	39.4829	55.5572	48.6063	70.9088	69.2446	51.6395	65.6056	99.967	81.7362
AP2S1	71.9859	101.47	67.9263	34.8796	66.4864	35.8105	51.4241	56.5203	56.3261	79.1543	29.1495	42.1489	43.6479	47.5949	40.5178	45.0884	37.3337	38.1537	118.43	39.7764	31.7945	62.8233	69.4789	57.7147	59.0418	57.2067	46.8666	59.9513	58.5733	49.648	42.5523	68.2688	33.3075	70.7589	36.6691
CXCL17	0.0372439	0	0.0370143	0.0346652	0.195555	0.0400635	0	0.19509	3.34221	5.41714	0.669916	8.11623	3.21688	0.0303966	0.117166	0.0180497	0.299954	0.0812473	0.400729	0.431228	0.348829	0.311376	0.0815168	0.0189491	0.213566	0.01346	0.0519059	0.0420757	114.427	1.06712	0.0847579	1.94842	0.0185736	0.18999	0.098689
SERPINB5	4.45191	4.07837	11.4969	12.7763	4.38289	11.6458	9.26913	13.5326	18.5755	99.5524	0.238512	32.2634	26.5523	2.43146	28.0389	18.1648	28.7358	0.539545	18.5181	10.9591	18.3411	0.0939899	13.6933	35.4059	6.12424	22.2081	4.78917	24.4742	22.357	0.490605	0.588442	55.777	0.246686	4.2295	34.119
EEF1A1P5	71.6053	23.2522	20.9753	35.0151	13.894	1.9891	11.3635	41.6496	12.4299	13.5679	16.4097	92.5792	21.451	23.8862	11.5942	17.1658	20.7016	53.5177	34.49	44.4241	27.9939	22.3628	2.86095	28.7431	46.4351	8.11145	19.2983	47.6508	26.2339	18.8034	34.3542	30.1238	10.8115	6.54601	7.8847
CCDC85B	37.4546	30.1543	46.2914	6.58551	79.5646	16.3161	11.3448	28.5538	23.8214	62.3937	13.2541	5.68657	4.47117	36.2839	10.5123	16.6309	34.5179	22.4393	68.4118	7.40162	4.3204	12.4016	40.035	7.82064	36.8899	15.7414	20.7205	54.6565	9.78137	13.4745	32.7658	9.18281	19.2148	33.8329	6.14681
SEC61A1	85.2946	127.859	91.7399	79.0335	85.281	104.348	96.9497	64.9315	122.773	56.853	103.872	72.3548	82.2739	58.6021	68.7032	82.4678	100.19	95.8009	102.381	76.669	105.726	66.4271	68.7461	78.0438	115.791	96.5486	62.6753	84.4734	49.3181	107.039	95.1021	105.177	74.2497	77.2032	104.688
MTCH1	61.7923	113.937	73.1811	57.1842	72.8561	46.0202	72.0055	58.3986	70.1552	74.1612	44.6829	95.7194	72.0568	68.2481	58.8259	86.778	77.838	46.7718	72.0673	83.6382	59.4075	99.2481	60.6004	39.9726	50.5099	114.644	57.4056	63.4232	45.7598	46.2838	83.6102	40.0798	52.6244	79.2378	52.4707
SERPINF1	60.6746	9.703	33.9719	26.9407	14.1486	16.0647	94.0947	9.40243	17.1476	13.2919	25.8409	5.32026	6.82843	16.9697	23.1866	38.4887	12.8992	14.3535	10.049	70.8045	6.5545	4.566	7.86378	22.3837	4.69966	17.6779	26.9803	14.4753	22.1624	17.1477	18.4052	8.24187	6.55541	16.2118	11.3301
RPL10P6	15.1788	7.21685	6.08944	1.81458	16.8171	8.08904	1.18366	24.6551	1.05903	16.2037	1.34874	2.17231	7.07524	19.6619	0.78855	0.472414	41.2161	12.4551	3.13286	0.744166	1.38579	1.86277	12.9536	3.18828	15.4914	1.00654	66.3739	18.7212	0.879362	70.653	7.60582	1.78411	65.3493	30.546	0.922494
MRPL14	57.3971	47.3362	74.6656	41.2384	89.5873	46.3937	60.4705	67.0488	71.1936	107.661	104.568	104.011	67.4676	68.326	67.6942	62.6153	66.2435	53.4389	68.9249	62.6364	37.4374	91.2247	55.0311	34.7708	66.7792	93.3371	46.2281	76.633	85.0777	67.0279	72.982	53.1704	37.7892	81.9146	53.3277
ID2	38.3385	32.7217	10.4387	36.226	35.8262	41.4353	46.7161	53.5879	26.2798	62.2948	46.3404	60.1319	37.2874	32.3061	24.5389	9.16841	10.0281	46.9434	24.4962	29.3704	69.9258	5.22179	44.176	36.9685	21.6733	39.0192	33.2978	105.07	60.4344	29.5679	32.107	25.0976	39.1603	28.455	24.4882
IGHV2_70	0.742174	1.71989	0.860532	4.02959	80.0487	1.59672	2.73365	0.51835	0.9407	0	84.662	0.643199	2.69345	3.23053	1.16741	3.89657	4.6075	13.492	1.93587	7.82206	1.81022	1.70635	2.43662	0.0629345	0.993024	1.51993	2.29855	1.25769	13.7595	0.218102	2.5335	0	0.123374	2.2085	19.0652
CALU	101.157	19.0242	30.7207	62.8474	29.5832	34.7528	30.1819	43.7031	44.7098	26.6475	57.1211	40.27	43.2076	34.8351	51.2781	57.9407	32.9663	37.2189	12.4112	104.083	34.8012	28.8543	22.4097	61.846	25.8352	43.4862	41.2347	31.007	36.0753	47.6279	33.796	46.0129	32.3107	28.7165	45.2002
LAMTOR4	51.8313	112.961	52.0119	45.411	52.604	38.9253	47.0504	54.6836	52.8002	55.2521	34.7923	52.0194	42.4683	82.5693	29.7186	38.1666	56.3937	44.8086	89.0691	30.314	34.1704	22.728	57.7235	77.4138	61.9611	59.3949	58.6452	60.6227	22.255	35.5012	41.9037	63.4824	31.529	55.0744	26.1533
MT_TF	1.87111	23.6512	17.9759	4.64416	5.731	10.7348	0.35343	18.2956	0.94865	2.68794	0.28766	0.294834	0	41.741	1.96212	0	104.859	2.04091	15.8619	0.277752	0.365104	2.08578	10.2384	1.90399	27.1813	2.7049	6.08468	1.40924	3.93855	0.549862	4.25819	1.3318	0	1.59083	0
CDK2AP2	27.241	66.5097	98.3523	25.0486	49.6354	32.1581	31.3328	36.0983	43.9575	50.2159	37.5702	13.323	21.4119	37.8958	14.214	24.7031	42.5272	36.3158	88.3681	21.6836	15.3172	42.8722	55.6626	30.6991	63.9165	47.7979	25.6972	31.8653	17.7816	36.4975	46.1459	28.8264	20.0823	34.6847	30.8706
NIBAN2	69.7489	119.41	71.0873	45.5398	58.3422	44.1161	104.922	65.3542	60.7288	52.3904	58.6904	56.0027	70.5744	48.3059	104.864	72.2417	88.0924	36.0201	84.291	43.9609	47.4936	46.8082	73.5249	74.3376	72.7725	73.7068	50.5568	61.8622	71.6182	64.0676	55.6571	78.9312	61.0376	43.5668	88.7305
DYNLRB1	42.2129	53.6765	96.7684	73.47	46.6211	40.9355	57.1439	49.7869	88.8746	32.4862	87.2248	37.7819	44.7633	51.3034	10.6465	54.9613	68.6289	55.1933	39.9345	52.0987	38.03	61.3432	93.4563	63.7632	68.4993	74.7438	61.3147	52.8954	43.0736	85.3013	53.2153	47.2406	69.2146	50.3909	31.6169
FOXQ1	9.29557	25.719	19.8879	23.0719	11.3885	25.6648	90.6148	15.1215	22.5168	78.4797	7.52646	19.6394	31.4109	1.98094	7.86312	21.0857	21.0556	17.5744	18.7404	53.0668	16.5964	13.0713	54.1698	21.4401	29.0206	18.7289	35.8541	35.355	18.4251	38.289	4.40716	22.2336	38.2318	44.9821	21.6437
USH1C	11.8925	35.8516	47.6267	45.5412	36.3186	61.5162	112.466	32.9685	17.8228	21.1898	41.8222	52.1452	24.5717	27.1946	28.5325	19.041	31.8628	39.112	23.0266	23.3838	54.3239	13.8004	30.8222	40.3105	42.4288	33.0653	19.8924	68.411	23.287	38.5546	36.2399	47.4574	62.073	45.3271	31.6802
RTL8A	36.7217	9.51347	40.8789	14.4992	45.1703	4.70706	17.8531	38.8376	27.8113	48.0504	14.886	21.7109	11.3068	28.1133	0.903041	25.4819	4.40521	32.6847	28.9681	41.9351	25.3486	1.63895	57.8093	27.6778	15.6172	26.0998	34.5578	8.18639	33.3286	34.8739	20.2351	24.985	37.6738	101.163	11.7341
ARSL	1.56945	23.0278	23.9471	52.2086	41.4455	30.3225	10.1316	43.8777	9.37684	16.1468	41.3303	24.4972	14.7307	53.484	28.4914	12.6992	26.6431	48.6204	0.150504	13.6083	16.0236	25.1041	47.4514	48.7405	61.3915	15.1087	0.0857763	24.6142	6.83135	77.6532	24.0212	12.0005	44.8203	27.6878	4.88582
EFNB2	12.3389	28.9096	28.6297	75.0469	13.1998	29.5786	60.5823	18.324	83.3736	6.97323	28.5412	18.3382	64.4277	6.44083	33.402	34.84	46.8592	7.51429	9.03006	44.9135	30.3387	12.9965	48.8094	28.1872	29.8387	45.6549	30.0902	29.9876	26.0914	28.1709	20.9868	33.9093	8.89103	12.571	37.8073
BZW2	32.9886	30.326	30.0691	45.1394	47.5569	32.5721	40.6691	47.6466	68.8071	60.8048	38.1149	59.5241	49.0553	50.462	33.8423	45.8817	31.2138	42.4056	14.3595	34.1795	29.5325	115.961	20.8563	27.914	34.9622	84.7704	39.616	36.3256	54.9805	27.8356	61.1901	47.6535	46.0134	35.794	27.5462
COX6C	39.0113	19.7719	45.8617	28.3786	27.8889	37.7231	26.6322	33.6519	96.9891	63.3346	43.9119	43.9078	34.9723	57.124	28.6436	50.1039	37.3251	37.8094	34.7962	34.4625	46.8142	116.767	45.4428	40.8063	56.8983	40.3388	42.2109	18.2914	46.4869	41.2686	40.9387	56.832	33.7023	53.509	33.3475
SYPL1	48.388	39.2864	49.8696	97.2079	52.0121	53.9266	40.3706	73.3079	62.8301	64.8214	93.881	58.6189	98.2775	74.3787	46.0911	45.9946	49.91	49.9438	19.3166	57.4531	52.6612	58.3829	55.764	92.4768	43.1518	66.8513	56.9228	41.2005	48.9954	41.6322	67.2689	96.6902	52.3409	37.9596	43.6565
TSTD1	33.4136	40.3387	24.0782	30.3847	70.5231	34.6046	57.9848	36.8838	38.8168	47.5533	19.1073	74.235	34.9841	78.3466	33.8951	25.0971	50.3283	35.1683	53.5891	14.5377	84.1513	32.3872	53.7084	32.5482	32.0666	39.2957	10.8811	48.5809	20.8528	21.5367	28.0677	24.2256	26.3548	11.575	8.38844
SELENOW	40.2849	31.3015	20.7628	27.9728	56.847	56.4273	59.0159	19.9026	73.5676	55.6553	6.57632	87.8669	55.8586	68.4361	36.3939	28.1878	51.131	42.1777	41.2816	27.712	45.6462	45.5869	77.4504	64.2683	26.5756	52.5841	37.312	33.6341	32.0634	32.7957	18.5713	50.7434	28.5527	71.4386	26.2815
NUCB1	89.1172	107.257	54.4732	59.0354	69.0398	51.5557	76.5235	53.5333	62.0735	83.364	54.4601	52.3994	54.7235	51.2334	31.2024	75.8579	57.1498	69.7961	88.7317	67.0153	53.9781	43.5441	99.4715	69.812	66.098	48.6623	37.92	100.119	71.4377	65.5414	37.7306	50.7256	39.9105	90.6864	61.7355
LAMC2	10.9845	7.05778	40.3173	25.0212	9.33719	29.005	70.2335	14.0957	18.1141	13.2786	14.0779	39.4925	15.4593	14.0026	88.56	66.325	26.4023	11.7967	10.3008	34.0398	46.0921	7.74063	32.8263	20.461	20.3439	20.6489	15.9879	23.0069	31.7349	28.867	14.07	53.4789	13.8823	23.3131	28.2727
MAGEA3	12.7797	0	0.0738424	0.0461039	0.0325104	0	0.0140344	0	0	0.080052	0	0.0936608	0	49.725	0	0	0	0.0810428	0.048451	51.8157	0	0.0621185	0.216831	0	0	0	0.0115056	0.111919	0	0.0327519	0.958172	0.0132212	0	89.2917	0
TRIB1	29.3437	6.61469	26.8655	34.2345	38.6869	82.4699	26.7491	14.0029	82.9095	25.389	22.4179	24.277	15.7058	84.4934	21.883	32.2227	29.4763	14.0539	16.0783	14.8022	35.0936	20.6631	25.5894	17.0476	19.9929	47.3893	45.9217	9.49056	22.7997	30.101	36.4337	29.1466	20.1788	30.8986	26.4807
CDC37	74.1643	103.427	101.306	48.8883	76.0203	93.0466	113.891	52.3421	79.3808	86.0085	65.3415	67.8315	83.0127	51.7225	70.7318	76.9663	49.1839	69.3471	137.253	61.4439	62.3041	76.2062	90.2463	55.0038	86.0575	77.899	88.478	76.0208	99.9558	87.5099	63.2798	86.1393	74.0951	72.8357	81.4044
NDUFV1	46.6923	77.3323	62.4129	33.4925	69.3654	37.8423	33.001	53.8527	43.3083	67.558	41.005	17.7484	30.455	37.7859	47.9236	33.0131	51.1379	60.8013	112.448	33.4307	25.8537	48.8986	52.3466	20.2634	79.9569	39.5746	35.018	53.93	22.2614	39.6793	37.5185	46.2149	43.8863	42.8522	48.073
SLC39A5	1.92203	48.5319	50.8321	38.6755	45.7741	29.4871	11.6953	16.9397	19.3192	9.31868	29.6473	6.20857	17.1504	69.3325	15.769	33.4595	30.0993	27.8528	0.850487	34.3188	14.7337	55.9931	34.4057	5.71995	43.6659	27.9725	24.0161	66.882	8.8769	62.9646	25.2203	18.4442	37.3367	56.5524	19.0786
H3C12	0.114279	0.144451	0.0567872	0	0.375024	0.184395	0	0.239444	0.057939	0.492501	0.0527067	0.0810317	0.0414733	0.186537	111.125	0.0553834	0.17257	0.249298	0.726577	0.152674	0.301034	0.238856	0.0625313	0.0581433	0	0.103251	0.0530891	0.129104	0.138778	0.125936	0.130035	0.0610052	0.0854865	0.0728704	0.0252347
TALDO1	65.6804	55.4344	96.9832	71.6255	79.3877	71.7623	136.549	67.6819	79.2709	55.7449	63.8067	88.2747	59.3848	62.9862	68.3896	49.2069	99.9023	71.737	51.0845	55.1187	40.3716	84.3574	58.3637	67.0518	84.5026	70.4335	47.9968	81.1269	87.073	85.4208	87.8656	75.4183	52.1565	81.9774	49.9107
HMGB1P6	1.23389	2.77274	3.47448	38.2182	3.41933	2.06469	48.4391	2.65715	54.634	1.10784	33.165	26.1503	51.3472	3.30086	11.5158	54.4168	7.17708	4.56098	3.68782	31.5038	28.5708	42.6677	1.87545	11.7535	7.70439	50.2416	2.26101	2.32328	34.7632	39.977	4.44605	17.6016	22.4942	1.66102	19.9504
VCP	91.1801	73.3393	74.796	56.0574	61.8165	66.758	133.677	81.8563	59.9722	76.585	75.5697	52.333	71.5831	54.3453	100.325	96.4328	77.0612	58.223	109.65	63.8465	55.6869	95.3309	61.8738	62.5328	76.0017	68.6806	56.4766	73.524	77.9134	91.8142	99.1278	58.5554	80.815	105.939	66.6401
LYPLA1	26.1132	7.17868	12.4511	36.9846	45.5222	8.91008	8.17919	43.6448	35.7672	28.775	29.0607	98.4761	29.6493	61.8041	35.4123	20.8393	19.783	25.2106	2.86984	24.7324	20.1514	55.1435	13.7518	13.6412	10.3	55.5537	12.7929	23.8096	20.177	21.0338	26.7615	23.8107	15.6103	23.5932	26.7105
TMEM45B	38.2704	48.6149	49.0551	69.6957	27.8641	23.5109	27.7878	61.3814	42.507	64.5919	88.139	19.6469	49.6302	27.7121	25.8647	40.6959	70.3836	25.8342	50.8563	17.5444	21.5634	33.0965	43.2425	40.0071	56.9435	59.5959	29.7333	72.0257	27.359	39.8399	68.8494	65.8267	65.1212	18.4517	47.726
RPS7P1	8.70521	29.1833	21.8169	15.3595	28.8159	3.58284	7.59241	71.7694	13.6627	32.8676	9.53113	73.3914	13.6259	51.9574	8.71584	7.08032	49.8389	17.8344	39.8352	23.2262	13.0277	10.7271	12.4261	13.6339	61.1169	13.9522	7.98265	24.0305	30.8869	12.246	34.626	13.0927	6.71958	19.0179	4.64685
PSAT1	26.3512	33.3341	9.53417	19.1203	33.3151	14.7174	5.69995	24.8288	24.1239	31.5311	66.2748	22.5692	38.7523	23.3235	20.973	23.8348	1.71151	32.7161	18.0744	46.7053	2.44059	64.172	3.65456	25.1975	23.629	39.3224	12.5613	31.8963	17.7256	35.1416	84.0808	35.7942	45.7325	57.0682	49.2676
TMED10	72.8703	36.2586	39.0552	79.2684	68.4245	61.2442	38.8158	62.7799	60.9311	57.3702	70.2927	64.2725	102.622	75.6255	75.985	57.0397	79.2934	35.4541	52.0496	78.0292	84.2347	58.4405	37.5301	67.0345	35.3991	54.2443	48.2413	78.1699	37.3342	38.9186	55.5855	49.5841	32.8685	36.7641	97.057
ATP5MC1	61.0649	54.3478	44.9189	25.9438	78.4682	21.9141	19.8541	57.4981	55.3171	51.8709	30.2257	52.1529	33.1743	91.1072	19.9883	26.336	35.6646	55.1542	68.1945	29.0188	31.8305	72.0844	41.7531	22.4271	79.6069	51.6779	27.6129	53.4333	16.2131	41.3319	45.1859	45.5886	42.3777	33.9279	37.8723
CSE1L	34.0047	12.8152	64.799	62.7582	51.9793	42.0947	21.9502	50.2869	58.7517	53.7251	83.2971	33.4876	54.0828	48.8767	58.5984	63.3215	49.86	66.9611	27.9839	78.5391	37.6898	94.018	45.5668	21.5344	45.6941	63.4432	58.1106	51.0943	38.8548	76.9093	51.4626	32.7718	82.1467	63.9203	35.4803
ALDOB	16.0619	32.1551	8.51112	71.7386	2.4665	1.53537	9.78761	16.8648	0.155721	1.67407	9.80778	25.6476	56.5333	3.5537	1.42096	5.56009	11.95	1.65538	3.55216	0.185055	11.031	12.7789	37.2707	2.84964	32.8628	2.65754	4.33095	0.285757	57.9319	2.33349	5.85914	2.78736	40.7982	1.42857	27.3445
C8orf33	22.4824	16.3384	26.4607	32.5965	41.3853	30.6852	33.6289	19.9276	44.0852	39.4767	38.393	47.7844	25.8143	60.5462	17.5107	84.0083	22.1584	33.3735	11.7841	36.5744	25.2471	54.2352	23.2123	15.3272	23.4536	83.6537	28.215	31.7969	26.6303	37.4164	69.2731	18.7898	26.4511	71.5545	26.9327
NDUFA2	61.4249	71.6611	47.1747	30.6218	48.9875	36.4949	24.7731	80.0331	43.3637	80.352	31.8985	60.5346	25.748	74.372	26.5514	15.8651	43.9515	56.7413	47.245	18.859	21.811	49.4008	71.1619	48.0591	61.8785	32.137	18.0835	52.6504	20.701	47.7639	25.1266	42.4653	26.7591	46.9483	31.3462
LAMB3	13.5173	84.6425	52.0085	48.4879	19.9879	48.9869	78.792	17.1794	24.0078	18.9908	50.3495	23.7508	28.9262	19.1578	46.0367	44.5794	26.1132	26.8502	27.497	45.044	48.3446	15.5261	57.2589	61.1516	36.4429	45.2433	40.4683	36.4111	42.8238	58.4854	16.7568	71.9926	64.2311	42.7053	34.771
HES6	32.2829	24.7036	22.5776	34.2159	57.4153	56.7323	55.361	62.2892	16.1579	14.311	19.9326	81.3897	15.8263	46.8226	9.68403	35.0942	14.2912	42.0889	38.6371	17.3873	12.1404	12.7135	14.9882	36.8541	45.1266	33.045	19.037	62.0867	17.7301	43.4962	43.2644	18.1271	42.1841	51.9555	9.38
ZG16	3.66198	45.5375	0.112414	65.1088	1.35485	50.3883	0	1.4368	0.0645154	22.7435	0.358656	16.2078	37.7143	20.4133	0.32915	0.0205566	2.22049	2.3904	0.0968091	0.295932	12.1749	0.561486	13.539	0	0.308089	26.8164	0.0459783	0.622953	0.391475	0.311624	0.434384	0.641558	0.0211533	0.540944	57.1907
IDH3G	45.7662	121.035	40.4951	42.385	45.7413	59.4523	31.457	55.4933	29.1942	44.2516	54.0702	23.1598	36.7554	29.5305	26.8059	27.946	61.3826	33.084	58.4922	27.4648	27.4966	48.0395	42.0584	44.9035	63.048	36.2843	30.8921	38.9434	23.3869	37.2082	24.5545	31.0872	42.8432	65.6618	25.1065
GARS1	47.0774	68.4179	44.328	47.595	34.6644	39.0193	38.1359	41.8224	48.2175	43.9879	71.1933	29.5696	54.5605	31.9285	31.62	49.8743	29.8601	40.3443	24.5369	48.807	23.2315	98.6468	24.1608	49.3317	48.7189	63.2412	39.4149	30.3156	68.1167	41.941	102.488	71.4481	52.407	51.3875	47.6769
MRPL12	47.3846	66.0479	35.3193	16.4787	77.0714	28.2198	22.0423	41.9697	52.6777	74.6761	34.2119	26.0036	19.7603	53.8608	11.1394	30.3336	35.387	41.5825	89.2849	22.3293	24.4598	48.9974	38.4677	22.7716	61.1113	43.217	32.519	52.1692	22.8079	39.5719	21.371	38.6097	31.1926	62.4077	33.6538
HSPA1A	12.7517	14.9686	12.9389	13.9271	10.5816	59.8177	8.09502	4.89521	73.9638	22.7891	8.81771	2.82425	35.6369	8.38403	22.8799	18.4014	14.0224	3.13191	12.7521	11.2858	15.0962	3.52632	20.7275	54.0352	25.9964	17.8925	15.8329	8.01898	66.862	12.5077	28.7964	44.9179	1.70766	14.8294	5.08022
TRIB3	10.484	38.7291	70.8723	8.67788	31.4172	19.9059	34.2716	20.7509	8.41436	11.8652	15.8918	13.161	14.5265	18.8917	26.856	43.6159	17.7985	10.1976	9.23317	44.0005	10.8702	51.9492	13.4349	18.9023	57.9736	48.0492	13.7966	33.9736	21.3665	10.4933	65.5316	43.7063	17.2865	63.76	18.1046
POFUT1	7.56657	11.5416	37.2366	45.0301	17.8746	13.8622	22.0281	17.2546	31.7275	10.8846	73.7115	11.6947	26.4347	28.1326	19.1037	59.3169	22.436	40.1686	8.17636	45.7749	20.1094	16.7743	27.0891	13.4812	22.0974	43.945	58.217	33.7257	10.3201	38.776	37.8424	10.6389	75.1908	53.9699	18.3334
BCL2L1	23.7717	52.6134	68.193	62.4783	47.9377	26.3907	74.796	19.8784	59.7258	22.0847	57.1917	20.4026	34.7508	38.3336	10.5092	55.9193	50.6342	47.8788	29.6697	52.6572	26.861	38.7207	54.2526	66.2251	48.4261	69.6854	67.8554	58.0288	25.0221	58.6958	42.3757	77.4312	72.4761	40.95	24.3664
POLDIP2	61.1737	86.5086	61.585	52.5462	93.4553	42.2453	44.7448	69.7307	71.5776	107.187	87.1552	44.9851	53.994	74.9925	29.2283	60.6799	68.5841	101.454	77.6242	65.3442	51.5392	82.6856	58.4694	69.5462	78.9447	77.2809	62.0168	101.4	42.4227	66.8433	66.4483	71.0857	86.8055	91.5415	70.5744
NDUFA4L2	21.6996	96.9283	3.34075	2.40897	8.07918	2.6483	4.51612	3.32319	2.28834	2.75452	6.92198	3.52865	1.62656	7.48334	1.26104	2.37862	5.43357	5.73215	58.2115	18.35	1.55202	2.10446	1.79616	5.96585	2.15379	3.32513	6.55431	4.5642	2.20778	3.30437	3.69923	1.0615	1.04675	7.84928	1.71454
RPS28P4	0	3.73164	2.30529	12.1688	1.93762	0.226836	21.3893	1.3255	19.1371	0.454391	24.8976	58.4136	18.979	1.72103	18.9728	11.3437	1.69831	0.690022	7.2192	33.8064	52.3385	64.6133	1.15385	33.2594	3.38574	16.004	15.2821	2.62051	19.2571	42.4795	1.67962	50.431	19.0343	0.80678	9.49905
UBL5	78.7509	55.221	76.2598	46.3397	70.0795	60.0932	58.8808	82.0215	70.9003	100.191	52.2178	124.797	60.9878	90.775	50.8473	50.9353	77.2255	81.1445	63.4138	46.61	47.6161	58.6399	76.0179	75.8057	72.7469	70.1158	57.5825	64.07	57.781	71.7018	41.9078	79.0596	37.1574	64.1371	31.2545
PSME2	55.088	32.0502	33.0505	44.0015	57.2686	28.9776	49.9279	80.4419	65.9	57.8606	95.3626	27.9577	50.456	59.792	54.0596	41.8437	50.6169	41.1682	101.202	50.281	21.8336	48.1129	37.0431	74.9634	32.4254	34.2285	30.4388	41.9414	46.3119	28.1358	57.9567	44.0189	30.3332	57.7832	49.3344
TM9SF3	36.3065	20.4096	38.812	61.0527	22.2683	59.0156	32.8108	60.176	69.161	40.7712	57.9237	59.0466	99.4515	36.1467	70.7293	47.6137	59.5101	45.8711	31.5264	40.1412	55.2938	78.0763	53.8304	54.7211	62.1244	59.9354	45.386	43.6537	81.7734	63.8317	54.5077	69.6858	31.6833	35.421	91.2268
TPX2	17.7869	13.9742	47.2818	26.6052	42.9233	35.7035	18.9263	38.8898	63.9911	36.1968	81.3555	20.7416	35.8151	27.0586	29.261	60.2637	35.1204	54.907	25.8569	53.5706	19.7959	86.3228	51.0697	17.4307	31.4578	57.8008	42.856	33.2086	35.5804	69.5523	60.2566	24.8067	53.4611	35.2947	28.763
TOP1	19.7129	13.1626	32.8368	73.8001	29.6242	26.4556	37.5329	36.9352	76.4656	21.2645	68.156	22.5852	62.2543	26.5212	22.5998	74.7062	34.8488	27.2907	16.7907	55.5421	34.3204	59.9909	35.4712	21.9881	27.0913	52.6659	59.6578	29.0692	36.0753	53.9806	60.1077	39.3107	55.0033	28.3582	54.5112
PLCB4	3.10623	1.95506	52.9396	12.9594	12.8557	41.9951	70.211	50.5677	7.69529	4.41154	14.9745	15.4481	31.825	31.0137	51.0563	45.4757	18.5107	18.3896	2.75585	19.8804	23.9275	6.11142	50.1965	4.00978	49.1006	22.561	14.9222	16.125	18.8326	21.209	50.6515	22.4575	22.7209	43.6819	8.80626
LFNG	21.2217	117.353	40.8168	28.302	50.6117	42.5904	73.783	26.2365	60.976	22.8784	30.343	25.8021	52.5384	57.6171	42.9425	53.0123	33.3377	36.6571	39.3866	16.9452	28.008	38.187	46.6753	52.8129	49.2854	51.7016	47.5841	33.9862	24.5062	37.4012	33.7152	29.3108	43.8838	32.2688	32.8313
TKT	35.2792	48.6503	82.1595	34.8157	75.2304	41.1768	43.2769	72.5921	51.1585	105.298	51.1294	57.4798	57.4171	57.0996	60.0851	47.4979	97.1706	53.3364	78.4384	43.272	45.6689	52.1206	46.1475	32.6997	94.4727	45.8909	32.2959	66.2777	40.634	52.6573	66.289	60.7909	51.2437	64.6782	42.2323
PSMB7	122.615	73.0771	87.3059	59.3228	86.0057	52.487	90.1093	118.798	79.5535	74.4366	73.8436	72.042	64.6433	82.6786	68.0571	64.9837	106.724	65.4111	115.208	60.8717	63.1015	98.8859	87.242	63.0653	86.7086	68.5744	47.9016	75.3919	73.0299	79.1619	93.6996	58.1265	77.9923	81.915	60.5201
SLC39A4	13.6377	93.7656	38.1339	21.7591	42.6754	21.9579	13.4118	7.4202	42.8909	30.7235	17.3722	19.752	17.115	25.9518	2.03167	28.8294	16.307	15.24	27.7465	9.07852	10.8418	29.7476	61.5858	7.91008	19.9088	25.0823	4.39807	25.0289	7.97083	22.1225	23.247	14.4665	16.2614	54.1855	8.32323
TFF2	1.01371	102.305	0.477217	3.42647	0.630311	6.37053	4.71638	0.223578	0.919695	6.55308	0.393713	13.2661	6.04111	0.348352	0.436394	1.96511	2.84672	0.349168	0.991552	0.237595	19.0514	0.0669084	3.7952	22.4762	1.16257	1.71609	0.0495711	4.5206	17.5453	1.71683	0	27.8548	0.133036	0.0680417	23.3976
CES1	1.04036	1.14351	2.3526	14.3003	1.90002	5.72534	6.91205	0.631833	1.29189	1.25085	0.556319	0.627212	1.52118	2.54726	2.40011	3.25899	0.667876	18.6496	0.221222	29.5974	0.988528	0.838272	0.841522	5.17811	0.38042	1.5203	17.378	23.6939	2.24846	10.6075	5.07832	0.346101	100.6	31.7081	1.21856
ALYREF	51.7104	74.2179	45.1285	36.8307	94.3945	62.253	36.0779	65.1085	73.6445	79.2051	79.4506	45.0981	56.0541	74.3956	28.0391	57.9886	38.3496	62.6324	103.142	60.9779	41.9962	84.4417	36.9467	37.131	73.8883	64.4531	63.7288	50.9815	41.2035	67.8863	51.477	50.0125	61.7062	86.6494	56.0738
TOB1	19.1466	39.8106	23.7769	74.5698	23.2422	68.0048	26.4074	35.5902	48.0376	68.6615	33.4186	50.5519	33.6335	49.5459	11.0078	31.6681	38.0731	28.3755	20.5837	24.2731	80.42	20.9124	41.0416	33.3445	40.3307	60.9688	70.6842	38.9944	54.4035	43.7325	19.9476	69.512	40.2436	26.434	32.5043
ATP5F1E	31.2297	18.8912	57.0345	79.4387	31.4117	19.8032	62.9835	48.9536	87.4053	36.0485	77.8306	47.2855	69.0741	59.7118	32.1398	60.632	54.504	46.3981	35.4143	55.945	45.3465	70.2246	57.7173	51.72	52.7874	59.5763	92.3012	41.7811	44.9892	65.8071	34.7884	62.0411	60.4273	48.3438	20.4649
NPM3	42.3266	62.9111	38.5088	24.4503	48.9834	30.5421	20.4155	43.4928	40.7899	38.0968	33.761	60.6566	24.6259	43.1128	34.9177	23.2881	65.0455	32.7388	51.3434	39.8871	18.2127	97.2642	39.3752	32.679	54.8358	49.702	38.7499	86.4707	49.0477	56.0362	37.3027	42.0315	20.7514	76.7397	58.207
CENPX	53.481	88.7331	33.2878	24.1083	55.5089	28.3759	14.7677	36.6654	36.9546	52.8529	24.7461	48.8532	21.2879	68.2228	16.397	32.9976	40.3294	48.4277	86.6586	22.8375	22.2143	42.5361	25.1963	35.5838	49.8904	51.9424	33.7671	61.6282	16.9724	38.237	30.2463	26.5732	34.7055	58.2452	41.5663
CXCL16	75.0149	34.9391	32.6846	44.7795	22.4068	14.6453	24.0787	19.0949	17.7024	57.5811	88.0842	32.194	24.1926	23.025	7.5489	29.6184	28.8801	21.4712	69.9182	41.3324	46.6955	9.09002	42.339	36.7553	20.5944	43.905	33.2363	14.0021	32.6893	14.7554	41.8222	47.3636	25.8622	35.2309	41.7386
IGLV3_27	0.939693	6.68132	0	7.65301	0.925125	2.27437	2.3962	0.73834	0.595527	3.16386	19.1237	1.66577	9.63401	16.0097	3.84305	3.98482	1.30076	18.4494	9.42134	2.72006	1.16891	0.392813	43.3199	0.298813	2.15538	0.891468	1.36419	2.2559	8.10211	1.34621	1.47022	3.32333	0.175735	99.0178	24.485
MUC5B	51.0357	38.5032	3.32477	3.89719	44.0731	51.2751	25.2015	1.73865	27.553	25.9719	0.490884	9.00111	31.2794	10.1363	0.432958	21.8823	10.3913	3.13214	34.4835	0.917203	11.9242	0.0209021	3.87214	1.01641	16.7476	0.224596	0.16924	13.6569	3.28476	25.2036	17.4347	12.093	0.919079	0.097171	70.7951
PRDX3	44.0239	24.3589	25.3216	55.0825	45.5741	42.3101	18.8514	88.25	48.9765	77.0469	46.3048	55.9627	52.4409	57.3907	53.9059	33.1746	53.1263	58.5923	34.4037	53.9209	23.3051	79.4193	34.3785	43.3401	33.8871	55.9367	38.3987	85.5761	24.3874	66.1639	44.4753	40.9143	24.4689	70.9692	61.7326
TMEM230	28.9705	12.769	43.2455	22.8983	38.1618	18.2829	39.7911	41.2377	15.9978	19.2971	15.9923	55.0328	42.4554	75.8369	35.6244	37.2808	37.9323	17.0029	9.6114	75.7468	45.5914	64.0342	26.1766	34.154	37.3031	66.6124	22.932	61.3748	25.7125	19.2706	40.8592	39.0428	18.0523	62.3978	32.8255
TRMT112	56.7913	43.5052	78.4327	55.497	98.5147	54.2898	72.6709	62.9509	77.3433	75.5449	51.1413	53.473	49.9829	80.8014	69.7667	95.9344	61.151	75.4693	83.2718	85.5683	41.5077	111.296	66.6535	55.64	67.8815	88.1253	65.2481	87.3411	31.0678	86.6453	51.5669	67.7181	51.0718	77.709	46.5875
UBALD2	50.0987	115.126	45.9693	27.3059	54.6998	50.8165	43.7496	47.1927	51.9617	28.3823	40.4158	44.2894	32.8751	49.4156	9.11682	39.7693	43.9109	36.6898	72.2402	21.2568	48.4692	32.0368	53.9632	40.1838	79.3868	54.2105	35.0308	51.9767	32.7027	42.5489	39.9015	36.8734	30.0844	57.7945	35.6747
TRPC4AP	35.6488	45.7375	65.0192	72.0977	55.7142	47.5173	54.9164	46.0616	46.232	36.678	73.0472	39.459	46.6086	54.1563	30.9109	83.2499	64.1763	81.1813	30.4388	62.2727	45.6735	37.7342	66.188	29.787	49.9832	57.7255	79.6608	66.9934	33.7327	65.9787	45.0779	36.2873	110.044	57.9626	40.7748
ETV4	7.45212	47.8741	43.3146	55.8662	65.1389	15.4383	50.0132	78.4825	51.3263	43.4253	78.0376	33.3933	45.0359	29.0175	13.2397	39.7093	46.3605	17.9172	28.4605	20.7975	43.5298	20.8926	51.525	36.8721	49.0261	36.72	25.5796	32.8573	26.3828	48.2943	54.356	14.3266	69.6929	44.6379	20.6792
SLC25A3	51.491	57.7427	59.5936	36.0208	65.5777	52.2726	32.8507	103.794	49.2032	107.237	45.4279	59.4017	51.1429	64.2187	68.8284	40.6665	68.8004	49.5449	55.4245	52.4023	45.7517	73.1297	24.9336	49.7313	61.005	50.1887	35.2634	73.023	29.8381	41.9323	73.0566	65.6411	47.718	80.376	56.1183
SND1	44.6032	115.85	54.9245	92.7286	55.4369	53.4616	50.8665	55.9706	61.0159	36.7375	93.4407	37.9535	64.3775	41.8019	50.499	50.9849	75.3894	41.3312	61.181	54.3858	48.1438	47.8076	46.4562	48.6764	79.4685	41.7113	64.2923	55.277	45.1457	60.3712	54.1716	67.3544	88.5807	35.9178	47.5172
IGKV1D_13	0.471096	1.04208	0	0.767336	0.309195	0.12669	0.0667382	0.61692	0.358267	0.507564	9.5601	103.163	0.598384	0.672848	6.22451	0.399541	0.592828	1.79846	0.2304	0.681822	0.137885	0.295393	0.257775	0.119843	0.270139	0.212819	29.8732	0	0.686507	0.363406	0	0	0.587341	5.85774	1.24831
CCND2	27.7813	2.67477	28.0651	36.5147	32.4228	5.03843	20.5951	32.6438	7.9993	34.3717	20.6721	7.48178	13.0417	15.8564	89.492	20.7834	21.1037	16.6427	64.5824	30.472	45.3614	13.7264	13.7524	16.3257	12.3045	20.2236	45.9242	53.9214	14.661	10.4324	44.1155	36.8218	28.0764	25.2112	26.2762
UCA1	1.17497	0.243474	5.05378	4.73304	5.23386	13.4473	4.09312	0.565022	1.12306	43.5604	4.88609	33.9447	2.12508	1.43057	1.2604	3.15522	5.00297	35.1494	42.6369	28.6842	13.2149	0.660256	2.5717	7.33051	62.8475	17.5981	2.88134	50.2891	1.51575	3.48119	30.3559	9.7067	51.2092	4.00407	2.67961
IGKV3D_20	0.597075	7.79871	0	2.68605	1.69814	2.35501	1.18419	2.91907	1.66493	15.2246	14.0443	3.99847	6.21167	2.27408	3.88191	6.51067	2.7049	10.6372	1.07071	7.84384	2.85437	0.457583	0.980125	0.405043	1.14126	1.22278	104.571	1.79876	24.6042	3.90402	1.69849	0.106245	0.645151	0.634546	20.9632
NDRG1	52.9206	64.0548	32.6793	20.2015	26.1854	47.8779	35.8457	7.89657	37.7671	32.0227	53.9092	33.5106	17.2996	53.3238	35.7105	46.8089	52.895	23.1108	19.8739	27.0501	63.0919	8.72518	35.3041	36.664	28.1151	68.0499	24.8485	17.9985	32.51	31.4134	20.8828	80.268	7.74728	58.3891	45.5006
NUCKS1	22.5677	12.7922	17.6551	31.747	27.3949	45.3577	34.7499	36.5625	48.4011	62.689	35.4469	50.0433	75.0171	26.347	56.9202	37.4635	31.1779	31.5812	32.6419	48.828	77.2682	78.9714	24.2531	44.3279	26.5258	32.9468	30.3081	22.1098	83.0749	27.813	49.1416	38.3591	27.9913	23.3197	41.2469
TRAPPC1	61.2626	107.552	52.9173	67.7914	77.8358	59.7172	68.2733	69.1726	60.4519	59.5267	88.4975	45.3344	59.0135	45.8637	7.5901	27.6007	51.2811	49.8277	79.4913	62.2936	71.7237	38.1134	57.194	46.9851	43.5	60.4215	39.8792	58.1452	46.6582	57.1601	51.6795	65.2661	37.0204	72.7755	42.003
SSNA1	69.3256	106.082	76.7851	32.7854	72.28	34.9112	75.3867	55.4512	54.7715	62.9156	54.314	61.4194	39.3146	74.9105	45.2435	51.5755	70.0177	44.9943	91.3903	35.0566	39.026	55.9564	74.3517	68.6962	83.8851	58.0364	38.6747	83.9015	37.5298	57.7188	45.8736	48.1383	49.4884	77.0021	51.6943
ST13	26.6424	9.02991	31.7208	72.9073	37.2573	22.2498	47.7364	44.5577	47.117	39.4505	87.1818	44.7083	45.7131	54.2429	61.5224	54.1832	19.2534	35.5244	17.4535	72.3287	43.4498	64.8365	32.9778	55.6119	38.0008	58.9604	46.8439	35.9979	33.1502	71.0528	34.8115	38.8197	74.4264	26.2286	45.3623
PRSS23	20.3532	3.00759	10.7426	12.8555	16.8362	6.04127	8.59066	14.9168	4.08625	6.36011	39.7364	5.38461	6.40917	12.6195	29.6895	13.8175	6.27742	29.3105	2.03184	20.4352	7.22068	5.90783	6.99337	12.6382	12.154	12.2217	9.93247	59.7349	5.04879	53.0131	39.4041	4.91541	81.0375	11.0493	4.10486
ABRACL	28.1566	30.9726	35.9049	55.3681	32.3099	24.9292	37.6612	58.2611	46.5679	30.4158	79.4828	64.1951	72.7744	53.1582	35.292	30.5105	48.1843	51.0386	16.3876	56.1703	40.0717	76.0507	33.8425	27.8628	42.9566	59.6548	39.9783	62.7434	94.987	66.8889	49.9687	48.855	37.8373	29.7903	28.1782
PPT1	78.1584	16.7619	24.0285	41.1733	41.7064	20.7054	25.177	31.3633	27.7009	59.7903	25.0387	73.6967	25.7154	68.6318	46.656	40.371	46.6843	47.571	20.2164	61.1535	33.8653	50.5954	14.5268	41.7421	16.0992	55.6315	26.8756	57.3975	17.7693	28.8787	27.6329	19.1919	27.8822	62.5559	29.7021
YWHAH	84.5404	42.5343	83.158	59.3638	78.0341	77.3664	62.1559	61.163	64.4344	98.4562	83.4855	39.7927	70.4158	85.1751	82.8026	68.189	48.7971	74.5493	81.1564	85.2407	45.0815	111.558	68.7908	111.009	77.763	67.6565	75.3776	49.6405	47.9493	89.8737	69.9236	86.4727	54.4673	60.1122	58.1205
SHMT2	24.0362	72.8318	32.9302	26.4698	60.3034	33.8214	18.2055	40.5142	30.7999	36.4391	42.4055	29.3878	31.7631	31.5622	36.564	33.7176	29.57	21.9443	106.569	38.6215	13.272	58.2506	23.7701	22.796	38.9241	37.2081	17.7698	34.5067	30.6474	31.2491	63.97	46.2774	24.5672	41.9065	47.2267
HLA_DPA1	64.3059	14.0229	4.8313	35.4696	25.9294	14.6105	26.4993	13.5513	15.8816	35.9825	63.4852	18.3912	10.3561	31.0674	39.3404	19.7735	7.33705	21.2601	70.7225	53.49	11.7345	5.21074	9.76317	8.23533	11.1326	15.901	8.55736	17.4767	10.4671	7.85831	12.6848	6.46509	1.1334	18.5596	19.955
GCNT3	35.0229	43.1891	2.37212	14.5071	1.97503	7.45247	1.43392	10.3604	3.34257	41.3594	3.517	27.1824	56.7284	8.8191	4.53969	5.47548	11.2984	0.798187	50.4128	1.00201	11.606	1.21217	10.4558	17.9896	9.66308	10.2129	1.32805	1.05851	25.3243	0.868231	5.16726	40.9484	0.859486	3.17479	60.948
CPE	48.6245	5.79048	2.61858	9.53786	3.26212	6.97301	14.6082	8.24962	1.38898	3.62913	38.0789	59.7919	6.01979	6.73225	9.47575	48.1169	1.34134	1.6819	1.06897	29.0206	52.8087	0.594515	8.30632	25.3411	3.19345	5.28597	27.2903	5.85182	5.23583	5.64882	3.67949	9.51015	41.2937	43.2628	4.68096
NPC2	88.9527	33.1083	33.3317	68.5124	34.9322	25.8885	72.6152	60.3658	47.4019	44.3787	51.6428	47.5699	74.0699	73.9528	38.0177	54.1485	73.9498	39.6392	53.7619	56.5715	62.2363	47.5544	34.7112	82.1147	22.742	38.3246	32.7775	49.573	42.8333	25.6055	37.796	45.4904	21.9475	30.0143	33.1734
HNRNPA3	34.4913	18.686	39.4216	43.8745	42.7125	65.1958	61.4549	42.4244	68.091	50.3287	63.2655	42.2446	90.5596	40.6046	16.8614	59.3035	48.571	64.4661	45.3542	66.9931	59.0118	95.0051	43.0878	43.8996	39.8595	46.8103	63.0187	29.9189	80.6619	68.2314	56.3771	40.3435	58.0561	28.944	64.1004
LENG8	15.7308	43.1772	28.7844	27.5056	19.1037	65.9562	59.7257	29.733	14.1497	33.1152	8.72647	17.639	34.0845	18.6714	14.0323	33.0492	38.0821	51.766	56.0975	27.8537	49.4204	25.5021	75.3558	19.4378	51.3199	21.699	39.6112	19.9833	40.065	50.567	26.8261	25.3607	77.4153	49.6215	44.8699
PARM1	16.4852	26.8643	8.96987	57.5064	30.2306	46.1403	11.7143	47.8669	17.2377	16.0553	58.8494	58.9448	38.846	22.5221	14.8609	28.5167	27.5685	29.7447	3.8118	9.76226	68.1994	23.8176	49.5303	15.45	41.3835	32.7392	21.6713	67.9164	44.9824	60.6775	27.3964	29.9932	45.5763	26.2516	40.7493
GSR	21.6696	12.2255	17.1581	51.4225	60.3195	27.4894	10.2638	56.783	15.0161	48.2858	45.094	32.3472	34.227	36.2197	64.0303	16.2301	20.1901	20.3532	22.4002	31.3016	17.8502	44.2625	37.7124	16.0157	34.3751	16.7159	25.885	42.2077	25.3249	39.1367	19.5982	49.9081	41.057	28.0367	92.4737
PUF60	33.4899	68.9776	41.5272	26.2811	71.4927	36.4994	37.4553	26.2582	54.5431	74.135	40.4184	43.8617	26.9626	59.2431	27.7542	52.9999	40.8821	35.9946	60.868	35.8777	34.1187	57.9707	32.2364	24.2585	31.9754	60.9857	18.6415	44.8444	24.7466	25.7497	48.0847	24.6942	23.1793	96.3941	38.4972
PDIA6	67.3046	44.5094	46.6822	56.5941	61.2754	71.4125	50.903	42.0484	49.4138	72.5612	89.1309	64.1982	42.6676	70.1592	72.3491	91.6008	76.0187	85.9204	78.6348	108.176	54.3921	26.6137	39.1026	30.3539	66.6002	78.1506	66.2358	69.8025	58.6151	74.2726	61.1028	52.7263	64.7443	81.758	71.4987
RP11_11N5.1	0.0892803	7.89964	16.8587	62.1162	0.46878	18.4395	0.0505918	41.4351	6.6992	2.21241	0.247063	4.93787	5.11936	14.5732	0.954951	0	8.89816	0.0973821	0	0.0795177	1.20205	0	10.6499	16.4437	3.27652	34.0407	0	16.8441	0.043368	35.6557	27.6324	0	69.3242	0	0.118288
PAFAH1B3	27.2751	51.4383	54.369	16.6	52.4346	33.234	41.4158	33.086	39.7606	56.5538	17.9051	26.5095	26.4564	29.0355	18.1428	31.9875	45.4604	62.4277	82.6926	19.2896	16.0576	29.7173	71.651	47.5539	47.1355	31.2072	26.661	46.5024	35.0172	45.712	26.0998	29.0205	28.3404	84.2542	26.8063
TSPAN15	58.9269	107.041	45.0413	28.9889	27.4167	54.4585	33.4486	38.3798	45.327	43.2392	51.5073	51.6605	49.9862	27.6867	36.0965	25.8003	58.3626	45.5998	67.8212	19.3478	30.6444	34.3082	55.3665	82.2458	49.5001	58.9595	34.4811	52.8073	44.3624	37.0484	39.2863	61.5021	15.2902	48.9404	47.9683
CHMP1A	39.3274	132.608	57.4545	43.0414	41.5127	42.7799	55.7095	61.9095	52.6641	41.4794	51.4353	28.9854	46.0585	45.3234	34.2197	50.3814	39.8975	43.6039	64.1221	35.9922	37.2028	39.0769	62.6317	45.1243	44.707	80.4639	40.6054	52.5387	52.2811	51.289	48.4723	38.4437	37.8278	48.1301	43.7896
RP11_36C20.1	5.06897	37.2868	19.1013	5.40603	18.3905	2.34769	2.63303	33.8539	3.03397	19.1147	2.14304	17.5053	4.85448	34.7051	2.21479	3.13898	41.3913	5.83611	42.9709	4.79685	3.29696	4.53218	4.00638	2.72229	81.9521	3.28222	1.56988	11.0555	2.94103	3.19646	21.5493	2.89387	2.31724	30.7064	1.74115
MRPS21	53.2692	14.3944	36.2593	7.88672	40.9487	45.4874	9.46551	3.27941	19.3867	24.3062	15.906	57.6843	3.89775	50.7436	36.3685	32.1851	18.2289	15.4235	51.1019	32.1102	32.478	51.0781	25.2497	8.52618	2.84724	15.8284	22.9288	24.4805	68.084	29.5002	38.5053	48.1866	33.4692	3.06291	16.1127
ABHD12	27.2233	21.825	84.2852	12.6572	31.3613	21.0324	29.6161	33.8235	47.0372	21.2745	15.7423	16.3424	20.8842	30.4289	12.6432	61.7296	44.7757	50.8652	27.1841	39.1015	17.8788	33.6054	80.1053	30.5401	32.0505	44.8942	59.3583	41.7848	19.1393	34.4463	27.6557	37.6068	49.1851	51.5337	17.7546
COL12A1	58.9542	3.61922	42.797	21.9905	8.64874	20.4648	18.4286	7.30026	20.6615	7.46189	28.2344	3.62108	9.61601	8.82618	62.3677	66.8232	16.1842	12.4421	6.11847	41.8851	9.13857	6.86406	10.0837	31.8327	4.0528	21.0728	41.81	7.48756	29.0472	38.4975	13.02	5.03815	3.68745	17.0044	12.7799
AP2M1	75.7449	110.761	60.8238	45.5934	59.8642	51.0809	70.0414	37.1744	110.227	64.2433	52.9577	54.7846	58.5729	49.4477	40.3286	58.1742	55.2947	71.0914	84.7997	65.4264	63.6722	57.5112	46.2404	59.4529	45.9061	68.8077	41.7712	51.7531	32.7407	45.8082	72.8494	43.8146	36.5947	49.8962	59.7891
XRCC5	55.8503	26.2403	48.2797	70.6904	73.8339	76.8899	63.8661	63.8182	54.6592	96.077	62.6174	77.1152	96.5018	83.6224	107.639	68.5592	54.0305	93.8002	36.1792	83.9498	61.6766	50.6715	47.7077	45.2178	52.2363	75.8014	57.378	75.0831	69.2803	70.8091	75.2185	48.5859	72.1298	62.7185	57.636
TSR2	20.3806	31.6362	29.1775	44.7502	20.9551	14.6881	55.2745	34.1138	43.8051	18.5059	72.948	22.5844	37.82	22.0525	36.9618	61.6552	53.7933	27.8977	27.3896	50.9465	46.133	96.9974	32.6659	51.7879	50.0246	43.9223	44.6174	15.4258	29.6156	59.2857	27.7564	35.4747	38.2943	24.1508	23.662
CCT2	44.5904	26.4979	50.5372	37.922	80.4414	58.9767	38.5286	92.1836	56.1492	73.3217	52.9026	75.4069	40.8131	73.596	80.8723	41.5318	53.6474	56.6274	62.7679	59.5171	40.2211	74.6877	33.5375	35.0626	46.3326	59.8316	37.3029	66.0827	23.5461	60.4166	86.8801	40.453	43.5089	56.6836	37.5119
APOC1	14.5332	2.40996	10.0819	16.9086	6.56368	1.0835	61.8879	1.35672	17.6	19.8828	38.807	6.47892	1.93216	16.0597	40.1748	26.1508	1.9194	9.65245	43.3855	52.9135	3.24293	12.2857	2.75575	65.3953	0.453816	11.9477	14.372	5.81153	19.7282	10.7987	8.02288	4.62805	3.89296	3.57841	9.57985
ACADVL	56.3983	45.7922	41.0519	70.6194	71.5706	88.2309	81.073	43.8272	29.4614	49.6626	43.8787	35.6359	49.6298	38.4594	47.2825	46.8394	60.1679	54.1692	74.1388	61.496	33.2755	26.342	51.8685	48.0667	36.0461	38.8964	51.9185	100.179	44.5288	60.9758	36.2922	82.2791	40.6773	72.9468	54.2487
TMUB1	15.35	98.0184	54.5242	29.6022	52.3593	37.9183	22.3527	40.6541	42.3161	29.5546	43.1804	13.1863	20.3591	36.5562	12.3816	21.6859	34.953	31.39	42.8183	19.0417	19.4321	24.2078	66.7104	39.6447	50.4821	27.3465	27.4054	63.2773	19.6867	28.6814	29.63	31.9281	35.5547	52.0242	22.6489
PTPRF	20.9055	88.0587	38.0281	36.3726	31.2132	27.651	35.3024	23.8978	38.1958	39.0213	15.6382	37.0943	36.6366	38.9723	43.4578	54.6344	39.5283	31.726	43.5052	25.0629	42.499	26.6835	35.998	38.0634	49.0035	33.1404	23.2684	43.8679	14.1851	32.4582	25.5518	48.2611	66.6871	90.0841	74.8682
EIF3D	69.2535	69.3975	92.9834	64.4989	117.157	57.3966	70.4284	67.115	51.3734	89.9007	83.7829	62.6144	50.4555	95.7441	95.4636	88.7234	53.4749	67.0169	110.863	75.1943	67.0861	81.9001	62.8455	62.1942	92.6753	75.9973	58.9462	102.453	48.5705	67.107	94.2279	60.6903	83.4255	86.3492	73.4944
PARP4	13.8676	28.5305	43.7495	79.9086	27.7737	46.5699	49.7455	23.448	35.8853	22.8197	46.2627	28.4492	56.153	20.7457	47.5672	72.6394	64.796	36.1149	11.6338	20.0026	50.5231	17.8385	59.9475	12.5289	34.6231	63.4342	43.1674	31.0453	24.3126	54.7526	36.2665	31.5829	56.5576	30.5316	35.5851
TUBA1A	47.092	16.1003	22.8219	26.4759	22.514	16.4447	81.8236	11.4048	20.2791	25.2571	16.6925	28.6738	14.065	33.2891	53.6718	51.2469	23.3133	14.458	13.0667	49.0099	48.488	6.36343	9.59035	53.2474	5.7897	24.4995	26.5374	20.9705	12.192	20.0337	14.3315	4.01478	7.64323	20.4207	9.15246
OR2I1P	10.0431	4.78264	4.45671	8.78251	18.7631	1.00497	28.5611	12.5768	5.70757	3.52296	38.1547	0.485791	0.576382	4.65113	9.72822	12.9717	6.53662	2.64945	62.4141	46.0559	0.929705	0.488168	3.27168	2.04391	7.9822	4.49057	11.2625	2.53306	21.6013	4.20053	9.99267	2.96741	0.535794	73.691	4.08466
HSD17B11	35.3355	9.65476	20.9115	66.5988	42.3969	25.1382	44.9623	47.0592	53.579	25.5504	72.0748	71.19	52.4696	77.7007	24.8413	33.9411	26.6935	36.2013	20.4213	17.963	50.003	63.4174	37.2966	47.0134	38.2512	32.5075	32.5266	35.2764	22.7915	39.4972	56.907	59.2104	35.2982	19.1341	19.9424
DBI	42.8534	23.8935	53.6224	40.1738	51.6416	73.6081	51.0672	61.1292	88.3738	75.113	79.4487	72.4861	61.5421	81.9199	57.9341	53.5886	51.8302	83.4736	57.7305	51.4507	35.2933	84.0793	63.2185	47.6742	83.962	63.1803	72.5063	64.4043	86.0679	91.7189	73.5243	76.0535	76.7704	73.2211	30.0485
TFDP1	30.1376	79.735	51.3745	61.7923	68.2907	63.3102	30.9762	52.9525	77.1305	34.5238	41.7594	31.2739	90.0674	33.2433	30.6103	50.0357	62.4797	50.1091	33.1377	40.8588	40.0442	54.2722	49.6147	32.5822	56.4742	96.9779	41.0726	47.0458	24.4373	45.9487	50.0653	32.9285	49.1799	45.8016	44.4199
COA3	54.0751	45.2864	56.1689	27.4601	67.2623	45.1075	26.373	53.5371	44.4705	54.3141	45.3745	41.1584	28.145	104.062	19.6571	31.1085	33.4239	66.9235	31.6638	25.8458	30.3327	38.5733	40.6201	35.2377	69.0448	52.4834	35.3856	65.0207	32.2434	44.3316	50.5983	32.9748	39.8937	69.1387	22.874
TRIP6	17.0056	6.30478	50.8571	12.6581	46.5889	44.2317	47.0957	2.23715	58.0685	39.079	42.4437	6.80826	16.778	34.9839	23.6254	19.142	52.8033	33.3741	42.2327	25.1347	9.68097	3.6749	13.7317	12.4033	1.75186	15.897	36.5025	54.1661	3.80845	3.85455	24.3518	37.4604	10.2686	24.1125	19.1163
CALD1	32.7208	2.57041	21.6093	36.058	10.7364	14.8235	24.3032	10.831	19.2101	9.11759	16.1225	9.28308	13.8357	11.434	50.4196	59.0065	8.08005	11.9294	2.83839	78.6071	9.84171	9.46911	8.37975	52.2622	2.77587	26.6018	29.0011	7.45108	16.0144	24.2023	13.0899	5.16837	6.01516	14.5619	13.4393
DUOX2	4.70569	49.4972	1.02484	5.14688	10.6812	14.6142	0.954341	18.4409	15.3694	2.74603	13.9482	15.024	40.4011	15.9208	1.20696	1.17628	34.8522	24.1851	0.532961	0.118314	21.3806	0.139296	58.8992	1.69769	32.7677	1.65182	3.68807	2.86921	35.4769	8.94424	3.91979	61.7767	0.179654	1.96403	13.7081
PROCR	24.0797	28.7763	40.2881	57.3001	11.3411	17.775	14.9482	20.5806	20.6859	42.7912	36.7266	51.7118	37.1729	25.3634	18.4369	45.6765	51.2943	22.4667	5.65539	43.3322	7.67287	29.305	35.7711	8.8083	30.8183	37.8254	29.1946	13.3977	18.9254	41.9364	19.2134	88.771	30.9144	46.2941	7.07994
CNN2	53.9901	38.591	86.6316	60.8925	53.9504	69.2119	78.8467	31.1446	92.5957	62.8686	66.3201	42.969	54.0194	38.6997	67.3048	60.5503	74.3746	58.2931	63.6359	63.3271	42.0447	37.0429	71.0107	48.0095	48.5707	71.0761	44.1184	83.7368	69.2645	100.691	44.8728	75.5103	50.0389	64.4538	29.3916
PSMC3	63.0002	42.522	65.8797	34.2629	64.9989	50.5028	86.5264	24.093	57.9139	41.9463	57.3142	67.9961	75.4259	53.0373	61.3431	41.3381	55.53	61.1409	118.831	55.8427	44.7036	68.173	44.7356	50.3769	43.5118	54.0943	34.1572	52.5557	50.3173	50.67	73.1697	37.9832	32.9514	53.7699	50.8857
ADH1C	0.166657	8.63694	1.37236	16.3649	25.3141	8.19535	1.86178	1.84572	34.4617	15.9037	0.142747	8.1707	25.9208	49.1992	2.30686	0.0115382	5.39283	6.72586	0.0465755	1.06024	10.9125	33.818	7.13899	1.50204	0.682609	5.63581	51.8504	0.968283	0.797972	0.0314841	1.51708	6.71057	3.93001	0.242901	71.0146
CD59	79.041	11.1564	48.9436	37.3096	22.9951	34.835	91.3767	39.1453	37.584	21.3261	33.3799	66.1967	52.3881	44.2957	67.2366	42.2838	54.26	48.6729	18.4059	52.7447	36.7382	18.8484	45.5101	48.5259	32.977	49.819	35.7409	21.8556	38.3333	29.4263	47.7886	49.5033	22.8839	30.3514	29.6677
SRRM2	20.0285	49.5611	56.8521	45.43	32.3945	71.7943	63.7005	45.5461	36.8571	35.9685	38.954	23.9992	78.3701	31.0906	17.9237	65.3296	37.4598	54.3092	60.6857	48.7986	74.2264	50.1645	58.9424	30.2853	49.2012	34.802	56.6266	32.0886	63.382	54.405	71.5756	35.1581	69.1037	50.1954	86.5273
SNORD104	7.59138	63.1714	16.3466	6.18254	5.81287	12.9296	8.6035	14.5805	9.94275	17.7212	3.20946	11.3637	14.2342	29.9459	15.9212	11.6503	17.8323	15.1805	92.8182	14.6494	17.405	13.7513	20.077	4.18424	41.3544	12.5746	32.0336	11.435	11.6772	32.6265	17.2761	11.1443	17.3517	27.4305	18.16
RHBDD2	56.0931	98.6951	38.2406	47.9373	32.553	27.8475	37.1417	42.0971	52.8955	35.2018	64.1749	25.5555	35.5258	32.7658	10.5239	26.0329	30.9745	21.984	39.3758	32.59	27.3454	23.9032	29.4423	82.1289	28.0457	35.5812	26.0753	36.9932	23.1849	25.3018	36.1658	47.6083	46.9636	45.809	22.6414
SCARNA9	0.878134	1.10998	2.74284	1.05086	1.81138	6.61229	0.21326	7.88539	1.39924	0.405476	0.0578579	0	0.546319	1.53576	102.766	0.547167	2.02065	5.61009	4.78553	0.782112	1.17495	5.03424	4.25585	0.574433	1.58257	0.136011	0.990721	1.55894	0.121873	2.599	6.56622	0.334837	1.31378	0.479954	0.332411
EMD	40.4686	95.2677	46.0145	40.5844	39.8556	50.4417	30.7458	66.4651	35.1664	57.0642	55.1747	25.8141	42.0389	30.8277	12.3586	23.3097	64.4655	35.2458	48.7832	37.4395	32.3901	71.1311	48.7976	49.3664	75.098	40.2318	43.853	31.8247	35.1623	43.8913	23.7225	30.1462	48.6942	72.2986	29.7129
EIF4A2	45.1784	22.8535	49.9158	71.2543	38.4713	70.96	67.3144	48.8886	74.262	61.4261	28.5494	91.9995	68.2142	63.3317	81.3966	66.9832	61.5465	65.1555	29.2958	62.6853	97.7468	52.0357	38.3158	46.0566	53.5187	73.8172	52.8707	84.4349	44.8905	48.6587	56.5341	62.5505	46.3322	47.3952	54.1266
NECTIN2	43.0894	59.276	47.3575	29.7769	32.423	51.818	48.7138	18.9061	40.289	59.7056	22.5169	14.5197	36.3279	17.8923	17.675	41.3242	58.5248	23.8349	91.2428	31.1042	30.6613	11.0119	41.8398	42.5176	36.541	37.6971	37.504	42.1372	38.6581	33.8984	28.5764	49.178	23.1862	47.7178	79.6315
NDUFAB1	59.7821	43.8351	57.158	38.4348	61.6891	43.4674	29.9241	98.7867	48.3687	87.3708	38.0139	40.4665	55.2839	76.6653	47.2959	29.6029	53.2739	53.3732	51.5721	31.8238	29.4705	61.5848	57.2151	33.4297	80.6547	42.1705	31.9124	52.9984	45.7502	38.5278	69.9456	42.034	35.1688	65.8635	33.0633
EMILIN1	63.4373	22.9386	46.8566	24.7531	14.4955	21.1098	55.24	8.68538	18.5147	13.32	25.584	6.09273	11.5152	14.2904	31.4733	75.4934	18.258	19.7575	15.2336	53.6706	8.1736	6.46353	14.6071	32.145	6.41562	20.4356	33.171	15.4584	15.94	32.7127	14.2076	4.42569	5.72466	19.5478	17.1209
HADH	24.468	37.7806	19.6064	31.7256	71.7713	27.7237	19.5409	77.0523	38.1122	77.7432	33.701	69.4461	37.5286	63.6352	15.8052	24.5029	25.7999	47.4635	27.8039	18.6553	30.7165	62.6961	31.98	21.2915	41.1775	47.5143	24.4642	40.0715	23.0666	36.9317	49.3165	34.6352	40.8283	32.4059	41.572
CFTR	2.29812	21.4514	23.1444	19.1542	24.5223	21.1247	25.6681	52.8308	27.278	13.6909	12.3593	16.7598	20.5825	33.6422	68.9339	19.4604	11.4998	24.4031	3.27521	1.62079	15.6563	47.5248	20.3702	8.57361	50.2256	27.2821	60.0156	8.86371	11.9638	8.30126	50.4832	25.0856	43.5639	9.33618	7.13434
NET1	12.2295	14.4528	29.7055	65.2609	36.3948	41.0977	61.5288	38.6362	62.724	33.9862	48.1905	37.4391	63.0133	30.5147	82.7922	45.1582	43.2993	28.8536	18.9238	30.8866	59.2893	40.2239	47.7653	77.4025	32.8437	52.9914	58.4196	32.7728	58.1789	61.3002	35.797	32.5574	58.7673	21.7782	53.7334
DNTTIP1	27.5152	34.5122	83.8364	84.2068	33.5251	31.0908	71.3227	31.4128	35.6384	14.8479	65.3607	47.4693	50.6792	39.9611	38.5009	70.344	47.9189	31.859	36.2302	36.1418	29.0474	24.803	58.2416	70.6068	40.4832	42.7934	48.0378	42.7748	40.8735	47.0121	29.0075	28.159	42.2329	35.7502	18.3313
NFKBIA	90.5628	31.726	23.7205	51.0392	30.8893	33.2826	33.1197	33.1765	47.6654	30.3798	62.924	23.659	32.3856	54.6616	34.5312	55.1043	58.5016	24.6087	55.8552	54.1085	57.7873	23.0358	21.1573	24.9232	16.4365	34.9889	66.8656	33.5206	53.0285	26.0844	38.3276	14.0462	14.7134	42.5047	39.8472
PHB	46.3368	81.3659	52.0942	40.0678	100.657	71.2174	44.9173	49.0275	61.3406	68.9062	48.9523	52.5239	36.4212	74.7127	28.9583	43.9678	42.7454	67.5818	83.143	44.9746	34.9999	71.9761	44.6232	19.0142	54.7294	55.5052	53.2096	61.8245	26.2969	58.8909	51.1894	54.5471	67.564	69.9678	48.8157
FKBP4	39.9231	31.8342	46.4145	42.1717	74.692	41.6488	38.2071	57.5247	44.3653	99.5115	49.7191	39.082	24.0505	68.5434	37.0276	45.031	26.9464	24.8408	50.2974	32.6795	51.4794	67.2697	37.1977	45.4438	32.2854	70.6523	25.8858	27.4767	40.9033	20.6092	51.4586	60.007	26.002	48.8974	60.1921
MRPL37	52.9694	48.4425	49.5523	32.558	81.8454	35.5631	25.4086	64.1922	48.1529	86.082	26.8178	48.7483	32.8605	58.0335	39.6453	36.2035	53.8501	37.1215	52.9162	31.3252	35.4411	68.3081	30.1531	36.01	68.877	57.3858	26.2699	68.7516	25.5696	35.7243	54.3224	34.2861	51.6362	81.5547	60.2281
IL6	96.0144	0.297593	1.99949	8.04816	4.43902	6.21632	4.80282	0.941749	0.423201	0.13836	1.4116	0.951049	0.186419	4.48931	1.36011	6.31697	39.2801	0.396871	2.4913	1.9444	0.187934	0.483137	0.538724	1.63344	0.687294	4.67975	9.66458	0.459416	12.0704	4.39651	2.65459	0.182809	0.971313	1.91069	1.99444
TMEM259	39.7789	99.3129	46.9251	22.9602	43.391	55.7539	29.3764	29.5664	29.5137	55.5583	23.2815	24.8384	33.9677	27.9647	16.6647	36.9114	37.3036	44.6708	72.8653	25.1116	34.1795	27.3422	63.4295	17.0642	50.8869	33.1276	49.7281	46.4536	34.5364	39.0693	30.2006	32.53	45.1871	67.4164	46.5658
C12orf57	53.7968	76.8334	14.6213	15.6789	36.95	17.7512	19.5357	20.8072	14.52	68.819	9.38638	44.2773	11.8707	34.7207	19.6392	12.8458	15.2058	13.7469	47.6323	18.29	20.1523	14.5344	13.6315	46.9573	22.131	15.7559	10.1607	28.3104	19.5096	13.3917	8.14699	18.7964	4.19425	29.5194	22.1125
TMC4	19.7697	65.1514	18.1962	35.1192	39.1068	46.142	44.1391	29.8323	32.0786	53.7099	13.5203	27.7013	33.139	45.0176	12.2295	36.7053	23.9938	33.9625	18.8001	14.1881	58.4227	16.7823	59.0499	38.218	51.068	45.2418	31.0999	36.6959	33.3125	26.8832	18.8587	75.7051	80.8425	35.707	38.9094
CAPZA1	56.5279	18.4188	33.2366	56.8155	46.9815	41.211	28.8302	61.6468	27.5831	50.6453	30.5023	111.012	51.1311	66.315	76.1857	41.5503	29.7493	45.7987	19.4132	44.1011	44.363	56.2511	26.1905	41.4278	37.7268	57.1493	39.0669	50.779	38.1877	43.2278	45.2399	38.6761	43.3713	46.0548	47.2301
CLIC3	4.40197	7.37134	10.881	2.73145	2.76568	3.88531	13.5168	0.906563	5.11212	64.574	1.52702	9.30166	2.37582	1.84239	5.58662	1.23989	17.9535	5.86841	14.8677	6.38358	5.10959	0.660557	13.4639	3.54133	53.4182	3.65766	1.92262	69.07	1.40723	2.73646	3.16802	21.9725	0.525363	5.278	3.37302
PNPLA2	19.8542	52.6392	44.2276	21.2466	31.4013	49.2593	101.7	12.1443	27.7502	30.7521	17.6178	26.9795	17.0118	20.0598	7.34434	20.8524	30.8109	28.5561	26.1266	17.7037	47.919	9.54226	46.1414	28.9268	34.5049	28.7222	29.5974	25.3069	25.5574	17.1633	34.9953	18.983	21.1186	30.8898	49.3273
SMIM22	43.2526	60.8986	52.852	38.445	42.6233	50.0145	34.5357	69.2463	46.9287	44.6241	42.2155	77.4837	59.3218	85.0619	26.1701	25.9311	32.2843	46.6019	52.9025	7.07338	38.5599	27.6409	67.0543	42.9896	46.0591	36.5676	16.6491	58.6877	42.3008	37.6665	28.7118	57.2742	23.6131	33.9745	22.2207
CLIC4	57.8192	5.10558	19.807	33.1386	13.1517	14.5397	21.2528	20.5798	9.48502	13.9047	29.434	39.1653	26.6144	17.0939	73.4456	43.6192	23.3764	13.4535	2.50544	72.7044	20.8186	11.4362	12.0427	40.4998	7.37782	19.098	27.8809	18.6422	16.706	25.5911	23.0252	9.90809	11.0887	15.3279	31.9958
DPP7	46.6228	57.4435	33.3197	29.6557	64.9516	20.6082	51.1659	32.343	29.9113	51.8392	38.4722	24.1103	25.5425	61.0434	29.1959	34.7944	46.9836	32.2353	94.894	32.6925	24.5251	28.6203	67.1247	62.9577	26.2215	32.2123	44.456	55.4565	41.0073	32.5335	20.6379	38.0412	29.046	50.1262	12.4068
PSMD8	93.2725	79.8788	54.1444	37.7988	73.3488	53.5266	46.4938	69.85	45.944	85.0347	29.6195	56.8264	46.6444	63.5882	63.7463	37.7452	74.3586	64.3242	72.2896	38.45	34.3962	65.9134	59.8397	49.422	64.9996	63.6654	39.9183	70.3292	45.2657	43.3152	39.5481	58.8666	44.7441	97.0708	44.8832
PLCB3	11.3295	83.1952	31.0216	16.4029	16.3472	17.4459	27.2066	10.0841	20.0452	27.9788	16.1737	7.61168	27.1884	13.1781	33.7444	19.7663	17.8449	21.6695	80.8626	15.0525	13.5565	16.423	25.3145	17.4108	34.6315	16.8712	17.0784	26.5156	17.9442	21.3722	26.6052	31.3114	26.2882	13.8342	56.3895
PCCA	34.5093	2.95701	11.7888	10.9838	17.1249	21.4827	6.01822	9.32959	9.27379	5.35019	4.46803	30.8282	7.71382	31.7549	5.84693	20.1917	96.27	6.41046	1.84604	11.1752	23.4608	3.86065	8.93688	4.29727	13.4063	14.033	6.01726	24.8316	1.79167	7.32597	9.61882	3.63155	3.90434	2.86445	13.3231
PRSS56	0.314984	16.324	0	12.641	98.7701	0.0398623	0.125993	0	0	0	0.0341822	0.0613106	0.0268969	0.060488	0.0466311	0.143673	0.540937	0.687134	0.036247	0.0247536	0.0216924	0	0.0202769	0	4.37738	0.100443	0.0172151	0.66983	0	1.92751	0	0	2.1622	0	0
NKD1	0.710317	5.57549	4.00361	40.5165	5.35318	11.6217	43.7385	20.1597	1.37	0.24083	17.409	0.943931	2.04063	4.49185	18.3049	21.2348	7.40595	37.5576	0.787107	15.3405	14.8876	1.00084	10.0022	5.46899	15.6887	11.394	4.25978	43.0022	1.0134	35.5194	12.6551	0.623139	75.6133	5.08049	4.03422
TSR3	43.998	121.631	48.3296	27.174	41.0127	27.4393	44.2115	47.0269	45.5891	50.8201	39.2539	22.7857	30.9523	31.722	29.1846	29.1443	43.8275	43.8716	65.8962	32.5077	27.8619	38.4523	44.0561	43.3754	53.6461	35.0723	30.254	40.1673	33.9358	32.9	31.9033	37.2565	24.8023	42.1628	32.6944
SEC61B	109.852	52.2587	77.11	59.1238	80.6474	41.2707	64.7793	100.387	76.5988	49.6756	83.9437	85.527	61.0694	79.1166	56.9183	47.8276	76.8736	48.058	57.8385	55.5154	64.4792	68.5074	70.9415	95.537	84.4159	61.2186	51.4992	67.3906	84.3973	99.2573	78.5892	78.07	60.4991	65.3966	49.073
CD81	65.9574	46.2165	81.6811	41.2559	83.5295	67.8519	78.0873	42.816	54.6861	61.139	57.9293	57.5196	31.9027	57.3211	32.075	54.9443	60.8538	59.0149	55.5236	95.5322	42.9399	34.2262	58.7846	80.094	72.7517	59.7823	64.707	71.4627	63.24	49.455	60.0792	48.1551	40.7422	102.134	41.3778
[truncated: 8,598 more rows]
